# Supplementary material for: Integrated proteogenomic characterization of localized prostate cancer identifies biological insights and subtype-specific therapeutic strategies
Source: Nat Commun. 2025 Apr 3;16:3189. doi: 10.1038/s41467-025-58569-w (PMC11968977; doi:10.1038/s41467-025-58569-w)
Supplement: Supplementary file 4 — Source data [file 41467_2025_58569_MOESM4_ESM.zip]

Archive with 28 entries (25 files):
- SourceData/
- SourceData/Figure 1F.xlsx
- SourceData/Figure 2A.xlsx
- SourceData/Figure 3A.xlsx
- SourceData/Figure 3D.xlsx
- SourceData/Figure 3G.xlsx
- SourceData/Figure 3K.xlsx
- SourceData/Figure 5.xlsx
- SourceData/Figure S1.xlsx
- SourceData/Figure S2C.xlsx
- SourceData/Figure S2D.xlsx
- SourceData/Figure S2E.xlsx
- SourceData/Figure S3B.xlsx
- SourceData/Figure S5A.xlsx
- SourceData/Figure S6.xlsx
- SourceData/SourceData Figure 4/
- SourceData/SourceData Figure 4/22RV1-Replicate 1.tif
- SourceData/SourceData Figure 4/22RV1-Replicate 2.tif
- SourceData/SourceData Figure 4/22RV1-Replicate 3.tif
- SourceData/SourceData Figure 4/Figure 4.xlsx
- SourceData/SourceData Figure 4/myccap-Replicate 1.tif
- SourceData/SourceData Figure 4/myccap-Replicate 2.tif
- SourceData/SourceData Figure 4/myccap-Replicate 3.tif
- SourceData/SourceData FigureS4/
- SourceData/SourceData FigureS4/Figure S4.xlsx
- SourceData/SourceData FigureS4/Replicate 1.tif
- SourceData/SourceData FigureS4/Replicate 2.tif
- SourceData/SourceData FigureS4/Replicate 3.tif
