# Supplementary material for: Integrated proteogenomic characterization of localized prostate cancer identifies biological insights and subtype-specific therapeutic strategies
Source: Nat Commun. 2025 Apr 3;16:3189. doi: 10.1038/s41467-025-58569-w (PMC11968977; doi:10.1038/s41467-025-58569-w)
Supplement: Supplementary file 4 — Source data [file 41467_2025_58569_MOESM4_ESM.zip › SourceData/Figure 1F.xlsx]

## Sheet: 数据分析版本
Sample ID	*Age at treatment	Gleason score	Pre-treatment PSA (ng/ml)	Pathological T-stage	Pathological N-stage	Risk group	Date of surgery	Biochemical recurrence (BCR)	Date of BCR	Death	Date of last follow-up
0018	D	4+4=8	38.22	T2b	N0	3	2017-05-22	FALSE		FALSE	2022-04-24
0027	B	3+4=7	7.96	T2b	N0	2	2017-05-26	FALSE		FALSE	2022-03-29
0041	A	5+4=9	730.84	T2c	N1	3	2017-06-28	TRUE	2017-09-14	FALSE	2021-08-02
0064	D	4+4=8	72	T2b	N0	3	2017-07-28	TRUE	2019-10-15	FALSE	2021-08-05
0093	A	3+3=6	11.69	T2b	N0	2	2017-08-25	FALSE		FALSE	2022-03-15
0106	A	3+3=6	33.45	T2c	N0	3	2017-09-13	FALSE		FALSE	2020-11-12
0113	A	3+4=7	29.56	T2c	N0	3	2017-09-25	TRUE	2018-03-28	FALSE	2021-08-02
0135	D	5+4=9	90.58	T2c	N0	3	2017-10-30	TRUE	2020-02-25	FALSE	2022-03-16
0136	A	3+5=8	2.2	T2a	N0	3	2017-11-06	TRUE	2018-02-06	FALSE	2022-03-16
0156	A	3+4=7	34.17	T1C	N0	3	2017-12-08	TRUE	2018-07-25	FALSE	2021-08-02
0167	C	3+3=6	8.24	T2a	N0	1	2017-12-28	FALSE		FALSE	2022-03-16
0169	A	3+4=7	17.17	T1C	N0	2	2017-12-29	TRUE	2018-04-13	FALSE	2021-08-02
0179	D	4+5=9	88.8	T2b	N0	3	2018-01-10	TRUE	2019-12-27	FALSE	2021-08-27
0180	C	3+4=7	10.39	T2a	N0	2	2018-01-12	TRUE	2018-03-01	FALSE	2021-08-04
0181	C	3+5=8	10.73	T3b	N1	3	2018-01-12	TRUE	2021-05-07	FALSE	2021-08-10
0184	A	3+5=8	18.38	T2b	N0	2	2018-01-15	TRUE	2018-05-22	FALSE	2022-03-16
0187	C	4+4=8	11.44	T3b	N0	3	2018-01-22	NA		NA	NA
0188	C	3+4=7	32.25	T1	N0	3	2018-01-22	FALSE		FALSE	2022-03-29
0197	B	3+4=7	100	T2b	N0	3	2018-01-31	FALSE		FALSE	2022-03-16
0200	A	3+4=7	17.22	T2a	N0	2	2018-02-05	FALSE		FALSE	2022-03-16
0204	D	4+4=8	14.01	T2A	N0	3	2018-02-08	TRUE	2018-05-15	FALSE	2021-08-05
0205	B	3+3=6	24.577	T2a	N0	3	2018-02-27	FALSE		FALSE	2022-03-16
0209	A	3+3=6	19.33	T2c	N0	2	2018-03-01	FALSE		FALSE	2022-03-16
0214	D	3+5=8	23.16	T2c	N0	3	2018-03-05	FALSE		FALSE	2022-03-16
0234	A	3+4=7	23.12	T2b	N0	3	2018-03-29	FALSE		FALSE	2022-03-16
0241	A	3+4=7	16.1	T2c	N0	2	2018-04-02	FALSE		FALSE	2022-03-16
0265	C	3+4=7	11.58	T1	N0	2	2018-04-16	FALSE		FALSE	2022-03-29
0273	A	3+5=8	23.9	T2b	N0	3	2018-04-23	FALSE		FALSE	2022-03-16
0282	A	4+5=9	32.79	T2c	N0	3	2018-04-27	FALSE		FALSE	2022-03-16
0287	B	3+5=8	36.19	T3a	N0	3	2018-05-04	TRUE	2018-08-14	FALSE	2019-09-03
0312	B	4+5=9	74.94	T3a	N0	3	2018-05-19	TRUE	2021-03-16	FALSE	2022-03-16
0313	A	4+5=9	119.57	T2c	N1	3	2018-05-19	TRUE	2018-06-19	FALSE	2021-08-27
0326	D	3+4=7	9.56	T2b	N0	2	2018-05-26	FALSE		FALSE	2021-08-04
0353	B	4+3=7	18.94	T3a	N0	3	2018-06-11	FALSE		FALSE	2022-03-16
0373	B	3+4=7	8.37	T2a	N0	1	2018-06-29	FALSE		FALSE	2021-07-29
0375	B	3+4=7	15.6	T2b	N0	2	2018-07-02	FALSE		FALSE	2022-03-17
0378	C	3+3=6	8.705	T2c	N0	2	2018-07-02	FALSE		FALSE	2022-03-17
0383	A	4+3=7	38.9	T2c	N0	3	2018-07-05	TRUE	2021-07-29	FALSE	2021-07-29
0394	D	3+4=7	60	T2a	N0	3	2018-07-16	FALSE		FALSE	2022-03-17
0395	B	4+3=7	9.55	T1	N0	3	2018-07-16	FALSE		FALSE	2022-03-29
0411	B	3+4=7	43.49	T3a	N0	3	2018-07-23	FALSE		FALSE	2022-03-17
0421	C	5+4=9	32.57	T3b	N0	3	2018-07-30	FALSE		FALSE	2022-03-17
0427	A	4+5=9	14.51	T3a	N0	3	2018-08-03	TRUE	2018-09-18	FALSE	2021-08-27
0438	A	3+5=8	71.58	T3b	N1	3	2018-08-20	FALSE		FALSE	2022-03-17
0474	D	3+4=7	6.84	T2b	N0	2	2018-09-15	FALSE		FALSE	2022-03-29
0504	B	3+4=7	10.39	T2c	N0	2	2018-10-08	FALSE		FALSE	2022-03-17
0526	C	3+3=6	2.5	T1C	N0	1	2018-10-25	FALSE		FALSE	2022-03-17
0536	C	4+5=9	28.14	T2a	N0	3	2018-10-31	TRUE	2019-03-04	FALSE	2021-07-29
0568	C	3+4=7	8.59	T2c	N0	2	2018-11-23	FALSE		FALSE	2022-03-17
0572	A	3+5=8	11.74	T2c	N1	3	2018-11-26	FALSE		FALSE	2022-03-17
0574	B	3+5=8	47	T1	N0	3	2018-11-26	FALSE		FALSE	2022-03-17
0596	B	3+4=7	15.11	T1	N0	2	2018-12-10	TRUE	2021-07-01	FALSE	2021-07-29
0605	B	4+3=7	80	T2b	N1	3	2018-12-27	TRUE	2021-07-15	FALSE	2022-03-17
0614	A	4+4=8	11.702	T3a	N0	3	2018-12-29	TRUE	2021-08-30	FALSE	2021-08-30
0629	B	3+3=6	19	T2a	N0	2	2019-01-09	FALSE		FALSE	2022-03-17
0636	C	4+3=7	49.63	T2b	N0	3	2019-01-14	FALSE		FALSE	2022-03-29
0640	B	4+5=9	160.88	T2c	N0	3	2019-01-16	TRUE	2019-05-14	FALSE	2021-08-31
0642	B	3+4=7	21.19	T2c	N0	3	2019-01-18	FALSE		FALSE	2022-03-17
0647	D	4+3=7	10.19	T2a	N0	3	2019-03-18	FALSE		FALSE	2020-06-11
0673	A	3+3=6	22.5	T2c	N0	3	2019-04-03	FALSE		FALSE	2022-03-17
0680	C	3+4=7	6.04	T2c	N0	2	2019-04-13	FALSE		FALSE	2022-03-29
0695	C	4+4=8	43.59	T2c	N0	3	2019-04-24	FALSE		FALSE	2022-03-17
0710	B	4+4=8	212.03	T2c	N0	3	2019-05-06	TRUE	2021-12-24	FALSE	2022-03-17
0715	B	4+4=8	13.93	T2b	N0	3	2019-05-10	FALSE		FALSE	2022-03-01
0716	D	4+4=8	134.6	T3a	N0	3	2019-05-10	FALSE		FALSE	2022-03-17
0738	B	3+5=8	8.1	T3a	N0	3	2019-05-24	FALSE		FALSE	2022-03-17
0740	A	5+5=10	110	T2c	N0	3	2019-05-24	FALSE		FALSE	2022-03-17
0743	D	3+3=6	14.76	T2b	N0	2	2019-05-27	FALSE		FALSE	2022-03-17
0760	A	5+4=9	20.36	T3a	N1	3	2019-06-10	TRUE	2019-09-05	FALSE	2021-08-31
0791	D	4+3=7	155.41	T2b	N0	3	2019-07-05	FALSE		FALSE	2022-03-22
0794	C	3+4=7	12.9	T2c	N0	3	2019-07-08	FALSE		FALSE	2022-03-22
0804	B	4+3=7	62.491	T2c	N0	3	2019-07-15	TRUE	2020-08-10	FALSE	2022-03-22
0811	D	4+5=9	4.9	T2c	N0	3	2019-07-22	FALSE		FALSE	2022-03-29
0825	B	5+4=9	8.71	T2b	N1	3	2019-07-31	TRUE	2020-05-06	FALSE	2022-03-22
0847	A	3+4=7	25.77	T2c	N0	3	2019-08-21	TRUE	2020-05-21	FALSE	2020-08-20
0927	B	4+3=7	91.98	T2c	N1	3	2019-10-21	TRUE	2019-12-04	FALSE	2021-09-01
0933	B	4+5=9	12.1	T2c	N0	3	2019-10-23	TRUE	2021-03-11	FALSE	2021-08-04
0934	A	3+4=7	10.5	T2c	N0	3	2019-10-24	FALSE		FALSE	2022-03-29
0978	B	3+3=6	17.22	T2b	N0	2	2019-11-25	FALSE		FALSE	2022-03-29
0982	B	3+4=7	21	T2a	N0	3	2019-11-29	FALSE		FALSE	2022-03-29
1007	B	3+5=8	20.88	T2a	N0	3	2019-12-16	TRUE	2020-01-16	FALSE	2021-09-02
1020	B	3+4=7	11.39	T2b	N0	3	2019-12-23	FALSE		FALSE	2022-01-24
1043	A	3+4=7	11.71	T2b	N0	3	2020-08-31	FALSE		FALSE	2022-03-29
1063	A	3+4=7	22.98	T2b	N0	3	2020-09-11	TRUE	2021-07-20	FALSE	2021-09-02
1070	A	4+3=7	7.1	T2b	N0	2	2020-09-14	FALSE		FALSE	2022-03-22
1090	B	4+5=9	30.9	T3a	N1	3	2020-09-26	TRUE	2021-12-17	FALSE	2021-09-03
1126	B	4+5=9	NA	T2b	N1	3	2020-11-06	FALSE		FALSE	2022-03-04
1156	A	4+5=9	5.71	T2b	N0	3	2020-12-18	TRUE	2021-01-18	FALSE	2022-03-22
1159	C	3+4=7	4.54	T2b	N0	2	2020-12-21	FALSE		FALSE	2022-03-22
1170	A	3+4=7	6.06	T2c	N0	2	2020-12-28	FALSE		FALSE	2022-03-22
1171	A	3+4=7	8.35	T2c	N0	2	2020-12-28	FALSE		FALSE	2022-03-22
1177	B	3+4=7	6.11	T2a	N0	1	2021-01-04	FALSE		FALSE	2022-03-22
1183	B	4+5=9	14.85	T2c	N0	3	2021-01-08	FALSE		FALSE	2022-03-22
1184	A	3+4=7	5.87	T2b	N0	2	2021-01-08	FALSE		FALSE	2022-02-24
1191	A	3+3=6	6.82	T2a	N0	1	2021-01-11	FALSE		FALSE	2022-04-26
1195	C	4+5=9	7.4	T2c	N0	3	2021-01-15	NA		NA	NA
1197	D	3+4=7	4.47	T2b	N0	2	2021-01-15	FALSE		FALSE	2022-03-22
1210	B	4+3=7	38.49	T2b	N0	3	2021-01-22	FALSE		FALSE	2022-03-22
1211	A	5+5=10	15	T2c	N0	3	2021-01-25	FALSE		FALSE	2022-03-22
1216	B	3+4=7	5.54	T2b	N0	2	2021-01-29	FALSE		FALSE	2021-12-22
1217	C	3+4=7	9.41	T2a	N0	1	2021-01-29	FALSE		FALSE	2022-01-15
1220	A	4+3=7	31.099	T3b	N0	3	2021-02-03	TRUE	2021-05-10	FALSE	2022-01-06
1223	A	3+3=6	17.45	T2c	N0	2	2021-02-05	FALSE		FALSE	2021-03-03
1230	A	4+4=8	29.87	T3b	N0	3	2021-02-22	FALSE		FALSE	2022-03-22
1232	C	3+4=7	7.6	T2c	N0	3	2021-02-22	FALSE		FALSE	2022-03-22
1245	B	4+3=7	5.22	T2c	N0	2	2021-03-01	FALSE		FALSE	2022-01-13
1253	D	4+3=7	18.37	T2b	N0	3	2021-03-08	FALSE		FALSE	2022-02-07
1268	D	4+5=9	10.78	T2b	N0	2	2021-03-19	FALSE		FALSE	2022-03-22
1270	B	4+5=9	18.33	T2b	N0	3	2021-03-22	FALSE		FALSE	2022-03-22
1287	A	4+4=8	15.89	T2c	N0	3	2021-03-29	FALSE		FALSE	2022-03-22
1301	A	4+3=7	17.384	T2c	N0	2	2021-04-09	FALSE		FALSE	2022-03-22
1303	A	3+4=7	7.15	T2a	N0	2	2021-04-09	FALSE		FALSE	2022-01-25
1314	B	4+3=7	16	T2b	N0	3	2021-04-16	FALSE		FALSE	2022-03-22
1319	B	4+5=9	23.36	T2c	N0	3	2021-04-19	FALSE		FALSE	2022-03-22
1320	C	4+3=7	35	T2c	N0	3	2021-04-19	FALSE		FALSE	2022-03-22
1336	D	4+5=9	24.22	T3a	N0	3	2021-05-10	FALSE		FALSE	2022-03-22
1346	C	3+4=7	25.57	T2c	N0	3	2021-05-14	FALSE		FALSE	2022-03-22
1347	B	4+3=7	13.55	T2b	N0	3	2021-05-14	FALSE		FALSE	2022-03-22
1358	A	4+5=9	63.22	T2b	N0	3	2021-05-19	TRUE	2021-06-22	FALSE	2022-01-24
1359	B	4+3=7	28	T2c	N0	3	2021-05-21	FALSE		FALSE	2022-04-27
1360	A	4+5=9	12.11	T2a	N0	2	2021-05-21	FALSE		FALSE	2022-04-27
1369	A	3+4=7	8.8	T2a	N0	1	2021-05-31	FALSE		FALSE	2022-03-22
1380	B	3+5=8	19.23	T2c	N0	3	2021-07-05	FALSE		FALSE	2021-11-09
1381	A	3+4=7	34.53	T2b	N0	3	2021-07-05	FALSE		FALSE	2022-02-22
1403	A	4+3=7	8.69	T2b	N0	2	2021-07-19	FALSE		FALSE	2022-03-29
1423	C	4+5=9	26.16	T3b	N1	3	2021-07-30	TRUE	2021-12-17	FALSE	2021-12-28
1430	C	4+4=8	45.17	T3a	N0	3	2021-08-04	FALSE		FALSE	2022-04-27
1434	B	4+3=7	11.46	T2c	N0	2	2021-08-06	FALSE		FALSE	2022-04-27
1444	B	4+4=8	13.62	T2b	N0	3	2021-08-13	FALSE		FALSE	2022-01-05
1459	D	3+3=6	10.08	T2a	N0	2	2021-08-27	TRUE	2022-01-12	FALSE	2022-02-25
1461	A	3+4=7	38.62	T2b	N0	3	2021-08-27	FALSE		FALSE	2022-03-29
1462	D	4+4=8	486.4	T3b	N1	3	2021-08-30	TRUE	2021-12-31	FALSE	2021-12-31
1463	A	4+3=7	22.19	T2a	N0	3	2021-08-30	FALSE		FALSE	2022-04-27
1479	A	3+4=7	11.627	T2c	N0	3	2021-09-10	FALSE		FALSE	2021-12-15
1485	B	4+5=9	22.59	T2c	N0	3	2021-09-13	FALSE		FALSE	2022-03-29
1511	D	4+3=7	20.62	T2b	N0	3	2021-10-11	FALSE		FALSE	2022-03-31
1532	C	4+3=7	64.86	T2c	N0	3	2021-10-25	FALSE		FALSE	2022-03-29
1538	C	NA	185.27	T2c	N0	3	2021-10-27	FALSE		FALSE	2022-04-27
1543	B	4+4=8	33.32	T2b	N0	3	2021-10-29	FALSE		FALSE	2022-03-29
1545	C	4+5=9	24.48	T3b	N0	3	2021-11-01	TRUE	2022-01-18	FALSE	2022-02-15
A116	C	4+4=8	36.1	T3b	N1	3	2021-11-15	FALSE		FALSE	2022-03-29
A118	B	4+3=7	14.64	T2b	N0	3	2021-11-22	TRUE	2022-01-13	FALSE	2022-01-13
A121	D	4+5=9	12.37	T3b	N0	3	2021-11-26	TRUE	2022-03-10	FALSE	2022-03-10
A128	B	3+4=7	7	T2a	N0	1	2021-12-17	FALSE		FALSE	2022-03-29
A132	B	4+4=8	24.26	T2b	N0	3	2021-12-24	FALSE		FALSE	2022-02-14
*Age at treatment (years): A (<65); B (66-70); C (71-75); D (>75)
