# Supplementary material for: Integrated proteogenomic characterization of localized prostate cancer identifies biological insights and subtype-specific therapeutic strategies
Source: Nat Commun. 2025 Apr 3;16:3189. doi: 10.1038/s41467-025-58569-w (PMC11968977; doi:10.1038/s41467-025-58569-w)
Supplement: Supplementary file 4 — Source data [file 41467_2025_58569_MOESM4_ESM.zip › SourceData/Figure 2A.xlsx]

## Sheet: Sheet1
sample_id	TMB	SCNA burden
0018	0.58	0.0273486520403306
0027	0.54	0.00220693236401402
0041	0.36	0.0953308234886841
0064	0.44	0.0207711281318967
0093	0.36	0.0114241204725432
0106	0.04	0.0164438097710849
0113	0.22	0.03885931888009
0135	1.42	0.260418018953654
0136	0.26	0.00519278203297417
0156	0.52	0.00921718810852915
0167	0.44	0.0079189926002856
0169	0.24	0
0179	2.22	0.0820892293045999
0180	0.18	0.000389458652473062
0181	0.82	0.167121035094552
0184	0.24	0
0187	0.52	0.00947682721017785
0188	0.32	0
0197	0.6	0.255528149205937
0200	0.5	0.207278549482885
0204	0.7	0.102600718334848
0205	0.76	0.0163572634038686
0209	0.7	0.00229347873123026
0214	0.28	0.0297719503223852
0234	0.26	0.209615301397724
0241	0.02	0.0361763814963867
0265	0.16	0.0276515643255874
0273	0.64	0.00255311783287896
0282	0.06	0
0287	0.14	0.0052793284001904
0312	0.5	0.000735644121338007
0313	1.2	0.0431000908736856
0326	0.5	0.0206845817646804
0353	NA	NA
0373	NA	NA
0375	NA	NA
0378	0.32	0.00238002509844649
0383	0.98	0.0271755593058981
0394	0.34	0.00523605521658228
0395	NA	NA
0411	0.56	0.0347916396209269
0421	0.22	0.0115106668397594
0427	NA	NA
0438	NA	NA
0474	NA	NA
0504	0.24	0.0106884763512052
0526	NA	NA
0536	0.52	0.072569128910814
0568	0.28	0.0222424163745727
0572	NA	0.0784975550651261
0574	NA	NA
0596	0.06	0.0172660002596391
0605	0.54	0.000129819550824354
0614	NA	NA
0629	0.54	0
0636	0.02	0
0640	0.6	0.0748626076420442
0642	0.52	0
0647	0.52	0.00424077199359557
0673	0.52	0
0680	0.48	0
0695	0.68	0.00164438097710849
0710	NA	NA
0715	0.36	0.0173092734432472
0716	0.54	0.0698429183435025
0738	2.22	0.000302912285256826
0740	0.26	0.000129819550824354
0743	6.3	0
0760	1.48	0.0407200657752391
0791	0.58	0.0208576744991129
0794	1	0.0362196546799948
0804	0.48	0.01540525336449
0811	0.54	0.000302912285256826
0825	0.32	0
0847	0.24	0.0198191180925181
0927	0.64	0.0224155091090051
0933	0.52	0.04253753948678
0934	0.78	0.0340559954995889
0978	0.78	0
0982	0.2	0.0243195291877623
1007	NA	NA
1020	0.48	0.00043273183608118
1043	NA	NA
1063	0.4	0.0317192435847505
1070	0.88	0.118438703535419
1090	NA	NA
1126	0.28	0.0405036998571985
1156	0.18	0.0738240512354494
1159	0.08	0.0233242459647756
1170	0.12	0.0254879051451815
1171	NA	NA
1177	0.04	0
1183	0.8	0.0496776147821195
1184	0.28	0
1191	0.18	0.0211173136007616
1195	0.04	0.0088710026396642
1197	0.4	0
1210	0.34	0.028603574364966
1211	0.56	0.0543943917954044
1216	0.42	0.0276515643255874
1217	0.02	0.000605824570513653
1220	0.16	0.0267861006534251
1223	0.2	0.00964991994461033
1230	0.62	0.0067073434592583
1232	0.44	0.00493314293132546
1245	0.12	0.086503094032628
1253	0.44	0.000649097754121771
1268	0.92	0.0480765069886191
1270	0.3	0.00225020554762214
1287	0.06	0.0759444372322472
1301	0.06	0.0233242459647756
1303	0.12	0
1314	0.48	8.65463672162361e-05
1319	0.52	0.0169630879743823
1320	0.54	0.034099268683197
1336	NA	NA
1346	NA	NA
1347	0.7	0.00869790990523173
1358	0.7	0.0138906919382059
1359	0.86	0
1360	0.08	0.000778917304946125
1369	0.7	0.00281275693452767
1380	0.34	0.021982777272924
1381	0.18	0.0221125968237483
1403	0.14	0.0307672335453719
1423	0.32	0.0783677355143018
1430	0.66	0.0328876195421697
1434	0.34	0.0313730581158856
1444	0.54	0.0123328573283136
1459	0.24	0.00467350382967675
1461	0.16	0
1462	0.24	0.00207711281318967
1463	0.46	0.065602146349907
1479	0.76	0.0224587822926133
1485	0.4	0
1511	0.68	0.06599160500238
1532	0.18	0
1538	0.9	0.0257908174304384
1543	0.64	0.0485525120083085
1545	0.24	0
A0116	NA	NA
A0118	0.88	0.0445713791163616
A0121	1.18	0.0482063265394435
A0128	0.6	0.00471677701328487
A0132	0.74	0.0421913540179151
