# Supplementary material for: Integrated proteogenomic characterization of localized prostate cancer identifies biological insights and subtype-specific therapeutic strategies
Source: Nat Commun. 2025 Apr 3;16:3189. doi: 10.1038/s41467-025-58569-w (PMC11968977; doi:10.1038/s41467-025-58569-w)
Supplement: Supplementary file 4 — Source data [file 41467_2025_58569_MOESM4_ESM.zip › SourceData/Figure 3A.xlsx]

## Sheet: Subgroup 2 vs Subgroup 1+3
Description	NES	pvalue	FDR-qvalues	core_enrichment
KEGG_VALINE_LEUCINE_AND_ISOLEUCINE_DEGRADATION	2.28787	1.95831e-05	0.000505038	MCCC2/ACAD8/ABAT/HSD17B10/ECHS1/ALDH6A1/HMGCL/BCAT2/ACAA1/BCKDHB/ACADSB/AOX1/MCEE/ACAT2/DBT/HADH/MCCC1/IVD/PCCB/ACADM/ALDH7A1/OXCT1/PCCA/HIBADH/DLD
KEGG_AMINO_SUGAR_AND_NUCLEOTIDE_SUGAR_METABOLISM	1.78006	0.00694444	0.0396333	GMDS/NANS/HEXB/FPGT/UAP1/NPL/GNPNAT1/MPI/HEXA/UGDH/GFUS/GMPPB/GNE/GALK2/PMM2/PGM3/GFPT2
KEGG_GLYCOSPHINGOLIPID_BIOSYNTHESIS_GLOBO_SERIES	1.62453	0.00720492	0.0496333	HEXB/NAGA/HEXA
KEGG_GLYCOSAMINOGLYCAN_DEGRADATION	1.80857	0.00820633	0.0512693	NAGLU/GUSB/HEXB/HEXA/GLB1/GALNS/GNS/IDUA/ARSB
KEGG_OTHER_GLYCAN_DEGRADATION	1.81694	0.00840336	0.0512693	HEXB/MAN2B1/GBA/FUCA1/MAN2B2/HEXA/GLB1
KEGG_GLYCOSAMINOGLYCAN_BIOSYNTHESIS_HEPARAN_SULFATE	1.6015	0.021947	0.124888	EXTL2/HS6ST1/B4GALT7/HS3ST1/B3GAT3
KEGG_BUTANOATE_METABOLISM	1.63141	0.0225989	0.124888	ABAT/ECHS1/HMGCL/ACAT2/BDH1/HADH/ALDH7A1/L2HGDH/OXCT1
KEGG_FRUCTOSE_AND_MANNOSE_METABOLISM	1.55797	0.0349744	0.154624	GMDS/SORD/FPGT/MPI/GFUS/FBP1/GMPPB/FBP2/TPI1/PMM2
KEGG_GLYOXYLATE_AND_DICARBOXYLATE_METABOLISM	1.60429	0.0347011	0.154624	MDH2/AFMID/ACO2/PGP/HYI/CS
KEGG_OXIDATIVE_PHOSPHORYLATION	1.34637	0.0421015	0.176072	UQCRH/PPA2/MT-ND3/COX15/COX7A2L/NDUFA3/NDUFB7/ATP5ME/ATP6V1B1/ATP6V0C/COX7A2/MT-CO3/ATP6V1G1/COX17/NDUFB6/COX6B1/UQCRQ/ATP6V0D1/ATP6V1F/ATP6V1E1/NDUFAB1/NDUFS4/COX7B/CYC1/NDUFB2/ATP6V1C1/UQCRB/ATP6V0A1/NDUFA5/NDUFA8/ATP6AP1/NDUFS6/ATP6V1H/ATP5F1D/MT-ND5/COX5B/ATP5PO/MT-ATP8/ATP6V1A/COX6A1/PPA1/COX4I1/NDUFB5/ATP5PF/NDUFB1/NDUFB10
