# Supplementary material for: Integrated proteogenomic characterization of localized prostate cancer identifies biological insights and subtype-specific therapeutic strategies
Source: Nat Commun. 2025 Apr 3;16:3189. doi: 10.1038/s41467-025-58569-w (PMC11968977; doi:10.1038/s41467-025-58569-w)
Supplement: Supplementary file 4 — Source data [file 41467_2025_58569_MOESM4_ESM.zip › SourceData/Figure 3D.xlsx]

## Sheet: Sheet1
Sample ID	*Age at treatment	Date of surgery	Gleason score	Pre-treatment PSA (ng/ml)	Pathological T-stage	Pathological N-stage	Biochemical recurrence (BCR)	Date of BCR	Death	Date of last follow-up
b5_14	B	2018-01-13	4+4=8	95.59	2C	0	TRUE	2021/01/26	FALSE
b2_14	B	2018-03-05	3+3=6	10.66	2a	0	FALSE		FALSE	2023-09-04
b9_4	A	2018-04-23	3+3=6	4.74	2a	0	FALSE		FALSE	2023-09-04
b8_7	B	2018-07-24	4+4=8	24.84	3a	0	FALSE		FALSE	2023-08-30
b3_9	D	2018-08-18	4+3=7	10.41	2C	0	FALSE		FALSE	2019-07-13
b5_5	A	2018-08-30	4+4=8	111.52	3a	0	FALSE		FALSE	2023-08-30
b4_4	B	2018-11-26	3+4=7	6.11	2a	0	FALSE		FALSE	2023/06/28
b5_11	A	2018-12-11	4+4=8	12.52	2b	0	FALSE		FALSE	2020/05/20
b7_2	B	2018-12-23	3+3=6	20.85	2a	0	FALSE		FALSE	2023/07/24
b8_1	C	2018-12-24	3+4=7	8.35	2b	0	FALSE		FALSE	2023/07/20
b6_1	D	2018-12-27	4+4=8	27.46	2b	0	FALSE		FALSE	2023/06/24
b8_12	B	2019-01-07	4+3=7	12.99	2b	0	FALSE		FALSE	2023/08/11
b4_9	A	2019-01-21	3+5=8	11.34	2b	0	FALSE		FALSE	2023-09-04
b4_2	B	2019-01-28	3+4=7	6.49	4	0	TRUE	2021/01/30	FALSE	2023-09-04
b4_7	A	2019-02-16	3+4=7	6.16	2a	0	FALSE		FALSE	2023/07/06
b5_4	B	2019-02-25	4+5=9	27.45	3b	1	TRUE	2022/01/01	FALSE	2023-09-04
b4_14	A	2019-03-04	3+5=8	15.75	3b	0	FALSE		FALSE	2020-05-20
b9_5	B	2019-03-16	3+4=7	11.85	2C	0	FALSE		FALSE	2020/06/28
b4_8	C	2019-04-15	3+3=6	3.07	2a	0	TRUE	2019/08/31	FALSE
b7_7	A	2019-05-10	3+3=6	17.79	2C	0	FALSE		FALSE	2023-09-04
b1_7	D	2019-05-20	3+4=7	14.35	2C	0	TRUE	2022/12/01	FALSE
b2_6	C	2019-06-07	4+5=9	270.73	3b	0	TRUE	2019/09/27	FALSE	2021-01-22
b2_10	C	2019-06-28	3+4=7	7.6	2a	0	FALSE		FALSE	2023/06/06
b8_9	C	2019-07-08	4+3=7	9.98	2C	0	TRUE	2021/05/21	FALSE
b4_11	A	2019-07-22	5+4=9	11.56	3a	0	TRUE	2021/11/05	FALSE	2023/06/10
b2_2	B	2019-07-26	4+3=7	43.34	2C	0	TRUE	2019/12/09	FALSE
b6_13	C	2019-07-29	3+4=7	28.8	2b	0	TRUE	2022/12/30	FALSE	2020/04/17
b1_2	B	2019-08-07	3+4=7	12.72	2b	0	FALSE		FALSE	2023-08-30
b4_6	A	2019-08-10	3+4=7	24.16	2b	0	FALSE		FALSE	2021/03/24
b5_9	A	2019-08-21	3+3=6	4.59	2a	0	TRUE	2019/11/10	FALSE
b8_8	C	2019-09-05	4+5=9	40.01	3a	0	TRUE	2019/12/12	FALSE
b6_7	B	2019-09-02	3+3=6	14.19	2C	0	FALSE		FALSE	2023/07/04
b5_10	B	2019-09-09	3+4=7	22.46	2C	0	FALSE		FALSE	2023-08-10
b2_5	B	2019-10-14	4+3=7	51.07	2C	0	TRUE	2019/12/11	FALSE
b2_3	A	2019-10-21	3+3=6	13.11	2a	0	FALSE		FALSE	2023-08-17
b3_6	C	2019-11-03	4+3=7	5.38	2b	0	FALSE		FALSE	2023-08-30
b6_5	A	2019-11-03	3+4=7	21.92	2C	0	TRUE	2019/12/28	FALSE	2023-09-04
b3_3	A	2019-11-10	5+4=9	68.28	2C	1	TRUE	2020/09/12	FALSE
b3_7	B	2019-11-17	5+4=9	55.2	2C	0	FALSE		FALSE	2021/03/16
b9_1	A	2019-11-17	4+3=7	4.78	2b	0	FALSE		FALSE	2023-08-30
b8_13	A	2019-11-25	3+3=6	15.75	2C	0	FALSE		FALSE	2023-08-30
b7_9	B	2019-11-27	4+3=7	60.71	4	1	TRUE	2020/03/04	FALSE
b7_10	A	2019-12-15	3+3=6	5.87	2C	0	FALSE		FALSE	2023-08-30
b3_12	A	2019-12-15	4+4=8	4.21	2C	0	FALSE		FALSE	2020/10/28
b1_9	A	2019-12-18	3+3=6	4.61	2a	0	FALSE		FALSE	2023/06/30
b8_3	A	2019-12-23	3+3=6	11.35	2C	0	FALSE		FALSE	2023-08-11
b7_13	C	2016-01-18	3+5=8	6.78	2C	0	FALSE		FALSE	2021-03-19
b1_10	A	2016-02-29	4+5=9	50.7	3b	1	TRUE	2017/12/04	FALSE	2021-03-24
b3_4	C	2016-03-01	3+4=7	13.61	2a	0	FALSE		FALSE	2023-09-01
b3_11	C	2016-04-18	3+5=8	11.93	2b	0	FALSE		FALSE	2023-09-01
b9_3	A	2016-04-25	3+5=8	9.49	3a	0	TRUE	2016/09/13	FALSE	2023-09-01
b1_12	A	2016-05-17	3+3=6	9.41	3a	0	TRUE	2016/07/05	FALSE	2023-09-01
b1_14	C	2016-05-27	3+4=7	2.9	2a	0	FALSE		FALSE	2023-09-01
b7_4	A	2016-07-12	5+4=9	8.69	3a	0	FALSE		FALSE	2019-10-25
b2_1	B	2016-07-20	4+3=7	11.64	2b	0	TRUE	2018/01/04	FALSE	2023-09-01
b7_8	C	2016-08-05	3+4=7	22.22	2b	0	FALSE		FALSE	2018/01/10
b1_1	C	2016-08-12	3+3=6	18.96	2a	0	FALSE		FALSE	2023-09-01
b1_3	B	2016-08-24	4+3=7	19.36	2b	0	FALSE		FALSE	2019/06/27
b8_5	C	2016-09-11	3+3=6	10.09	2a	0	FALSE		FALSE	2023-09-01
b6_8	A	2016-10-10	3+5=8	10.53	2C	0	FALSE		FALSE	2023-09-01
b3_10	B	2016-10-18	4+3=7	8.2	2b	0	FALSE		FALSE	2019/11/01
b7_1	B	2016-10-21	3+3=6	4.01	2a	0	FALSE		FALSE	2023-09-01
b7_14	B	2016-10-24	3+3=6	9.21	2b	0	FALSE		FALSE	2023-09-01
b1_5	B	2016-10-24	3+4=7	8.44	2b	0	FALSE		FALSE	2023-09-01
b3_13	B	2016-10-28	3+4=7	5.03	2b	0	FALSE		FALSE	2023-09-01
b2_13	A	2016-10-31	3+4=7	0.67	2C	0	FALSE		FALSE	2023-09-01
b7_5	B	2016-11-16	3+3=6	18.91	2b	0	TRUE	2020/06/13	FALSE	2021-04-07
b6_12	B	2016-12-08	4+3=7	18.82	2b	0	FALSE		FALSE	2023-09-01
b1_8	B	2016-12-12	3+3=6	8.1	2a	0	FALSE		FALSE	2018/01/01
b3_8	A	2016-12-26	3+4=7	23.03	2C	0	FALSE		FALSE	2017/04/01
b8_4	D	2016-12-28	3+4=7	15.83	3a	0	FALSE		FALSE	2023-09-01
b4_13	B	2017-06-23	4+3=7	16.12	2C	0	FALSE		FALSE	2023-09-01
b3_1	A	2017-09-26	3+5=8	79	3b	0	FALSE		FALSE	2018-09-01
b2_7	A	2017-12-15	4+5=9	3.75	3b	1	FALSE		FALSE	2023-09-01
b5_7	B	2017-12-22	3+3=6	20.1	2a	0	FALSE		FALSE	2023-09-01
b5_1	A	2020-01-03	4+5=9	26.51	3a	0	FALSE		FALSE	2023-09-01
b3_14	B	2020-01-06	3+3=6	3.98	2a	0	TRUE	2021/03/12	FALSE	2021-03-12
b4_1	A	2020-01-12	3+4=7	6.87	2C	0	FALSE		FALSE	2022-12-01
b6_3	A	2020-01-13	4+5=9	16.02	3a	0	TRUE	2020/03/23	FALSE	2021-03-12
b2_8	B	2020-01-15	3+4=7	57.41	2C	0	FALSE		FALSE	2023-09-01
b5_3	B	2020-01-14	4+5=9	28.75	2C	0	FALSE		FALSE	2020/12/09
b7_3	C	2020-01-17	4+5=9	155.96	3b	0	TRUE	2020/03/15	FALSE	2021-03-15
b3_2	A	2019-02-21	4+5=9	20.913	2C	0	FALSE		FALSE	2023-08-23
b4_5	A	2019-01-25	3+3=6	29.262	2a	0	FALSE		FALSE	2023-08-23
b5_8	A	2020-02-23	3+4=7	33.433	2C	0	TRUE	2020/07/01	FALSE	2023-08-23
b7_12	C	2019-01-09	4+5=9	50.13	2C	0	TRUE	2021/07/30	FALSE	2023-08-24
b8_14	A	2019-11-18	4+5=9	51.189	2C	0	FALSE		FALSE	2023-08-24
b1_4	A	2019-12-21	4+3=7	57.917	2C	0	FALSE		FALSE	2023-08-24
b2_12	D	2020-02-12	4+5=9	67.186	2C	0	TRUE	2020-04-19	FALSE	2023-08-24
b6_14	C	2019-01-13	4+5=9	98.376	2C	0	FALSE		FALSE	2023-08-24
b6_10	B	2020-01-19	4+5=9	14.01	2C	0	TRUE	2022/03/29	FALSE	2023-08-24
b9_2	A	2018-09-26	3+4=7	5.72	2b	0	FALSE		FALSE	2023-08-22
b5_13	B	2019-01-04	3+4=7	8.32	2b	0	FALSE		FALSE	2023-08-22
b8_2	A	2019-01-21	3+4=7	9.41	2b	0	FALSE		FALSE	2023-08-22
b8_10	C	2019-05-05	4+5=9	6.74	3b	0	TRUE	2022/08/17	FALSE	2023-08-17
b7_11	D	2019-09-09	3+4=7	4.47	2C	0	TRUE	2023/07/01	FALSE	2023-08-22
b8_11	B	2019-09-25	3+4=7	1.07	2b	0	FALSE		FALSE	2023-08-22
b5_2	B	2019-10-22	3+4=7	6.9	2C	0	FALSE		FALSE	2023-08-22
b6_2	D	2019-12-23	4+3=7	16.32	3a	0	FALSE		FALSE	2023-08-22
b2_9	B	2020-01-03	4+4=8	88.14	3b	1	FALSE		FALSE	2023-08-22
b8_6	B	2020-07-06	3+4=7	5.49	2b	0	FALSE		FALSE	2023-08-22
b6_9	C	2020-09-22	4+5=9	36	3b	0	TRUE	2023-08-08	FALSE	2023-08-22
b7_6	B	2020-09-28	4+3=7	22.77	4	0	TRUE	2023-02-22	FALSE	2023-08-22
b2_4	B	2020-10-19	4+4=8	9.69	3a	0	FALSE		FALSE	2023-08-22
b1_6	A	2020-10-21	3+4=7	11.76	2C	0	FALSE		FALSE	2023-08-22
b3_5	B	2020-11-10	4+5=9	43.97	3a	1	FALSE		FALSE	2023-08-22
b6_6	A	2020-12-11	4+3=7	7.1	3a	0	TRUE	2023-07-20	FALSE	2023-08-22
b4_10	B	2020-12-14	4+5=9	2.06	3a	0	FALSE		FALSE	2023-08-22
b5_6	B	2021-01-13	3+3=6	16.22	2C	0	FALSE		FALSE	2023-08-22
b1_11	C	2021-01-25	3+4=7	5.15	2b	0	TRUE	2023-07-27	FALSE	2023-08-22
b9_7	B	2021-03-10	3+4=7	6.78	2b	0	FALSE		FALSE	2023-08-22
b4_3	A	2021-06-01	4+4=8	29.87	3a	0	FALSE		FALSE	2023-08-18
b2_11	B	2021-06-02	3+4=7	9.36	2C	0	FALSE		FALSE	2023-08-18
b4_12	D	2021-06-30	4+3=7	9.72	2b	0	FALSE		FALSE	2023-08-18
b9_6	A	2021-08-09	3+4=7	0.09	2C	0	TRUE	2021-11-09	FALSE	2023-08-18
b5_12	A	2021-04-23	3+4=7	1.95	2a	0	FALSE		FALSE	2023-08-18
b6_4	A	2021-04-16	3+4=7	13.36	2a	0	FALSE		FALSE	2023-08-21
b1_13	C	2021-05-24	3+4=7	21.16	2C	0	FALSE		FALSE	2023-08-21
b6_11	A	2021-07-28	4+4=8	13.54	3a	0	FALSE		FALSE	2023-08-21
*Age at treatment (years): A (<65); B (66-70); C (71-75); D (>75)
