# Supplementary material for: Integrated proteogenomic characterization of localized prostate cancer identifies biological insights and subtype-specific therapeutic strategies
Source: Nat Commun. 2025 Apr 3;16:3189. doi: 10.1038/s41467-025-58569-w (PMC11968977; doi:10.1038/s41467-025-58569-w)
Supplement: Supplementary file 4 — Source data [file 41467_2025_58569_MOESM4_ESM.zip › SourceData/Figure 3G.xlsx]

## Sheet: NANS-IHC
subgroup 1	subgroup 2	subgroup 3
62.5816	141.24	50.8967
217.085	203.276	87.5598
271.86	289.015	274.946
254.401	249.533	84.1825
243.253	144.479	10.9028
129.021	173.42	146.68
183.603	172.448	169.142
227.665	196.908	281.638
257.345	110.544	287.865
200.884	137.577	136.655
190.93	231.507	91.1607
121.594	121.483	252.749
86.4376	201.945	6.0469
180.842	95.5938	235.005
256.348	250.361	122.212
99.0179	286.521	46.5103
50.5981	195.842	276.106
23.2122	236.213	288.502
268.211	270.65	254.162
211.147	229.298	241.226
68.6177	192.264	125.253
81.3821	293.67	228.001
39.2988	202.409	127.975
184.536	204.793	232.45
	277.012	264.25
	290.87	183.893
	261.587	280.925
	224.546	269.393
	289.521	276.4
	257.325	227.657
	230.417	207.471
	261.224	199.76
	224.631	213.085
	219.696	227.51
	274.518	85.2734
	214.964	210.134
	287.859	98.9278
	250.113	261.824
		163.837
		161.302
		98.0158
		268.601
		182.841
		195.47
		218.848
		112.651
		251.099
		54.1334
		132.585
		52.4807
		106.279
		127.274
		118.873
		41.6246
		152.693
		82.1623
		36.9884
		187.593
		36.9679
		50.1678
