# Supplementary material for: Integrated proteogenomic characterization of localized prostate cancer identifies biological insights and subtype-specific therapeutic strategies
Source: Nat Commun. 2025 Apr 3;16:3189. doi: 10.1038/s41467-025-58569-w (PMC11968977; doi:10.1038/s41467-025-58569-w)
Supplement: Supplementary file 4 — Source data [file 41467_2025_58569_MOESM4_ESM.zip › SourceData/Figure 3K.xlsx]

## Sheet: 数据分析版本
Patient ID	Age at treatment	Gleason score	Pre-treatment PSA (ng/ml)	Pathological T-stage	Pathological N-stage	Date of surgery	Biochemical recurrence (BCR)	Date of BCR	Death	Date of last follow-up
1	58	6	17.93	T2c	N0	2012-08-30	TRUE	2015-02-12	FALSE	2021-06-09
2	66	6	11.86	T2c	N0	2012-11-08	TRUE	2017-09-13	FALSE	2021-03-08
3	62	6	3.47	T2a	N0	2012-11-12	TRUE	2014-05-19	FALSE	2019-07-11
4	70	7	23.44	T2c	N0	2012-12-11	TRUE	2016-10-20	FALSE	2018-10-03
5	59	8	37.63	T3b	N1	2013-01-24	TRUE	2015-10-21	FALSE	2021-04-13
6	74	7	19.84	T2c	N0	2013-02-28	TRUE	2013-07-24	FALSE	2015-09-15
7	72	8	20.81	T2c	N0	2013-06-19	TRUE	2014-10-20	FALSE	2018-05-09
8	71	9	18.07	T2c	N0	2013-09-04	TRUE	2015-07-02	FALSE	2016-04-18
9	71	9	44.04	T2b	N0	2013-10-28	TRUE	2015-08-21	FALSE	2021-04-07
10	58	6	8.52	T2a	N0	2014-01-13	TRUE	2018-02-11	FALSE	2020-04-20
11	65	8	2.62	T2c	N0	2014-02-24	TRUE	2014-09-17	FALSE	2021-06-23
12	62	9	43.78	T3b	N0	2014-02-25	TRUE	2014-08-11	FALSE	2021-03-29
13	63	8	67.637	T2c	N0	2014-03-07	TRUE	2014-06-09	FALSE	2021-07-07
14	71	9	43.37	T2c	N0	2014-10-27	TRUE	2016-08-10	FALSE	2019-11-26
15	69	7	61.89	T2c	N0	2014-10-29	TRUE	2015-04-13	FALSE	2019-02-13
16	73	6	14.68	T1c	N0	2015-05-07	TRUE	2018-07-18	FALSE	2019-12-06
17	70	6	42.23	T2a	N0	2015-06-18	TRUE	2017-05-26	FALSE	2017-05-26
18	67	9	23.19	T2b	N0	2015-07-10	TRUE	2016-12-24	FALSE	2021-02-22
19	63	7	14.09	T2c	N0	2015-07-16	TRUE	2015-10-07	FALSE	2019-06-26
20	72	10	11.56	T3a	N0	2015-09-08	TRUE	2017-08-09	FALSE	2019-06-24
21	77	9	0.48	T4	N1	2015-12-03	TRUE	2016-01-26	FALSE	2018-12-05
22	66	6	114.18	T2c	N0	2015-12-17	TRUE	2016-06-08	FALSE	2019-12-23
23	76	6	55.53	T2c	N0	2016-03-01	TRUE	2016-09-21	FALSE	2020-08-12
24	69	7	23.93	T2c	N0	2016-04-19	TRUE	2016-10-11	FALSE	2017-07-14
25	74	7	20.42	T2b	N0	2016-06-03	TRUE	2017-03-10	FALSE	2017-10-24
26	69	8	32.4	T2c	N0	2016-07-12	TRUE	2016-12-26	FALSE	2019-12-16
27	51	7	12.41	T2c	N0	2016-11-10	TRUE	2020-06-10	FALSE	2020-09-16
28	68	8	14.67	T2b	N0	2017-01-18	TRUE	2019-12-20	FALSE	2020-07-06
29	70	9	71.72	T2c	N0	2017-06-27	TRUE	2017-10-30	FALSE	2019-07-29
30	67	7	19.06	T2b	N0	2017-07-20	TRUE	2019-05-14	FALSE	2020-08-03
31	75	9	89.19	T3a	N1	2017-07-21	TRUE	2017-12-14	FALSE	2021-04-08
32	76	7	93.25	T3a	N0	2018-01-25	TRUE	2018-06-25	FALSE	2020-10-22
33	65	6	6.64	T2b	N0	2018-02-27	TRUE	2020-07-01	FALSE	2021-06-30
34	78	9	157.9	T3a	N0	2018-10-26	TRUE	2019-03-11	FALSE	2019-03-20
35	57	7	25.26	T3a	N0	2018-12-27	TRUE	2020-03-15	FALSE	2020-07-08
36	69	7	35.72	T4	N0	2019-01-24	TRUE	2019-04-17	FALSE	2020-12-14
37	70	9	8.69	T3b	N0	2019-04-25	TRUE	2019-12-30	FALSE	2020-07-27
38	78	9	12.18	T2c	N0	2019-06-13	TRUE	2020-06-22	FALSE	2020-12-08
39	87	9	21.67	T2c	N0	2019-07-05	TRUE	2020-05-22	FALSE	2020-07-17
40	66	7	14.2	T2c	N0	2013-06-24	FALSE		FALSE	2020-04-28
41	66	7	17.88	T2c	N0	2013-07-10	FALSE		FALSE	2015-04-16
42	74	7	5.31	T2c	N0	2013-07-17	FALSE		FALSE	2020-12-09
43	50	6	9.06	T2a	N0	2013-12-12	FALSE		FALSE	2020-06-02
44	71	7	14.88	T2c	N0	2014-07-03	FALSE		FALSE	2016-12-07
45	68	9	27.1	T2b	N0	2014-09-15	FALSE		FALSE	2020-11-12
46	69	7	22.99	T2b	N0	2015-05-20	FALSE		FALSE	2016-06-13
47	73	9	24.22	T2c	N0	2015-06-11	FALSE		FALSE	2021-03-10
48	63	7	10.92	T2b	N0	2015-08-17	FALSE		FALSE	2016-09-28
49	66	6	8.8	T2b	N0	2015-10-29	FALSE		FALSE	2017-10-11
50	74	7	16.93	T2b	N0	2016-01-18	FALSE		FALSE	2017-03-09
51	62	6	4.69	T2c	N0	2016-01-21	FALSE		FALSE	2021-04-14
52	69	7	15.75	T3b	N0	2016-02-16	FALSE		FALSE	2017-07-26
53	74	7	58.87	T2c	N0	2016-03-03	FALSE		FALSE	2020-12-08
54	68	7	27.35	T2a	N0	2016-03-03	FALSE		FALSE	2021-04-12
55	73	8	13.88	T2c	N0	2016-03-10	FALSE		FALSE	2016-09-21
56	69	7	29.67	T2b	N0	2016-08-30	FALSE		FALSE	2021-03-10
57	68	9	8.27	T2a	N0	2017-04-13	FALSE		FALSE	2020-04-08
58	68	7	15.73	T2b	N0	2017-09-10	FALSE		FALSE	2019-08-26
59	67	7	8.1	T2c	N0	2017-10-16	FALSE		FALSE	2020-12-21
60	60	7	4.57	T3a	N0	2017-11-09	TRUE	2021-03-17	FALSE	2021-06-23
61	72	7	12.76	T2c	N0	2018-01-11	FALSE		FALSE	2020-07-15
62	58	6	10.27	T2b	N0	2018-01-18	FALSE		FALSE	2020-06-15
63	71	7	9.79	T3a	N0	2018-03-01	FALSE		FALSE	2019-07-21
64	61	7	1.74	T2c	N0	2018-03-02	FALSE		FALSE	2018-07-23
65	67	7	5.3	T2c	N0	2018-03-29	FALSE		FALSE	2019-11-27
66	65	7		T2c	N0	2018-04-10	FALSE		FALSE	2018-09-03
67	67	8	6.08	T3a	N0	2018-04-27	FALSE		FALSE	2019-10-30
68	66	7	9.65	T3a	N0	2018-05-03	FALSE		FALSE	2019-05-15
69	77	9	39.74	T3a	N0	2018-05-24	FALSE		FALSE	2019-07-11
70	70	7	20.73	T3a	N0	2018-07-09	FALSE		FALSE	2020-12-09
71	62	7	1.74	T1c	N0	2018-07-12	FALSE		FALSE	2019-10-16
72	66	8	6.05	T2c	N0	2018-07-19	FALSE		FALSE	2020-04-08
73	68	7	7.41	T2c	N0	2018-08-02	FALSE		FALSE	2020-07-15
74	69	7	14.57	T3a	N0	2018-08-02	FALSE		FALSE	2018-12-05
75	69	7	7.04	T2c	N0	2018-09-15	FALSE		FALSE	2019-02-17
76	68	7	4.97	T2c	N0	2018-10-11	FALSE		FALSE	2019-02-20
77	68	7	122	T2c	N0	2018-11-29	FALSE		FALSE	2019-04-24
78	54	8	154.37	T2c	N0	2018-12-06	FALSE		FALSE	2020-08-01
79	62	7	17.89	T3b	N0	2019-01-04	FALSE		FALSE	2020-08-05
80	67	7	29.53	T3a	N0	2019-01-17	FALSE		FALSE	2020-10-08
81	70	8	19.71	T2c	N0	2019-01-17	FALSE		FALSE	2021-05-10
82	71	7	10.42	T2c	N0	2019-03-14	TRUE	2020-07-22	FALSE	2021-01-21
83	68	7	7.28	T2c	N0	2019-04-11	FALSE		FALSE	2021-03-24
84	75	7	9.8	T3a	N0	2019-06-13	FALSE		FALSE	2020-07-20
85	65	7	14.57	T2c	N0	2019-06-27	FALSE		FALSE	2019-08-12
86	76	7	27.15	T2c	N0	2019-07-09	FALSE		FALSE	2021-04-08
87	63	7	6.5	T2c	N0	2019-07-09	FALSE		FALSE	2019-11-18
88	70	8	22.44	T2c	N0	2019-07-11	FALSE		FALSE	2020-01-08
89	51	7	7.37	T2c	N0	2019-07-18	FALSE		FALSE	2020-03-25
90	72	7	19.34	T2c	N0	2019-07-25	FALSE		FALSE	2019-10-14
91	63	7	40	T2c	N0	2019-09-20	FALSE		FALSE	2019-11-13
92	67	7	10.96	T2c	N0	2019-10-15	FALSE		FALSE	2020-04-13
93	71	7	28.03	T2c	N0	2019-11-28	FALSE		FALSE	2020-06-03
94	62	6	7.86	T2c	N0	2019-11-28	FALSE		FALSE	2020-11-04
95	68	9	13.67	T2c	N0	2019-12-05	TRUE	2021-01-27	FALSE	2021-04-28
96	66	9	11.95	T1a	N0	2019-12-26	FALSE		FALSE	2020-05-13
97	60	8	57.479	T3a	N0	2019-12-26	TRUE	2021-04-19	FALSE	2021-04-19
98	76	7	7.18	T2c	N0	2020-01-09	FALSE		FALSE	2020-10-29
99	72	7	26.72	T2c	N0	2020-01-16	FALSE		FALSE	2020-08-31
100	73	8	6.12	T2c	N0	2020-03-26	FALSE		FALSE	2020-06-19
