# Supplementary material for: Integrated proteogenomic characterization of localized prostate cancer identifies biological insights and subtype-specific therapeutic strategies
Source: Nat Commun. 2025 Apr 3;16:3189. doi: 10.1038/s41467-025-58569-w (PMC11968977; doi:10.1038/s41467-025-58569-w)
Supplement: Supplementary file 4 — Source data [file 41467_2025_58569_MOESM4_ESM.zip › SourceData/Figure 5.xlsx]

## Sheet: Fig5H
MAL II				SNA				CD163				CD4				CD8
Control	sgNans-1	sgNans-2		Control	sgNans-1	sgNans-2		Control	sgNans-1	sgNans-2		Control	sgNans-1	sgNans-2		Control	sgNans-1	sgNans-2
50.116	4.254	1.48		83.571	28.974	36.822		4.399	0.809	0.783		0.881	2.512	2.931		0.206	1.921	2.554
48.342	1.993	1.792		75.628	21.717	27.687		3.748	0.817	1.223		0.237	3.48	2.185		0.531	1.591	1.918
42.135	3.121	1.853		77.289	28.146	28.363		4.776	1.022	0.919		0.88	2.921	3.132		0.682	2.279	2.232

## Sheet: Fig5J_tumor volume
Control	sgNans-1	sgNans-2
420.056	344.924	562.385
674.927	482.485	489.226
806.789	649.698	337.289
976.501	326.366	463.219
894.844	270.329	309.248

## Sheet: Fig5J_tumor mass
Control	sgNans-1	sgNans-2
0.27248	0.09256	0.11385
0.19434	0.19303	0.14852
0.314	0.295	0.09723
0.31024	0.12096	0.2138
0.552	0.07228	0.08337
