# Supplementary material for: Integrated proteogenomic characterization of localized prostate cancer identifies biological insights and subtype-specific therapeutic strategies
Source: Nat Commun. 2025 Apr 3;16:3189. doi: 10.1038/s41467-025-58569-w (PMC11968977; doi:10.1038/s41467-025-58569-w)
Supplement: Supplementary file 4 — Source data [file 41467_2025_58569_MOESM4_ESM.zip › SourceData/Figure S1.xlsx]

## Sheet: Tumor
Protein	Protein Description	Gene Name	A0018_T	A0568_T	A0572_T	A0574_T	A0596_T	A0605_T	A0614_T	A0629_T	A0636_T	A0640_T	A0642_T	A0647_T	A0673_T	A0680_T	A0695_T	A0106_T	A0710_T	A0715_T	A0716_T	A0738_T	A0740_T	A0743_T	A0760_T	A0791_T	A0794_T	A0804_T	A0113_T	A0811_T	A0825_T	A0847_T	A0927_T	A0933_T	A0934_T	A0978_T	A0982_T	A1007_T	A1020_T	A0135_T	A1043_T	A1063_T	A1070_T	A1090_T	A1126_T	A1156_T	A1159_T	A1170_T	A1171_T
A0A075B6H9	Immunoglobulin lambda variable 4-69	IGLV4-69	2.14573e+06	274377	482428	6.26979e+06	4.69026e+06	1.53294e+06	5.59791e+06	4.41384e+06	3.14749e+06	1.79561e+06	111209	2.0212e+06	4.34777e+06	576985	172143	3.55809e+06	1.19235e+07	6.89873e+06	8.01467e+06	9.82959e+06	3.89108e+06	5.73568e+06	2.25615e+06	1.56406e+06	5.62421e+06	241345	3.1647e+06	4.29982e+06	4.28917e+06	4.75353e+06	2.16716e+06	1.89122e+06	4.21364e+06	141002	3.35418e+06	3.41348e+06	5.30696e+06	2.63573e+06	2.45181e+06	1.5429e+06	2.18174e+06	4.5808e+06	3.07371e+06	183188	3.88507e+06	1.3365e+06	5.45949e+06
A0A075B6I0	Immunoglobulin lambda variable 8-61	IGLV8-61	895855	868726	1.55884e+06	2.49938e+06	3.68799e+06	1.00676e+06	604121	885363	257720	483615	2.40228e+06	1.27066e+06	280442	172517	1.40311e+06	1.02644e+06	277305	8.48168e+06	526151	95728.7	517578	1.66163e+06	515666	926574	476123	1.49901e+06	883232	1.09478e+06	2.67316e+06	927294	965811	666792	102684	813081	3.90023e+06	1.28195e+06	1.33393e+06	1.52326e+06	223648	173978	2.27158e+06	1.36159e+06	1.40419e+06	310109	1.22098e+06	1.1455e+06	3.44758e+06
A0A075B6J9	Immunoglobulin lambda variable 2-18	IGLV2-18	181396	159329	259974	192903	150695	142248	136507	142882	138316	148246	173348	124528	116098	171116	138564	181321	289364	167133	168789	102551	144064	505113	41154.6	136142	89463.9	127769	237680	199885	169327	188735	207867	164188	174685	96728.1	187978	112359	114800	109110	137808	64578.3	77048.6	102631	146494	198612	224198	30046.8	182479
A0A075B6K2	Immunoglobulin lambda variable 3-12	IGLV3-12	442620	757436	1.16019e+06	953482	979066	525748	1.00162e+06	429099	816062	134336	470323	1.15299e+06	595809	396711	206344	351462	2.21472e+06	672425	112810	660979	948796	592299	570541	223621	238155	632391	274676	890785	1.19734e+06	538597	376542	492396	693656	348936	751075	719601	454990	777927	355750	934819	542060	267440	378293	362289	564590	639263	641363
A0A075B6P5	Immunoglobulin kappa variable 2-28	IGKV2-28	81153.4	94816.5	173301	166775	134580	127415	122189	129184	79504.4	97089.2	93007.7	96527	68844.6	97524.7	58538.4	58710.9	196267	175328	134030	111085	76766.4	54044.1	71107.1	50563.3	97252.8	88540.3	84083.9	119789	191014	86155.2	67920.5	88984.5	75441.3	76321	109497	140607	127748	87774.5	89590.8	70448.3	121269	80117.7	56881.7	109990	69454.9	85495.3	329466
A0A075B6R2	Immunoglobulin heavy variable 4-4	IGHV4-4	24900.9	23396.4	28749.5	50489.2	19304.6	78904.9	74282.8	20988.6	54818.6	86317.2	62756.2	34353.4	24317.3	57668.1	12243.1	27637.7	79257.1	66097	63389.2	50874.8	57054.1	26778.2	32332.9	51227	44830.6	36871.9	52158.7	36334.4	36755	63236.1	39016.5	19538.5	20207.7	30826.1	71610.6	17892	26815.6	9616.77	44697.4	17992.2	28779.8	16784.8	34837.4	11833.9	15114.3	21595.7	35718.7
A0A075B6R9	Probable non-functional immunoglobulin kappa variable 2D-24	IGKV2D-24	349432	386466	488831	447897	479356	211437	328926	376686	328000	126520	212013	1.15167e+06	291578	411244	312170	272711	1.18133e+06	1.3295e+06	217312	257163	679227	549185	243326	237306	166388	250162	266206	814767	800249	320592	358290	233902	204648	313958	553897	361814	335074	212838	273131	243917	358999	316301	271459	473371	366517	272399	982664
A0A0C4DH67	Immunoglobulin kappa variable 1-27	IGKV1-27	118805	287082	59189.5	271660	200426	157607	170340	150719	179486	222203	159638	187307	197290	195852	151228	161684	474016	237732	74804.7	176417	148494	116027	146319	112515	114756	188164	221308	168628	266392	123660	116849	149204	134536	162793	326885	287578	221976	199231	145223	194075	156293	175246	2.37038e+06	269392	275522	143049	231710
A0A087WSY6	Immunoglobulin kappa variable 3D-15	IGKV3D-15	121704	861343	261285	378820	342784	257133	299682	571703	261580	84760.2	137446	317892	267838	273518	198119	91641.6	810308	576754	294746	233346	350288	636812	104298	813711	495852	315948	169210	290843	483296	230843	196144	311766	130373	151752	314095	323963	304389	270169	156826	162008	100914	286195	519771	204538	190846	102848	880747
A0A087WW87	Immunoglobulin kappa variable 2-40	IGKV2-40	1.87632e+06	3.77953e+06	2.82442e+06	7.4649e+06	3.85925e+06	1.64615e+06	2.41491e+06	2.0191e+06	5.82503e+06	5.04472e+06	3.1738e+06	5.60748e+06	2.4118e+06	1.77463e+06	2.3114e+06	1.8112e+06	9.3818e+06	1.33587e+07	666901	5.94594e+06	5.29413e+06	3.78233e+06	1.30465e+06	2.21844e+06	2.06899e+06	3.65797e+06	1.16067e+06	3.79901e+06	7.0923e+06	2.12817e+06	3.28375e+06	1.73854e+06	1.15302e+06	1.8201e+06	3.59173e+06	2.65492e+06	1.70578e+06	2.25147e+06	1.86686e+06	2.62547e+06	2.10673e+06	1.96244e+06	2.80083e+06	3.10627e+06	3.68775e+06	2.01392e+06	1.33439e+07
A0A0A0MRZ8	Immunoglobulin kappa variable 3D-11	IGKV3D-11	741956	698635	458090	2.40343e+06	805226	829342	163119	852279	659257	199912	298054	1.28109e+06	426615	1.14352e+06	699808	608280	2.29424e+06	1.83066e+06	317936	630607	1.3048e+06	839642	317085	551344	337608	927862	155091	1.19353e+06	1.97488e+06	855332	1.29318e+06	838666	1.03868e+06	861573	845884	631475	712206	520127	863809	426775	346550	523829	395808	994742	2.25676e+06	682436	1.4413e+06
A0A0A0MS15	Immunoglobulin heavy variable 3-49	IGHV3-49	67962.6	555952	140000	346451	243666	85530.3	189315	38593.6	98932	39478.3	64530.7	91092.2	78079	68268.2	80116.8	60742.5	312230	204586	66628.7	148239	222603	104359	139443	70546.4	53969	90471.9	314331	91529.9	212609	110884	42167.7	154350	62185	129567	96462.9	112734	144027	39389.3	63147.5	185256	78251.6	83891.3	139479	166238	172356	92010.9	298625
A0A0A0MT89	Immunoglobulin kappa joining 1	IGKJ1	321845	251243	247024	418762	383210	239429	405176	159919	303555	222213	147759	164740	188203	195451	141130	202360	356815	320640	191003	243298	198555	303723	84875.7	278642	158687	132617	323231	218726	259308	155611	159100	192992	112137	109810	392981	201950	151077	251555	144656	268291	174389	163930	377525	657380	146225	144455	202417
A0A0B4J1U7	Immunoglobulin heavy variable 6-1	IGHV6-1	315932	546919	459568	1.05671e+06	569568	312276	370608	295408	456556	226490	377921	757512	287734	669339	282565	544935	927736	884339	45336.1	397409	636851	625129	309569	383668	360552	512765	395573	595586	563487	277493	393880	274771	293888	313405	604412	493294	370678	217067	295894	307050	546784	460353	1.06787e+06	578708	313949	324759	810851
A0A0B4J1V6	Immunoglobulin heavy variable 3-73	IGHV3-73	1.2882e+06	928650	978580	1.67768e+06	1.39047e+06	960827	1.33644e+06	1.60786e+06	892614	349337	1.48944e+06	1.03665e+06	633570	804902	514615	1.3519e+06	1.28759e+06	1.13e+06	293298	1.33924e+06	683442	1.30247e+06	694590	806587	311984	1.47882e+06	861448	665718	2.1652e+06	1.99213e+06	828034	397749	502993	666013	1.11054e+06	865955	1.21775e+06	773663	1.00687e+06	988612	2.69876e+06	353121	1.43928e+06	1.26462e+06	873016	595835	3.36147e+06
A0A0B4J1X5	Immunoglobulin heavy variable 3-74	IGHV3-74	738858	1.34282e+06	2.07757e+06	1.97977e+06	2.19017e+06	302159	812483	1.91928e+06	2.84451e+06	659809	918907	1.09984e+06	714346	1.05756e+06	2.84385e+06	626106	3.20187e+06	2.16081e+06	336453	745387	530102	2.23937e+06	387553	918155	507793	2.16942e+06	960610	622146	2.47738e+06	940544	1.68233e+06	1.64505e+06	1.94756e+06	1.18254e+06	382781	1.40411e+06	1.61416e+06	1.04082e+06	1.2039e+06	1.85622e+06	982739	2.23875e+06	1.8124e+06	433314	1.56446e+06	1.96792e+06	2.63645e+06
A0A0B4J1Y8	Immunoglobulin lambda variable 9-49	IGLV9-49	258505	383598	260585	633735	176682	243800	278843	114645	229413	200688	124736	356165	157060	570171	119811	269046	121915	494853	138067	132458	308261	103784	63135.9	169255	201084	205974	266089	279080	296180	228723	322790	554688	127109	109263	36431.1	288829	312997	64331.1	216364	133487	88116.7	122642	270365	114785	518206	143390	665868
A0A0B4J1Y9	Immunoglobulin heavy variable 3-72	IGHV3-72	554207	138070	157216	519349	436265	498851	179396	159836	133892	280544	158979	116476	138422	542468	81315.4	373520	507446	370316	451631	143846	178652	290393	292594	448576	401648	107650	152750	1.04653e+06	233080	293842	196731	149328	345841	303939	188644	118024	247511	112746	125196	161201	151759	113256	146721	1.52663e+06	356631	183846	472581
A0A0B4J2D5	Glutamine amidotransferase-like class 1 domain-containing protein 3B, mitochondrial	GATD3B	420365	498943	447640	425755	457333	384736	544275	424869	326948	613683	451188	382149	454449	498017	694114	691284	380827	392044	740770	478982	585448	447846	879059	382751	620018	388980	718463	411149	428968	440705	603335	412404	711995	585658	419028	380583	516391	725806	460053	548094	993750	775482	422005	981385	411287	440114	427739
A0A0B4J2F0	Protein PIGBOS1	PIGBOS1	182568	215732	244578	188107	191119	199430	219927	161033	147726	239564	163135	154879	161053	244552	161262	207200	148119	151146	263046	190147	294173	293334	270882	214652	168462	119361	230845	142385	213089	147172	149239	226453	125988	178189	315998	219625	143994	149883	149686	199176	365815	233491	229293	256799	140613	140208	197845
A0A0B4J2F2	Probable serine/threonine-protein kinase SIK1B	SIK1B	703058	1.15712e+06	940484	1.19074e+06	746750	903734	776729	897725	509352	548777	725118	408220	558245	501869	445278	1.02749e+06	262113	1.06341e+06	597210	333840	1.31513e+06	610833	350005	574042	431896	576517	642397	134351	1.58862e+06	2.54631e+06	709192	628917	674145	705865	1.1414e+06	1.23824e+06	614620	531254	1.28348e+06	102223	594161	438937	304759	338192	2.3167e+06	841428	986878
A0A0C4DH25	Immunoglobulin kappa variable 3D-20	IGKV3D-20	422480	347540	93842.6	1.25199e+06	405035	421070	538458	214280	535688	289163	253413	803462	356495	351660	283732	218586	1.56036e+06	954299	182850	232396	1.05796e+06	233132	323815	333576	264915	575633	398405	749930	1.20702e+06	366095	537216	689310	408603	412871	495090	550597	292304	213248	338235	263581	416274	376412	343369	438116	783255	228194	620263
A0A0C4DH29	Immunoglobulin heavy variable 1-3	IGHV1-3	110105	115458	85238.1	147457	100761	70540.6	134593	65769.6	106331	107646	94942.2	122278	82440.9	61738.3	97755.4	135380	396795	94930.2	136429	83895	165922	48769.6	74069.3	55678.2	97876.9	73634.3	100633	138295	96647.9	79762.8	83775.5	232378	108207	66265.9	105264	104284	83214	122298	87247	83024.1	472682	92260.9	73647.5	121923	130550	81499.3	168972
A0A0C4DH31	Immunoglobulin heavy variable 1-18	IGHV1-18	110580	170390	205583	222466	199741	139477	160689	105699	150547	50675.7	132948	211339	119025	146751	97264.9	71436.9	327224	173066	42690.2	123757	150736	133400	100842	79982.8	99852.8	276569	147673	108421	522517	154888	159363	198042	131529	97132.4	163548	149609	148897	109172	99707.5	164590	71453.3	98540.6	128599	117379	156379	89522	360007
A0A0C4DH34	Immunoglobulin heavy variable 4-28	IGHV4-28	161984	174429	270088	269488	296549	144881	200427	112525	155451	73310.2	146550	314244	101622	155075	118903	311480	513264	246335	153425	263739	176149	301149	87378.9	148861	93225.3	187887	158335	234568	330884	167326	224612	94076.4	129766	86543.8	220348	281950	241294	142302	97673	200029	181693	154518	219549	262180	206981	166961	207222
A0A0C4DH35	Probable non-functional immunoglobulin heavy variable 3-35	IGHV3-35	260441	322617	337195	667445	348803	244538	381561	208638	315627	194503	123847	281703	213563	323454	206674	284296	283492	611152	185268	744112	505908	430760	200881	198790	173817	284235	326836	260680	575328	224274	204597	226699	229576	170255	275256	221568	343797	252873	169090	197460	280919	138554	278404	202573	468814	244095	785510
A0A0C4DH36	Probable non-functional immunoglobulin heavy variable 3-38	IGHV3-38	329326	283513	412491	284831	705670	344802	551830	301569	313799	195287	193945	328300	83782.7	340462	179826	138124	480960	251675	281979	299616	245608	682727	180401	130729	144087	176156	469857	715241	348387	166041	272201	464109	241418	217654	356632	473387	267893	325659	254598	300017	299847	278082	399355	413562	466721	359803	439082
A0A0C4DH38	Immunoglobulin heavy variable 5-51	IGHV5-51	312572	579862	577209	889007	803713	424445	617073	292222	704313	195257	557492	1.73128e+06	657900	165007	310211	734437	2.37387e+06	754621	164832	408903	875830	537300	385556	320653	373848	513255	379738	689656	1.05099e+06	427325	425931	620866	471740	285504	487156	881978	1.03342e+06	342510	496193	421571	422848	347060	601624	537098	847406	471523	1.12672e+06
A0A0C4DH43	Immunoglobulin heavy variable 2-70D	IGHV2-70D	298324	445586	273192	430767	265549	82517.3	351779	208775	240474	88189.8	224766	629488	185411	143280	224351	438830	30947.3	356386	49934.4	278072	314582	142122	236219	219931	254529	684637	378595	236907	268092	206258	278155	507099	31197.8	312032	289499	61630.5	258120	76685.2	207398	148149	342608	171329	270294	102574	453130	346925	766833
A0A0J9YX35	Immunoglobulin heavy variable 3-64D	IGHV3-64D	102773	70962.7	205191	231469	277310	179586	200363	115795	241666	34102.8	101004	342553	70229.4	297608	52975.7	264426	480456	157155	151712	107370	119846	167073	47215.4	70827.7	38614.4	142355	61509.1	223650	326702	63438.2	148099	141249	54713.5	80778.6	211282	222064	159176	67098.3	145433	138027	83116.9	122943	269648	106208	182304	81125.5	224496
A0A0J9YXX1	Immunoglobulin heavy variable 5-10-1	IGHV5-10-1	464061	268203	416094	298477	498106	504302	280751	3.19905e+06	500947	105437	445524	617330	154796	365295	83836.8	349659	911364	380219	267624	555146	293694	431988	228820	248292	202373	232552	331697	603905	671355	454987	401474	235399	265986	279610	384754	360531	326940	113230	316992	317724	252189	288719	351456	330314	453624	40874.8	580526
A0A140G945	Alpha-crystallin A2 chain	CRYAA2	4.33036e+06	4.40291e+06	4.49738e+06	4.72405e+06	4.07427e+06	5.39007e+06	3.953e+06	4.53956e+06	2.9893e+06	2.12915e+06	3.50607e+06	3.84491e+06	1.19609e+06	7.62356e+06	3.25028e+06	5.50519e+06	4.73163e+06	6.4037e+06	2.36494e+06	5.01486e+06	3.75413e+06	6.51777e+06	3.67409e+06	5.07123e+06	2.05855e+06	3.60735e+06	3.4439e+06	2.37034e+06	5.42774e+06	2.18762e+06	1.75327e+06	2.98549e+06	3.43986e+06	3.38316e+06	3.81691e+06	4.32275e+06	4.16091e+06	1.94323e+06	3.17364e+06	1.30507e+06	2.13651e+06	3.67285e+06	3.55267e+06	4.76676e+06	5.40582e+06	3.38009e+06	1.81247e+06
A0AV96	RNA-binding protein 47	RBM47	273476	164242	139196	100123	165659	196245	235061	168474	114171	261289	167303	157116	169701	142223	253939	201759	106491	146626	277483	158612	161469	134335	221074	207587	225063	149832	184983	147251	99821.4	188122	243523	152146	183381	167130	184528	105920	170031	158238	134876	234781	153764	220637	175253	210971	185329	216786	177005
A0AVT1	Ubiquitin-like modifier-activating enzyme 6	UBA6	347548	220670	263518	208169	173141	282672	315901	230650	187273	249481	202279	181292	325414	217798	186024	321501	176985	191039	298404	208330	205687	176885	308531	256272	244618	207223	304939	164162	202604	279671	232901	221611	210056	199993	345965	178955	156591	205945	198014	210635	233250	264193	223358	287168	184736	215646	204091
A0FGR8	Extended synaptotagmin-2	ESYT2	205963	339158	233044	276188	262308	219139	357169	240024	259268	245498	235659	253901	206975	301281	252434	283112	287426	288567	233610	236604	285109	254924	224998	250160	227588	270307	242545	271198	335243	234784	209326	226473	203014	198121	301055	319520	291463	201914	234056	221273	262462	299564	278194	320144	284553	196862	241827
A0M8Q6	Immunoglobulin lambda constant 7	IGLC7	5.30037e+06	7.76845e+06	9.16459e+06	1.52772e+07	1.19236e+07	1.72842e+07	9.44934e+06	4.68794e+06	1.69075e+07	4.64772e+06	3.95669e+06	9.8145e+06	4.82261e+06	1.41694e+07	5.03828e+06	4.55386e+06	2.63353e+07	1.51756e+07	1.55106e+06	8.73765e+06	1.0829e+07	1.05902e+07	3.40617e+06	4.26154e+06	2.77679e+06	7.17655e+06	1.64048e+07	7.30071e+06	1.07658e+07	4.17978e+06	7.92368e+06	4.37821e+06	4.85187e+06	5.67392e+06	1.40026e+07	8.74862e+06	1.42363e+07	5.19993e+06	4.4097e+06	5.77793e+06	6.73604e+06	4.34685e+06	1.08497e+07	1.53725e+07	9.72849e+06	1.57122e+07	1.57376e+07
A0MZ66	Shootin-1	SHTN1	307847	255480	151864	144833	141077	264585	331675	205585	131448	146110	191078	141046	149826	187803	176841	172684	212298	196663	187434	211678	150187	204071	162877	189289	226716	137714	366869	179433	106743	162846	201474	117073	183587	180688	252129	140052	150193	163489	89017.4	162071	193807	157587	124193	153824	92454.5	157705	156290
A0PJW6	Transmembrane protein 223	TMEM223	68371	46179.8	119384	45044	779595	62754.4	107234	21531.5	40318.6	37461.6	26079.7	66840.2	4029.35	76929.9	70684.6	14957.8	53924.7	63873.7	135594	34960.4	73742.5	65159.9	150641	44773.6	13471.4	33620.4	69593.1	75904.8	84868.1	90898.6	31396.1	15960.5	111681	51982.4	73120.4	48629.3	89124.4	39086	120657	108088	102398	75686.2	99561.1	80568.5	14011.1	51681.4	94188.9
A1A4S6	Rho GTPase-activating protein 10	ARHGAP10	70926.5	102702	63735.5	89759.4	168312	86009.1	85773.7	66135.4	147760	24894.5	82343.9	94521.4	70865	123152	54197.4	1.00765e+06	75898.8	75613.7	512116	103903	57735.8	110332	80491.5	109967	73709.9	98630.9	86485.5	72352.4	103829	95519.6	52585.8	54914.3	69668.6	74694.1	81153.3	117072	66872.9	49860	114190	32314.1	183787	103394	102457	122297	145261	84449.6	82630.1
A1IGU5	Rho guanine nucleotide exchange factor 37	ARHGEF37	487767	196196	154664	197312	134511	184533	179541	167776	162485	355355	400871	494417	325541	143360	549367	209866	219438	139849	67677.7	149863	160458	461917	120634	133582	91939.2	113861	210440	166039	205826	136478	82004.2	126980	102556	123481	217519	191854	160134	99748.1	136416	113864	92759.8	117572	162913	92350.1	151269	136539	176953
A1L0T0	2-hydroxyacyl-CoA lyase 2	ILVBL	318206	299595	199058	274116	320777	512980	278124	294192	369507	191861	274310	279536	391428	736575	405838	411205	256019	296129	140315	553289	357315	388286	139724	279956	161702	316604	243235	323047	427242	317511	155035	192367	179812	216139	518619	548488	440001	114569	467010	165799	271283	291432	471509	389595	460798	246549	229172
A1L4H1	Soluble scavenger receptor cysteine-rich domain-containing protein SSC5D	SSC5D	90926.9	56165.5	104935	66082.4	283365	67100.5	147393	65425.4	72807.5	51243.2	48037.3	76071.9	43587.8	126639	69578.4	57524.2	164618	149666	70555.1	59159.7	65689.4	75203.1	59906.5	50432	33898.1	44095.7	128075	79557.3	79001.6	94141.5	44765.3	70008	66880	45496.8	77641.9	52338.6	65080.9	84849.7	50817.6	66014	95672.8	93235.4	75882	124076	58237.5	109896	84094.5
A1X283	SH3 and PX domain-containing protein 2B	SH3PXD2B	221868	174047	127821	237853	203660	183483	181658	184671	178506	89012.5	166794	195325	165112	260887	122561	224441	245024	189158	159069	199642	185684	135418	91454.1	179744	111836	168477	194190	209258	152867	171873	85970.7	193181	113970	181141	228216	215120	136813	107946	194062	62410	117047	98526.2	196126	175889	327337	146651	174436
A1Z1Q3	ADP-ribose glycohydrolase MACROD2	MACROD2	58711.2	118420	39804	70076.4	107746	44190.6	40381.3	35694.9	44581.1	42435.9	30269	40865.1	28608.3	69795.1	45369.7	49987	28718.7	29096.7	55501.7	32394.6	47630.1	19916	35870.9	42634.4	52589.1	33491.7	58134.4	38106.1	46739.9	51556.2	32386.5	37376.6	42878.9	37000.4	53271	39588	39920.7	50923	15108.6	42845.1	42824.5	39909.7	86549.6	5226.6	45754.9	48478.7	64378.2
A2NJV5	Immunoglobulin kappa variable 2-29	IGKV2-29	621446	2.14134e+06	1.83676e+06	4.30173e+06	3.04505e+06	869737	1.19328e+06	1.52691e+06	2.21347e+06	3.03388e+06	1.40271e+06	2.3903e+06	1.24809e+06	1.67334e+06	896902	1.13315e+06	5.67256e+06	4.65076e+06	687335	1.64642e+06	2.36893e+06	1.7724e+06	1.04265e+06	996862	1.08965e+06	1.75827e+06	502198	2.17309e+06	3.75033e+06	962079	1.91688e+06	1.17836e+06	1.3021e+06	895430	1.27998e+06	1.88558e+06	1.65791e+06	1.36819e+06	1.37381e+06	1.42354e+06	1.42067e+06	1.00877e+06	2.69002e+06	2.03421e+06	1.62209e+06	1.45801e+06	6.79716e+06
A2RRP1	Neuroblastoma-amplified sequence	NBAS	98028.3	186215	95221	145492	3.14613e+06	173062	100581	97574.6	135715	139304	107985	200528	85275.6	171811	128962	138406	127779	126860	223434	98304.8	117655	171697	116055	113022	106552	82453.9	147287	153842	96854.9	216236	119503	118798	96781.7	95446	111053	125111	124171	108398	118836	129690	766361	142794	225171	121765	217824	94686.2	260300
A2RTX5	Threonine--tRNA ligase 2, cytoplasmic	TARS3	492695	220774	478653	434301	1.07577e+06	243467	333894	500362	600404	379046	306776	1.12181e+06	293038	551726	311180	465694	565144	899732	401186	421626	570030	534349	293489	301190	292891	465689	457602	467164	535923	523106	387345	305781	337096	260738	360487	813756	711339	453511	689407	291456	569515	361291	482906	285938	836048	372423	582632
A2RU48	Single-pass membrane and coiled-coil domain-containing protein 3	SMCO3	4.49422e+06	4.47759e+06	5.47355e+06	1.23238e+07	1.68311e+07	2.66048e+06	9.2148e+06	1.28719e+07	4.69857e+06	281452	2.18661e+06	8.27012e+06	5.70271e+06	2.7402e+06	1.04324e+06	2.98509e+06	3.45056e+06	3.011e+06	2.29785e+07	5.13786e+06	9.49187e+06	801451	743749	2.15034e+06	5.363e+06	978538	1.38591e+06	1.28129e+06	7.4409e+06	5.96057e+06	774224	5.5226e+06	3.30327e+06	6.24669e+06	1.25611e+06	3.73545e+06	6.23969e+06	3.87936e+06	1.7589e+07	1.47489e+07	9.16215e+06	1.39371e+07	1.08727e+07	2.12689e+07	4.63742e+06	7.48074e+06	5.91541e+06
A2RU67	Protein FAM234B	FAM234B	67564.4	4.01866	240673	4.01866	1.00016e+06	98891.3	114486	41392.8	33351.3	87112.2	52623.8	18248	12381.8	1.239e+06	59128.2	327127	4.01866	167095	128957	4.01866	4.01866	73337.1	122524	64551.7	44448.5	4.01866	61125.8	131712	4.01866	63084.2	74947.4	50357	94721.6	69361.4	51426.2	4.01866	267118	29851.1	4.01866	60522.5	108385	268884	23754	106817	4.01866	109571	4.01866
A2RUB1	Meiosis-specific coiled-coil domain-containing protein MEIOC	MEIOC	286265	616346	148864	539964	586010	314703	338799	240051	366956	192757	228436	445394	332528	859166	259428	488964	443842	671446	277737	319330	390999	288065	246092	341531	157526	462225	302435	488030	500036	463763	243573	167067	214994	123804	126312	313783	272681	75200.7	471541	109290	286016	154137	366767	347728	577206	357070	245424
A3KMH1	von Willebrand factor A domain-containing protein 8	VWA8	503433	185019	105933	987318	202413	295218	320238	127699	564842	250483	299898	318512	200278	354345	230659	379300	416551	391532	254753	288969	166903	243545	236530	356199	192158	94488.1	272043	252141	274410	253501	256086	251001	217969	146184	298990	276975	446975	168053	194485	199850	211225	670984	261472	263909	370729	274933	334264
A4D1P6	WD repeat-containing protein 91	WDR91	85984.8	128138	74601.7	133351	84664.6	155501	80518.6	88308.8	92623.8	99189.5	88294.6	71202.1	90363.2	112645	69979.6	123416	92247.2	79955.5	86182.5	91736.6	99565.6	144962	94934	98794.3	102823	104000	107956	93766.8	131440	95959.9	66675.2	159409	87689.7	97139.1	101280	103796	96668.2	105584	83791.7	79507.5	83529.7	82431	117831	131314	87688.6	93044	175114
A4D1S5	Ras-related protein Rab-19	RAB19	8.92332e+06	7.64661e+06	9.5269e+06	7.7437e+06	1.02829e+07	1.11307e+07	8.97021e+06	6.67854e+06	1.49091e+07	4.15894e+06	1.09092e+07	1.13966e+07	9.65435e+06	1.15802e+07	4.70911e+06	7.38242e+06	7.11829e+06	1.14158e+07	2.06021e+07	1.21988e+07	5.86076e+06	1.12517e+07	6.84673e+06	5.74099e+06	1.64793e+07	1.42633e+07	3.53715e+06	2.07767e+07	8.949e+06	4.93589e+06	1.83645e+07	6.81798e+06	2.36524e+07	1.91587e+07	5.77184e+06	1.05944e+07	1.15653e+07	1.04895e+07	4.5852e+06	1.58785e+07	4.05634e+06	6.2821e+06	8.59035e+06	5.57863e+06	8.1912e+06	1.01058e+07	6.37101e+06
A4FU69	EF-hand calcium-binding domain-containing protein 5	EFCAB5	510645	704465	775663	654438	689800	610964	587780	532978	650858	967230	709755	907040	498581	572158	759843	774088	542071	588179	1.48893e+06	700552	658960	502895	1.08501e+06	651144	1.27404e+06	516132	997948	941414	657938	545309	785501	837743	796272	739908	750387	694898	707886	689851	1.03809e+06	1.03288e+06	611843	915675	998972	800764	772818	904342	1.45892e+06
A5A3E0	POTE ankyrin domain family member F	POTEF	1.14951e+07	1.98873e+07	1.45563e+07	1.29666e+07	1.23541e+07	6.98786e+06	7.28668e+06	4.09774e+06	4.71618e+06	5.29921e+06	5.2473e+06	3.59824e+06	2.67684e+06	4.74179e+06	4.95369e+06	2.32846e+07	8.39741e+06	3.72573e+06	7.00054e+06	7.59503e+06	6.85176e+06	4.53833e+06	8.40609e+06	4.73989e+06	3.43513e+06	3.89443e+06	1.38554e+07	4.06827e+06	5.08237e+06	3.50387e+06	3.8875e+06	1.13314e+07	6.14326e+06	4.68369e+06	4.89023e+06	8.6595e+06	6.48827e+06	1.25686e+07	1.01846e+07	1.05817e+07	1.65046e+07	7.4208e+06	7.40708e+06	8.19708e+06	1.08753e+07	8.30849e+06	1.6381e+07
A5D8V6	Vacuolar protein sorting-associated protein 37C	VPS37C	121482	263214	168412	127205	187297	230257	147648	148207	252357	233813	128573	249687	115036	203954	124170	150409	274529	255501	231727	158509	124655	497227	134546	236787	235930	180043	158274	360564	180912	152660	300205	87776.7	179502	173025	180667	273221	221464	122295	140640	160814	175709	166198	167420	245931	162097	233996	175229
A5YKK6	CCR4-NOT transcription complex subunit 1	CNOT1	156553	174387	130416	201637	165418	122353	168796	166644	168046	176417	180771	186789	137347	149922	164080	193656	185825	255777	187872	215261	247324	110689	136102	162950	181124	159793	205496	187200	224843	129853	218935	174082	149685	156975	205297	213782	148031	136409	145212	133092	145631	163199	169628	162880	181639	165782	174195
A6NCE7	Microtubule-associated proteins 1A/1B light chain 3 beta 2	MAP1LC3B2	112344	236165	261020	703098	492310	129755	155355	556831	392466	116436	576190	626345	553939	1.01858e+06	410101	126589	609120	448102	72361.2	203238	692205	149984	112369	138026	305012	568260	116641	818901	833010	646992	300296	328761	361145	398553	236726	725366	668883	367314	967141	91330.7	320278	296223	160729	167668	641647	539441	586114
A6NCW0	Ubiquitin carboxyl-terminal hydrolase 17-like protein 3	USP17L3	4.98757e+06	1.74726e+07	5.16524e+06	1.49647e+07	3.15216e+07	3.95286e+06	1.89348e+06	2.15738e+07	1.69143e+07	9.83053e+06	1.95961e+07	2.04359e+07	1.30108e+07	1.78158e+07	1.39856e+07	1.50722e+07	2.69204e+07	2.47977e+07	2.0608e+07	9.94717e+06	1.72805e+07	9.98379e+06	5.44218e+06	2.2692e+07	1.69999e+07	1.50871e+07	4.04235e+06	2.03482e+07	2.35984e+07	2.28016e+07	1.71898e+07	1.35603e+07	1.66682e+07	2.21793e+07	4.72623e+06	2.79569e+07	1.54005e+07	1.38493e+07	1.31741e+07	1.98498e+07	6.36775e+06	1.09529e+07	1.06352e+07	1.40538e+07	1.83925e+07	2.47362e+07	1.76377e+07
A6ND36	Protein FAM83G	FAM83G	180474	398290	278485	666544	210038	408695	446278	235674	386787	209808	296956	274115	376813	453263	223459	78284.5	257965	213562	178234	278900	385469	249315	227519	189287	226973	184838	270640	239104	264655	404619	214743	140958	146248	232838	333325	134821	220594	41966.3	147509	200149	90684.5	137566	320605	206275	128757	140174	441853
A6ND91	Putative L-aspartate dehydrogenase	ASPDH	1.5566e+06	2.59271e+06	1.837e+06	1.68415e+06	2.26766e+06	1.96613e+06	1.47219e+06	2.80272e+06	2.47631e+06	3.56967e+06	2.58324e+06	2.01385e+06	1.85228e+06	2.79528e+06	4.228e+06	1.72069e+06	1.66368e+06	1.82597e+06	2.94663e+06	1.97332e+06	1.09094e+06	3.11554e+06	3.24576e+06	2.99789e+06	5.95089e+06	2.41329e+06	3.9523e+06	2.94596e+06	1.88054e+06	2.60518e+06	3.76483e+06	2.73865e+06	4.549e+06	3.59941e+06	2.18738e+06	2.32113e+06	2.36399e+06	3.16552e+06	2.5088e+06	4.14001e+06	1.35819e+06	1.92843e+06	1.18432e+06	3.79107e+06	1.92607e+06	2.4455e+06	2.08691e+06
A6NDG6	Glycerol-3-phosphate phosphatase	PGP	262470	89230.7	189311	131008	131644	217629	231637	127905	124005	184356	127351	114938	149680	195445	133887	287077	169543	77364.6	216031	220835	45209	27304.1	158308	91814.9	196148	99063.7	271272	77766.9	99959.5	153506	68267.2	115293	126762	100445	171948	44225.2	104377	212799	86486.9	161812	140243	194522	130793	190339	119160	136316	158104
A6NDU8	UPF0600 protein C5orf51	C5orf51	154438	290039	177692	163116	147673	170061	118842	151715	127203	126670	169929	170945	118321	160057	142830	170499	279749	181049	266571	196069	182006	151277	163519	159169	119694	95673.4	243556	169792	176414	136972	75170.6	118085	93162.4	106720	227566	149274	143941	109674	110973	108208	93960.3	133758	129559	155867	132307	137289	188906
A6NHL2	Tubulin alpha chain-like 3	TUBAL3	574695	1.09201e+06	844477	776464	762234	759257	683089	1.04563e+06	696561	672301	1.10228e+06	598989	458541	1.40662e+06	719915	462127	1.13803e+06	1.20409e+06	1.63087e+06	951444	965308	539045	756432	722527	700675	849508	895022	681765	993251	752217	617401	1.09117e+06	860486	683519	652994	908451	880486	436657	716261	718693	393493	657219	660156	1.19699e+06	622575	383497	473779
A6NHR9	Structural maintenance of chromosomes flexible hinge domain-containing protein 1	SMCHD1	100156	129450	129540	138798	117967	104267	119019	120621	114614	210624	117637	146814	120783	142238	194672	122390	160560	184442	263223	115955	138797	89769.4	176906	119345	153308	123895	119951	115980	149265	120394	135026	136988	128452	108782	120357	134582	134417	222166	129011	133685	124099	147447	181668	143440	304079	112287	156756
A6NIH7	Protein unc-119 homolog B	UNC119B	144555	212451	243369	249234	110363	223711	134236	158747	228393	153586	182996	162008	181577	199764	122979	187119	176800	200025	424887	140026	213988	201201	248209	290736	175965	224211	147256	202042	181805	194114	125448	234808	156568	195068	232887	238970	126067	156669	234020	214060	103410	184162	193645	186274	127824	154796	192934
A6NKD9	Coiled-coil domain-containing protein 85C	CCDC85C	85032.7	34328.4	21750.1	20875.1	25024.6	32504	16328.5	85674.3	465166	30816.4	278669	31407	55105.8	32900.3	38181.4	51165.2	20989.5	489349	94836	824179	22084.7	24823.2	26000.4	35499.8	106948	346000	123571	28640.6	729599	38038	41053.9	31015.2	41124.4	131757	88377.4	23329.2	28365.7	22154.4	40591.5	35909.6	48437	98885.7	17134.4	79644.1	176987	43271.1	16233.9
A6NMZ7	Collagen alpha-6(VI) chain	COL6A6	1.74669e+07	1.01474e+07	5.10553e+06	2.02852e+07	3.57409e+07	1.24348e+07	1.92765e+07	2.21869e+07	2.29453e+07	1.30567e+07	4.48461e+06	1.187e+07	1.08927e+07	2.14076e+07	6.39008e+06	2.65466e+07	1.8645e+07	5.70621e+07	2.7597e+06	2.23768e+07	1.32833e+07	3.47086e+07	5.95571e+06	2.09905e+07	5.81958e+06	2.53253e+07	1.10181e+07	7.02626e+06	6.49343e+07	7.87376e+06	1.02343e+07	1.86865e+06	8.39865e+06	2.72697e+07	1.50455e+07	2.83772e+07	2.47173e+07	7.41628e+06	1.42085e+07	9.51756e+06	2.74994e+07	7.11825e+06	2.47444e+07	1.39174e+07	1.32409e+07	1.44613e+07	1.64214e+07
A6ZKI3	Retrotransposon Gag-like protein 8C	RTL8C	220411	38992.8	33221.1	1.10173e+06	28218	87381.3	39252.4	79703.1	30528.9	15301.4	64960.2	22391.5	43682.3	28427.2	24653.5	30569.7	14948.3	27448.8	71105.3	38152.5	704205	38597.3	41961.2	48796.6	8169.63	33698.3	196793	28039.6	38092.3	305170	149081	40107.6	6259.58	40553.4	86978.6	246484	323491	11154.6	111515	34708.5	83911.8	175896	30803.1	103703	36442.6	1.49404e+06	686782
A7E2V4	Zinc finger SWIM domain-containing protein 8	ZSWIM8	94819.6	304319	120732	246811	437673	72534.4	59542.4	311465	145351	90611.6	183501	195027	259728	273933	88961.7	237499	79304.8	233302	120569	196213	117600	161917	109340	152165	188006	161887	62650.7	269848	216323	270170	195866	171567	190349	138549	77422.4	210746	235997	113282	176882	88926.9	225257	214095	248943	54022.7	173177	161596	158958
A7E2Y1	Myosin-7B	MYH7B	3.58517e+06	344665	325021	461526	201637	237617	3.20916e+06	171617	481374	474043	254969	235262	260769	513038	190117	131728	270651	202691	323689	46541.5	197966	330989	804466	480266	917662	516850	631712	657997	176899	372652	671803	259626	134340	384934	390639	700934	184810	396032	233297	674590	459464	159516	298973	336682	365838	299531	81826.8
A8K2U0	Alpha-2-macroglobulin-like protein 1	A2ML1	2.10582e+06	799761	2.10929e+06	2.79259e+06	2.7331e+06	3.85721e+06	1.65843e+06	1.83487e+06	3.05699e+06	523278	1.38871e+06	1.91949e+06	2.36535e+06	4.91001e+06	2.04049e+06	2.61894e+06	2.12562e+06	2.08488e+06	770162	2.69536e+06	1.96734e+06	4.06391e+06	1.00968e+06	1.47678e+06	569841	3.31081e+06	1.68273e+06	2.75575e+06	3.12801e+06	2.71845e+06	607127	1.08615e+06	1.00214e+06	981374	2.09716e+06	3.56988e+06	3.12636e+06	952551	2.95305e+06	611971	861880	1.17607e+06	2.55245e+06	2.33164e+06	3.66255e+06	1.4618e+06	1.88662e+06
A8MWD9	Putative small nuclear ribonucleoprotein G-like protein 15	SNRPGP15	864555	550374	880443	618976	505559	819099	797172	613464	531315	1.07889e+06	872948	338679	726161	364640	1.06086e+06	541700	709672	489680	2.06445e+06	645856	825046	540872	1.37035e+06	496728	865321	680582	1.23397e+06	559122	376264	747489	635248	773927	688940	643837	619248	344636	337446	999270	667860	1.34377e+06	1.00294e+06	777456	651937	1.39503e+06	351486	675412	1.16091e+06
A8MXV4	Nucleoside diphosphate-linked moiety X motif 19	NUDT19	322474	214775	238854	141553	196799	314728	215321	150746	96830	250415	169179	151090	90999.9	169016	310699	247631	171252	166154	427646	144765	127128	216988	358840	245579	222483	207369	276190	19250.1	19184.6	135266	416530	269451	233718	134095	270690	191205	197100	250045	157893	170851	261329	284669	175609	435936	177038	176098	132539
A9UHW6	MIF4G domain-containing protein	MIF4GD	1.04815e+06	138887	138149	6547.65	185222	9117.26	15943	140234	531072	191456	151960	440490	117144	173455	98185.9	199815	163976	311104	425809	229549	249376	78772.8	123021	126835	88035.1	122673	23836.5	175687	167699	7468.39	168390	232119	79008.4	126002	677884	163388	161862	55142.8	81514	107488	280764	145022	78956.3	296822	8245.65	12768.2	2475.2
B0I1T2	Unconventional myosin-Ig	MYO1G	74629.8	112245	155812	91280.6	130373	102563	128773	47934.3	96767.9	68880.8	84318.3	105596	126285	146829	87507.1	115018	131731	154551	114992	125095	182278	76275.8	98590.6	82229.2	80694.5	102617	115216	108702	118368	101986	96705.1	176661	64652.4	70902.7	134071	140957	90165.9	77799.3	35231.9	83968	76924	78131	175692	154392	79656.9	63816.3	294082
B1AJZ9	Forkhead-associated domain-containing protein 1	FHAD1	76548.6	36148.2	51824.5	57384.4	37833.6	65142.8	85266.5	60904.9	50597.9	103204	62972.1	39153.7	48812.7	51431	39646.3	45941.4	41478.3	67868.9	62122.7	26481.9	54857	44816	4736.41	56568.6	60510.9	37439.2	195867	70141.1	45883.7	60939.4	46597.1	40872.7	37989.5	50760.4	56362.1	42906.4	58027.9	45016.6	35119.9	51105.3	32861.2	43853.3	51867.4	10246.2	36089.8	59638.2	5617.29
B2RTY4	Unconventional myosin-IXa	MYO9A	257278	804148	431345	151878	1.2058e+06	212799	166347	917975	972004	173010	717730	1.57478e+06	707271	193494	1.52168e+06	50107.4	589970	910471	1.78264e+06	13540.6	402153	628615	644703	68158.1	18526.1	851880	336909	993093	900798	102786	1.16363e+06	18442.2	14657.4	89895.2	98842.5	717883	526911	718379	813798	847321	818737	744691	176476	982229	256085	883644	216886
B2RUZ4	Small integral membrane protein 1	SMIM1	225597	269405	317119	208957	210165	406074	421224	273323	242426	204243	262351	294507	210600	315418	252507	307719	245845	382464	227131	247501	207898	228403	228384	217509	396310	230862	419335	324004	317496	226538	346095	146594	326284	291331	222827	312587	165453	226846	190080	140923	485653	372054	154205	262917	139561	179260	149646
B7ZAQ6	Golgi pH regulator A	GPR89A	183780	190597	183729	128708	116943	199469	316120	101326	151445	224073	187922	119192	151209	209937	174660	251672	165135	168225	406186	164863	167826	172341	232767	166222	288401	129521	299940	136611	166280	135615	164000	257624	233486	111003	144206	125351	143420	191621	126455	138040	205812	199638	168110	163698	107817	226107	202931
C4AMC7	Putative WAS protein family homolog 3	WASH3P	1.4943e+06	133214	665508	723170	1.40288e+06	235114	231180	974497	1.62458e+06	889334	1.5471e+06	1.95362e+06	842297	1.40137e+06	466498	168172	987586	2.13912e+06	541084	1.04374e+06	1.3581e+06	403518	178513	647717	612995	1.84917e+06	224441	1.2487e+06	2.19827e+06	741483	1.09209e+06	685142	579896	730144	230046	299855	602725	194099	625267	449457	898647	382286	1.2856e+06	139202	1.59006e+06	68928.8	1.33899e+06
C9JLW8	Mapk-regulated corepressor-interacting protein 1	MCRIP1	129384	40069.8	75018.7	167436	79620.1	139067	169458	139138	65279.8	113842	178390	60054	102822	79285	74113.6	21357.5	56848.8	54708.3	310294	128006	119835	73393.3	156725	72857.3	242016	105899	195772	124806	123308	73484.4	107328	199730	255045	52780.4	134507	54103.3	117869	77707.4	212752	193692	65238.8	89551.4	103780	52777.5	53876.5	142785	196384
E7ETH6	Zinc finger protein 587B	ZNF587B	3.32695	373783	210806	521864	469106	0.113941	283716	393254	3.32695	3.32695	363276	856300	288598	334346	83167.9	3.32695	382235	533081	0.113941	0.113941	403999	48723.4	77117	0.113941	0.113941	362780	3.32695	689832	0.113941	154283	195509	100388	160319	0.113941	0.113941	477719	211369	3.32695	73004.9	109434	0.113941	153634	199309	0.113941	118528	0.113941	0.113941
E9PAV3	Nascent polypeptide-associated complex subunit alpha, muscle-specific form	NACA	1.25867e+06	573852	761139	702329	513063	934592	1.1556e+06	721441	800414	697631	759811	468205	729025	427784	622378	526343	524963	543672	1.10512e+06	562197	540215	901910	672495	399182	760603	596856	1.3744e+06	721990	394578	892878	633470	784676	811592	538646	861946	554191	469112	552006	650492	590607	544427	625402	725634	996093	489747	681227	902968
L0R6Q1	SLC35A4 upstream open reading frame protein	SLC35A4	324583	212391	199250	162356	157738	225762	230686	187348	134513	213442	208282	266337	128129	158688	186645	192404	214232	135722	371387	185728	197132	193000	453273	112383	169979	195477	405885	120154	306896	182631	188099	289606	155635	146763	263685	186257	200000	190216	299570	190566	354768	223081	210667	430116	105813	85011.5	116667
O00116	Alkyldihydroxyacetonephosphate synthase, peroxisomal	AGPS	92088.4	196321	147972	170374	169719	123458	141897	119362	120018	131806	114016	161137	167983	185779	116370	200339	175688	152656	236133	92788.1	165191	144017	117944	107547	99778.7	198139	133576	188488	153075	135996	157506	164529	136618	117466	202518	177388	121300	148843	192260	127206	195549	119268	198449	215861	236567	332669	307754
O00139	Kinesin-like protein KIF2A	KIF2A	116013	141169	127655	119555	104753	153385	143967	100039	116108	107826	107266	139683	109220	146314	82750.1	137889	147609	154374	194229	145241	132149	141619	119907	125314	119366	112461	126056	136503	129830	128667	89457.1	132514	106037	121600	165419	138815	120999	85262.7	96840.4	112411	96425.9	121084	157652	169705	163735	110059	178612
O00142	Thymidine kinase 2, mitochondrial	TK2	34466.2	948074	173892	453703	875856	256183	215421	258404	385237	236618	337230	622038	349043	1.25487e+06	568991	198445	908297	888735	491993	349819	761202	459179	290513	310423	344405	109277	25623.2	1.07354e+06	819426	294584	251045	307135	315118	307318	214970	478156	440433	302491	266035	174740	288907	253740	721242	407251	249170	189577	145197
O00148	ATP-dependent RNA helicase DDX39A	DDX39A	127614	177175	186622	122721	82453.8	91694.3	80819.5	83875.9	101934	183916	93465.8	133828	71394	93432.2	78891.8	91489.2	131213	97101.5	314649	17568.4	121418	78508.5	279677	76940.8	112172	117751	131049	107506	100183	71573	119197	158471	103408	73553.8	136741	107403	139454	111456	74450.2	114031	134537	172722	186856	339606	91099.9	85413.6	208658
O00151	PDZ and LIM domain protein 1	PDLIM1	413778	506762	392410	727407	640513	405198	417362	373077	462516	494782	437104	296687	441115	583471	434994	224773	386157	396978	386756	325563	404513	412587	316195	411583	216839	414602	737965	376719	467701	388063	195348	227709	360707	431167	692208	401334	376600	404612	388913	374494	230509	359549	560733	518067	349959	399348	590708
O00154	Cytosolic acyl coenzyme A thioester hydrolase	ACOT7	165990	269926	255678	138051	217836	215448	127402	272521	247030	225714	199821	220803	164337	303731	175867	134848	194572	197063	225921	228517	180318	164081	220542	184193	147521	201029	244173	251518	196072	125085	100755	157274	98084.7	127363	197024	136767	179687	224627	247818	159014	115652	136661	258663	57061.3	330232	221859	141994
O00159	Unconventional myosin-Ic	MYO1C	590126	1.11089e+06	578800	1.05536e+06	1.08176e+06	781076	617146	807274	925253	748426	637345	1.09765e+06	847308	1.66737e+06	943080	1.24785e+06	1.21052e+06	1.29378e+06	638170	697455	1.05213e+06	1.08974e+06	721810	769227	652316	924463	778520	1.2014e+06	1.30272e+06	736236	710712	743954	651339	733326	703374	1.26299e+06	1.0207e+06	593612	971054	603031	702227	761764	821910	974386	1.25168e+06	963578	657901
O00160	Unconventional myosin-If	MYO1F	135359	156551	123702	100388	130146	125344	140988	122193	104524	196202	95353.9	178406	129908	155173	133006	135733	220135	131430	172063	121334	179625	136776	123297	124473	278696	148814	166463	144406	109340	101487	97624.5	183585	89827.8	82745.1	167628	133601	130815	106932	102553	146104	186962	131931	252891	133375	121870	96686.7	249869
O00161	Synaptosomal-associated protein 23	SNAP23	296950	959680	243885	192491	243624	588763	343917	286651	219494	538636	359489	247189	615972	237914	231516	391268	294600	324856	274545	388875	202958	377698	242742	325408	408897	828427	716096	282875	208222	607595	528127	233956	510346	309195	660544	287658	529817	405285	309616	274813	366049	269699	254347	265478	220709	363848	344059
O00165	HCLS1-associated protein X-1	HAX1	84244.1	67909.1	24687.6	62745.7	70268.9	134552	58251.9	65426.1	57125.1	151131	51116.8	56167.4	55504.9	15994.2	53950	115786	237553	47753.7	105390	59282.6	116088	50138.1	93517	51433.1	97177.9	66042.6	74763.3	61074.1	381581	79173.3	79803.3	70758.1	81608.7	52033.4	80729.8	201111	51724.8	73479	32010.9	69752.9	119259	132216	51071.3	157561	138965	48460.3	95784.1
O00168	Phospholemman	FXYD1	439398	1.07131e+06	779454	756860	517090	916895	749435	699139	750202	436325	626718	767115	601808	767598	313959	412192	547271	472729	465508	895771	704346	1.0638e+06	215596	811239	206460	693825	272813	734569	1.28354e+06	865507	290385	432126	297201	808255	871919	1.25552e+06	757255	164689	786481	488941	331392	277111	549248	436253	555132	333992	396049
O00170	AH receptor-interacting protein	AIP	306249	329322	264303	250367	296252	289393	297817	239209	180900	261211	187138	315239	221326	342805	225805	266851	220383	318461	453046	243931	294359	194495	222473	282910	189749	172751	398504	266879	316627	195252	309117	296487	178483	168549	480184	292213	238492	209740	229494	312376	214523	205780	300614	415426	241768	192476	293545
O00178	GTP-binding protein 1	GTPBP1	257950	238552	179229	132532	121303	164868	180805	112473	123901	213015	186954	145226	125558	121884	206274	173083	143967	122167	161377	174667	118579	187723	260302	193431	222265	120286	340147	177665	167014	172146	161907	158170	195308	147157	157678	152919	136830	164244	114230	189549	250206	228698	149286	224901	100977	91965.7	202966
O00182	Galectin-9	LGALS9	81025	150875	155497	67896.5	107976	88723.4	98892.5	110838	71337.5	194424	66234.3	185337	180230	101056	74962.8	129668	180132	74394.1	216653	117963	182186	198604	146410	199653	64876.7	142543	235496	152681	147549	103985	119426	222312	78858	118794	242088	187212	133209	62372.7	81104.6	133593	96509.7	142628	237748	157546	91373.5	61456.5	301896
O00186	Syntaxin-binding protein 3	STXBP3	447588	398676	283507	267681	312894	410505	432969	352813	291673	278886	300193	389801	307832	313160	208612	357085	289955	377069	314291	346846	324564	401077	305739	364127	252690	298215	452856	412843	347759	307967	347511	311660	318647	282238	407241	365221	291303	260340	331262	302496	377966	241858	342230	368671	280799	363890	303229
O00187	Mannan-binding lectin serine protease 2	MASP2	532255	1.23487e+06	344420	859874	500837	358814	457709	293438	381177	19437.6	604917	498730	467814	306171	804673	585783	437246	524514	25821.7	454312	373602	402163	473962	827707	275314	332218	45583.4	441728	437267	352835	361302	240392	131691	245542	487883	341415	460168	364336	594997	721671	438380	351493	555470	45528.7	425808	489370	706731
O00192	Armadillo repeat protein deleted in velo-cardio-facial syndrome	ARVCF	80532.7	110699	158851	202271	209737	217781	287010	247844	182775	134367	187372	176845	228926	272030	204842	294331	334326	112134	127818	87657.4	341865	205545	160007	124652	95770	156482	294497	263536	256376	80097.4	229198	240196	212082	89821.1	300342	308468	218414	182294	198867	208104	174901	141182	298668	162085	183512	99767.7	48269.1
O00194	Ras-related protein Rab-27B	RAB27B	674974	1.87589e+06	388480	445207	702077	955294	606785	876134	815028	967747	752203	1.02398e+06	759426	726525	742322	357015	647297	1.29111e+06	768767	747910	539901	2.46375e+06	822145	1.3332e+06	1.18147e+06	1.22777e+06	527287	1.13758e+06	779038	757543	1.8064e+06	663670	1.15297e+06	1.73699e+06	851718	812318	824909	757049	605448	548942	725373	1.03772e+06	613468	606789	478750	785552	267360
O00203	AP-3 complex subunit beta-1	AP3B1	243908	226074	194696	181785	212534	201126	264007	206423	173269	245177	218760	239981	251101	288721	272500	414703	266039	277954	319195	234144	230723	300877	185260	249178	295021	230476	274666	297216	347180	236039	346149	224981	274888	229390	231753	228057	179455	252232	186324	228232	277577	159240	216755	321615	181040	241363	247399
O00204	Sulfotransferase 2B1	SULT2B1	970918	387863	394399	300234	321491	398483	552727	542497	303588	269742	486594	278609	433429	410218	533204	417860	344590	350007	530265	408752	775798	418711	366270	520040	479707	449554	206981	424832	580768	384194	142001	367972	1.07709e+06	388256	428813	361293	329281	242006	263992	304464	496375	159256	261848	391453	240192	424207	17620.5
O00213	Amyloid-beta A4 precursor protein-binding family B member 1	APBB1	71670.7	165260	109826	67558.6	141823	145551	131931	132606	149884	118733	117099	182988	115733	124999	85362.7	157542	99141.5	155796	135737	128364	110351	101025	83244.3	158049	73464	111312	148757	97971.2	156189	128453	56814.6	86972.4	60589.9	108762	200388	121011	109208	79111.5	112644	111045	70154.7	93202.3	118601	69017.2	99803.8	95803	62398
O00214	Galectin-8	LGALS8	90297.3	192511	75257.2	87614.4	104991	145241	37881	54300.6	111096	124317	81090.4	149669	192689	330453	162697	150914	74924	203152	39497.4	125493	151535	173298	82684.1	175165	68423.4	101617	87428	119402	142756	72156	58689.8	148798	50963.1	105728	129154	145116	164159	73815	108402	123617	169698	151640	140182	201286	119999	99790.9	138337
O00217	NADH dehydrogenase [ubiquinone] iron-sulfur protein 8, mitochondrial	NDUFS8	335470	530773	373332	469188	523991	272279	399196	476107	374390	301254	461407	496086	338171	591788	495175	967590	446729	533803	508553	457606	603342	508228	438194	412910	727763	433940	480557	536521	499318	471635	764215	600860	714908	471411	282213	664833	518127	422014	494480	315366	1.19608e+06	515218	371911	622063	518695	883961	497534
O00231	26S proteasome non-ATPase regulatory subunit 11	PSMD11	625701	328777	375961	296352	317130	393150	433053	347289	301605	427876	348087	308867	315135	299717	380304	319312	323069	346782	602856	344955	357959	311671	430996	351692	396018	290136	725283	341715	298801	355813	393111	338873	390533	320289	434320	348588	323041	453236	259157	383360	418684	358357	311002	416240	259248	294126	362039
O00232	26S proteasome non-ATPase regulatory subunit 12	PSMD12	316029	305113	267663	440943	333513	272363	302366	292331	245526	258161	271346	215095	250831	245068	336710	350367	352323	245660	375481	289744	213684	236292	325625	314350	341165	276948	345467	285596	263009	249881	324990	288242	289742	287742	257438	264268	264286	323288	211171	331434	312905	314654	231914	294610	219567	341534	341827
O00233	26S proteasome non-ATPase regulatory subunit 9	PSMD9	356299	284157	267168	342053	289647	389988	225674	225247	219955	290270	238927	250535	202776	346333	234169	142439	325829	245446	449468	260310	289410	243480	229058	209229	183106	180590	435126	233178	303900	231443	209320	192800	200376	197143	389268	324903	234261	218052	259622	358239	307431	243192	281676	289808	214429	214236	247721
O00244	Copper transport protein ATOX1	ATOX1	346810	287939	292308	272058	229063	255378	309003	253341	291142	200678	259928	290190	253486	366147	289684	224933	323644	212427	200958	291776	249305	166435	203400	205694	225211	203337	513833	281791	286584	193583	244425	179235	272996	225904	336809	259532	216131	252179	233441	287760	203661	160916	286534	256509	360986	262101	211035
O00264	Membrane-associated progesterone receptor component 1	PGRMC1	1.21733e+06	2.64271e+06	1.03066e+06	1.47116e+06	1.8416e+06	1.35924e+06	1.03654e+06	1.83305e+06	1.57748e+06	728030	1.23776e+06	2.46349e+06	1.59954e+06	2.38207e+06	1.04066e+06	2.41976e+06	2.06391e+06	1.92442e+06	1.06488e+06	1.76544e+06	1.80442e+06	2.20241e+06	772757	1.32806e+06	784149	1.82628e+06	1.20811e+06	2.18692e+06	2.45939e+06	1.1754e+06	874007	1.65238e+06	840485	2.09213e+06	1.04238e+06	2.05029e+06	1.73977e+06	627884	2.38596e+06	1.00611e+06	831428	1.04112e+06	1.46151e+06	1.3838e+06	2.29101e+06	1.39157e+06	1.01838e+06
O00267	Transcription elongation factor SPT5	SUPT5H	205436	168549	167005	138227	138981	157528	117920	124930	123142	237835	126436	149649	143871	130601	141291	196233	146187	126756	217479	480559	146863	91919.3	184103	157393	140222	112113	235362	107095	90421.2	130562	169730	163288	123021	127775	172097	150017	440874	154290	129293	145294	131041	148337	189911	172166	126709	125891	171147
O00273	DNA fragmentation factor subunit alpha	DFFA	98715	107352	125841	217446	208606	188831	181125	133048	163100	143182	163142	167749	131879	210277	129196	36401.1	103007	101574	158962	197265	186514	186322	168741	135141	92683.9	124040	200652	213532	243541	166500	140977	137670	119641	119407	183910	303962	177330	156610	156474	112191	164686	134024	172380	69225.7	152008	92270.7	81456.5
O00291	Huntingtin-interacting protein 1	HIP1	116519	134612	116354	133030	179180	115737	167555	130058	126065	152774	235741	190600	101153	210643	265599	172974	204737	150039	223215	145767	152652	101885	130366	118197	50861.3	265807	185828	129204	307156	294366	103554	147899	99646.6	108240	167599	135441	126872	159004	141394	139736	185550	254155	198051	408471	158271	170963	171897
O00299	Chloride intracellular channel protein 1	CLIC1	1.99881e+06	1.24159e+06	1.57714e+06	1.2248e+06	1.19387e+06	1.60509e+06	2.07784e+06	1.74141e+06	1.40809e+06	2.168e+06	1.70442e+06	1.01953e+06	1.52136e+06	1.1818e+06	1.75253e+06	892096	1.17259e+06	1.11548e+06	1.28028e+06	2.07534e+06	1.25392e+06	1.09367e+06	673705	1.36101e+06	1.50297e+06	1.12764e+06	2.33477e+06	1.12863e+06	757197	1.2732e+06	1.5789e+06	767295	1.50006e+06	1.25711e+06	1.55527e+06	956675	1.11067e+06	1.81883e+06	972058	1.85263e+06	1.04719e+06	894892	1.11694e+06	1.4634e+06	1.02336e+06	1.57688e+06	1.67789e+06
O00303	Eukaryotic translation initiation factor 3 subunit F	EIF3F	431038	390267	533605	358046	365401	474054	448494	381532	385793	413437	393799	358919	406807	449914	387612	325843	469309	367904	580838	435308	495471	386325	708729	477228	438647	394470	430507	428963	404129	415262	519536	431092	505843	430149	440066	329529	358707	318263	495241	521919	350305	431605	423931	475037	350801	363508	462413
O00330	Pyruvate dehydrogenase protein X component, mitochondrial	PDHX	210363	261640	248653	262808	256669	239217	240361	210379	191393	267655	239722	339901	242391	309503	222052	257833	264195	218523	356330	253258	232639	280040	364120	222024	257041	231558	284681	239378	246700	226231	339694	305058	250096	179662	242014	262708	229354	200695	252493	257298	341024	303103	227681	399693	198727	183130	208035
O00339	Matrilin-2	MATN2	185205	1.22567e+06	257607	479294	458621	355701	538973	292526	363443	303584	354556	694523	391344	707263	619146	552417	898364	658266	1.77764e+06	536727	458144	549146	175520	751073	633232	350241	184315	452626	734471	420395	149682	247059	167740	274572	899539	579128	540452	151570	659998	409034	244283	328147	1.14814e+06	489990	368521	343981	359341
O00391	Sulfhydryl oxidase 1	QSOX1	355142	392296	205001	359556	334996	227544	230968	197607	210713	203671	185985	339299	286871	376017	475481	339949	372213	284335	103328	315000	436101	253471	234733	258313	703671	262997	312906	374627	294916	259074	388367	324861	402246	165677	310566	304412	279237	190920	230009	163908	246464	202018	211312	356643	298270	242858	313983
O00399	Dynactin subunit 6	DCTN6	289612	350575	446979	458586	448293	288690	597441	216100	253665	318162	305876	303799	194914	329327	234190	627379	241708	580185	416015	600291	419179	348746	215379	211127	294900	187787	180796	324243	406224	209846	433212	202375	214964	296817	268908	364178	271398	275184	319909	319923	451410	361681	395276	320202	403961	438258	484288
O00400	Acetyl-coenzyme A transporter 1	SLC33A1	723866	4.64987e+06	921168	2.93845e+06	1.39177e+06	896148	1.37618e+06	779650	120873	688741	1.14827e+06	196348	1.578e+06	148585	169721	219754	1.81106e+06	1.41729e+06	1.36365e+06	128570	2.20866e+06	980190	856109	100287	981784	706836	570752	1.13395e+06	1.53177e+06	1.14586e+06	773388	777425	134745	102766	1.50569e+06	894131	421873	129886	584017	700000	502268	455742	1.06337e+06	247970	99649.6	112354	729889
O00401	Neural Wiskott-Aldrich syndrome protein	WASL	118532	84291.5	164764	238253	217913	139421	130792	148665	171918	189139	206736	226098	163031	178795	167768	241914	158857	245229	186285	215597	181940	145104	230234	112836	119675	164653	145312	124211	427831	136562	143549	234766	117583	129734	182663	156564	136331	143308	151692	128098	408438	104546	139973	178620	219270	126654	145890
O00410	Importin-5	IPO5	283470	248126	325255	262444	270479	286476	279594	226067	265353	285566	233558	265066	235834	294269	241221	338683	301905	274429	293237	241418	265771	215456	365035	219842	243519	261180	339265	268385	250491	254774	257351	189047	250212	211080	288659	266855	232426	304322	249505	235228	323235	195433	223314	248505	239949	255389	291948
O00418	Eukaryotic elongation factor 2 kinase	EEF2K	222349	187173	174923	67278.7	252563	242389	170611	68286.3	111930	72910	96606.8	56897.3	132327	140291	142861	154812	177723	101079	112110	90257.4	146526	202518	225930	173448	189038	168795	377970	271393	95147.2	152835	94742.8	129145	60842.2	140138	183594	175228	106876	100309	154078	86921.6	77478.4	92554.4	95145.2	202596	129520	78931.3	910732
O00422	Histone deacetylase complex subunit SAP18	SAP18	208969	464096	369930	411351	365071	459683	394375	327942	510463	354389	216171	435477	404768	435389	378799	443555	558594	345773	737580	378758	325926	564376	553967	539113	256042	516850	311557	370988	526001	418502	246190	410287	375092	373794	264640	429715	194733	276218	250076	494382	416046	342544	463847	534445	558741	189018	289035
O00423	Echinoderm microtubule-associated protein-like 1	EML1	260925	464493	117008	120044	150776	125646	162311	146240	139264	118984	151352	163681	131170	214377	433876	274971	292228	147358	141065	130009	158783	143045	161037	139084	92224.2	94589	183123	249020	165495	149455	79357.4	156103	120097	169772	301251	174329	177595	114307	150602	184504	102962	154851	214717	164242	99197.8	162174	311427
O00429	Dynamin-1-like protein	DNM1L	242521	238437	207807	186045	167098	231411	251632	224178	216098	232559	241353	244499	191749	319771	175415	173566	250494	222761	278305	253928	276459	172190	205669	174968	212106	187507	271466	251331	206987	194658	215379	235781	232851	170214	204159	211892	259056	204418	174162	185952	240217	184114	159947	201570	188022	170975	176819
O00442	RNA 3'-terminal phosphate cyclase	RTCA	555969	707616	334890	151192	210301	257794	330215	328799	190837	483902	286627	151392	366806	168595	458790	222939	198655	447874	366283	227229	540836	409424	294432	430260	418106	215529	237703	191260	121532	414513	346501	205050	410162	249250	327463	436718	193317	379945	140447	239050	247564	256778	388516	243526	157166	224217	253704
O00443	Phosphatidylinositol 4-phosphate 3-kinase C2 domain-containing subunit alpha	PIK3C2A	81965	95105.5	67472.8	72783.1	163897	105649	102662	117138	550378	113061	124842	177495	51349.6	193594	108839	72595.8	66215.5	97750.3	132969	106002	86296.4	79058.2	110455	141794	90267.6	87040.7	120961	105342	70720.7	88929.3	163551	116332	62362.1	94048.6	88287.4	107613	96318.3	65043.9	101453	90258.8	88794.3	105565	107633	78262.3	97014.2	160100	104125
O00461	Golgi integral membrane protein 4	GOLIM4	35250.5	98305.8	95038.9	67683.4	67318.7	107350	110334	52625.5	77392.8	91817.2	103137	152483	102048	106752	566263	2.70087e+06	96343.1	94511.9	203169	110053	107850	110243	89136.5	85166.6	83358.6	87471	125768	71249.8	96600.1	61272.2	66406.4	89089	76760.7	98664	105164	145116	94386.9	92865	147282	95660.6	189447	78353.1	84636.3	126484	93186	82781.4	71620.4
O00462	Beta-mannosidase	MANBA	559683	438382	1.19283e+06	1.45831e+06	1.12293e+06	281917	208214	335453	725394	232510	355353	1.1071e+06	951585	2.25108e+06	823018	2.05663e+06	710411	1.1633e+06	265043	595844	179552	1.67328e+06	647841	798244	432191	1.07154e+06	318984	923239	1.588e+06	1.34323e+06	502496	598223	629504	253714	759996	1.63143e+06	1.07486e+06	161579	2.38216e+06	106518	126095	1.25805e+06	209911	1.29303e+06	3.23098e+06	1.17642e+06	2.53764e+06
O00468	Agrin	AGRN	253141	616767	495685	711107	398338	337360	299808	545853	390818	257621	253603	431602	376925	348178	622420	507201	790610	399057	265090	352495	627254	566429	298135	426836	410998	663388	591362	946157	385252	292500	476154	354123	425814	486241	346284	682477	635368	301760	613635	257152	524615	467052	283398	346201	238969	286917	237462
O00470	Homeobox protein Meis1	MEIS1	106865	135571	172198	154864	246076	209458	218066	136229	142538	124326	127041	100635	156146	263199	80816.5	211390	194078	192318	124540	132634	191362	138507	130845	184927	103991	135613	89766.6	265211	306012	133939	93936.2	108443	108073	215372	80082.3	238574	99695.9	54612.7	205851	124211	116484	117745	152538	145872	132705	106525	79699.3
O00471	Exocyst complex component 5	EXOC5	178725	197144	136741	142116	123964	147897	151811	153263	129983	134478	122426	148122	141289	161532	117331	174529	206106	150978	236589	161399	126691	153670	155544	155006	174503	146030	177255	219286	141923	142656	167918	140209	168699	163428	153241	140988	119470	138278	120941	150400	134090	141563	115122	609909	122330	140891	159714
O00478	Butyrophilin subfamily 3 member A3	BTN3A3	190446	391143	205632	129735	307499	258678	431626	259221	187524	177968	336264	202955	220992	185536	184596	261933	229039	405052	230907	191191	205671	258925	188711	192326	199096	189652	432669	332100	418452	242067	163866	92788	139802	203131	316135	337647	258224	125643	231609	183343	179669	172556	184425	100121	136672	174958	329867
O00483	Cytochrome c oxidase subunit NDUFA4	NDUFA4	667832	894013	652188	850081	996248	483385	683728	763969	653066	902995	992970	837446	771524	1.24941e+06	1.04262e+06	1.10845e+06	1.07865e+06	850938	1.42956e+06	701685	814140	840977	832205	591512	803032	834483	1.02244e+06	888526	830971	751164	729530	1.88884e+06	1.21234e+06	919920	585877	989576	776972	1.03361e+06	898829	596255	3.00955e+06	1.41584e+06	509777	888779	749076	1.1775e+06	1.09814e+06
O00487	26S proteasome non-ATPase regulatory subunit 14	PSMD14	366708	801717	349582	308150	263931	731278	425360	354509	276462	391175	351487	301173	406057	491911	396873	403719	4.51889e+06	372339	502288	375403	372211	564360	378526	422899	455935	313977	426887	346646	266907	261729	350493	242688	386801	423377	281631	301279	435916	412391	304688	472194	393284	398260	290936	359176	342331	290205	557840
O00499	Myc box-dependent-interacting protein 1	BIN1	375971	244955	331704	618973	154184	273914	438850	255604	341394	120082	217999	194895	213583	341838	97034.1	738302	181562	454411	154465	367896	370186	378206	187927	210488	181321	244938	545360	239387	431507	436758	167726	172744	273655	215342	266645	223562	312860	151126	302963	209645	156947	127089	418875	292538	400634	683133	537392
O00505	Importin subunit alpha-4	KPNA3	227208	487023	360357	328744	319908	1.29114e+06	341158	230129	226159	346357	290665	253241	255154	333003	245783	349392	303217	321910	251752	1.11474e+06	276662	273699	294430	318999	317767	292481	361518	308743	262253	323248	232409	258807	329178	300321	256742	307339	255305	267480	1.41608e+06	279656	273943	211565	303324	215751	357764	1.30524e+06	290001
O00506	Serine/threonine-protein kinase 25	STK25	150158	114439	173564	154090	258315	176730	164910	171062	152453	234668	129925	136008	181133	109143	115286	149481	195349	164032	157697	207980	124864	100109	161612	146098	155035	103376	122358	238868	175881	187692	40444.1	143538	127869	182100	127916	133520	176189	133568	172319	151755	178724	136326	84069.7	164866	161369	115442	113470
O00507	Probable ubiquitin carboxyl-terminal hydrolase FAF-Y	USP9Y	55993.8	56928.3	69340.1	45290.3	52874	78284.3	83634.8	40574.6	45859.9	52178.8	44655.3	39425.6	46918.3	166032	53861.6	86890.8	56560.5	50955.6	106634	50929.7	71562.1	75582.1	51453.3	58967.1	75989.4	51941.4	74967.5	48385.6	45160.3	73002	73647.1	49846.2	39193.7	40851.7	65052	99068.5	50444.1	41312.4	51055.1	55508.4	86987.7	43478.5	51986.8	89977.3	43653.6	47314.1	58164.9
O00519	Fatty-acid amide hydrolase 1	FAAH	170608	217070	150905	119322	202689	348035	384575	297678	85538.9	474186	272324	168682	233367	139896	332543	275841	154901	195853	298994	197052	119738	258486	173515	187867	633087	244398	564495	109886	61813.3	238585	442284	206667	288661	214494	220639	150192	258376	194271	207715	657289	330604	51750.2	89131.6	117865	139209	244470	97838.1
O00533	Neural cell adhesion molecule L1-like protein	CHL1	103288	631359	421400	101698	112770	226565	308200	208081	98935.7	300018	366256	136372	174620	203012	366367	113908	35529.1	442388	300772	1.50969e+06	92637.6	46135	233466	185908	233508	203358	221688	302351	38060.7	40732.6	144475	223460	262951	309692	51879.5	397829	342792	176496	379572	182582	284790	455300	198975	244351	278805	230051	115248
O00534	von Willebrand factor A domain-containing protein 5A	VWA5A	238436	324164	292358	205929	276634	290537	259468	310268	270916	162064	225032	343152	327607	260548	265570	1.02895e+06	869321	435212	292413	319828	369153	369602	160513	376483	469185	645428	186582	626890	230670	356605	451409	356179	141649	264076	324059	322255	191298	328085	311495	328616	148819	375809	262366	347203	239207	312121	200205
O00541	Pescadillo homolog	PES1	48699.8	78285.6	106433	116364	126315	282990	79293.1	89220.9	122248	106249	214897	120445	129196	206112	191451	126611	123312	160206	311502	191569	217285	83098	197872	76493.6	131319	387912	107810	690224	218420	104305	100710	178062	124707	153240	53665.8	124606	178238	106292	108283	107861	130129	151661	78155	168511	697359	94775.4	114797
O00560	Syntenin-1	SDCBP	220667	359556	315732	174603	179075	314461	175260	228303	358401	261735	161752	275347	256212	282448	403654	370866	265769	411134	355371	277634	244963	739563	268610	300360	630268	331804	301920	845335	335417	202269	1.34267e+06	301548	445648	226477	334940	410064	385355	301870	144593	146077	303241	378437	276425	335717	269198	196055	217985
O00566	U3 small nucleolar ribonucleoprotein protein MPP10	MPHOSPH10	32921.1	49250.9	44597	36252.5	33583.6	39479	47126.9	25445	29810.9	64685.4	39111.5	30730.1	45210	35149.8	100245	51829.5	43825.3	32679.3	77312.8	39469.6	33008.1	27467.7	67434.7	99858	75011.3	27079.9	90715.6	43217.8	58396.4	33194.6	76015.5	62462.3	50190.8	38390.2	43629.7	51544	32410.5	73077.2	78280.9	54289.6	72488.9	66526.6	45843.8	75178.4	28849	87326.6	52293.7
O00567	Nucleolar protein 56	NOP56	232978	314911	424710	281681	336187	280367	326418	250026	209376	437570	240899	303883	262902	354613	385019	348743	362018	358257	869883	280871	372314	229675	510263	228214	359706	282692	367236	330214	306069	264649	397172	405841	366065	278960	264225	325930	241785	428149	320398	414346	564119	381000	254503	600611	263068	310334	299691
O00571	ATP-dependent RNA helicase DDX3X	DDX3X	461707	836496	528972	407166	685996	535966	484916	587700	594106	522597	484683	634082	578426	716855	499206	724288	1.00954e+06	607291	666355	598790	542493	617500	466270	440882	605282	528966	471433	675346	688854	590511	590379	533918	646803	638522	477230	481401	987289	485598	465061	545383	522855	560011	596397	550776	635344	487585	639845
O00584	Ribonuclease T2	RNASET2	268704	272446	199083	183276	157456	345045	261195	202750	278375	368130	249821	235327	305047	191271	273223	161512	250998	314313	441855	360944	155099	604622	527174	222768	363297	243882	583454	560350	146716	177420	583386	258186	384012	343019	418859	372209	221474	228198	179577	232358	231159	222161	191352	461875	142490	182901	147830
O00592	Podocalyxin	PODXL	243635	300475	171426	164451	303285	196525	241127	162408	230668	140291	310263	221143	209472	248289	182176	342711	522198	213719	135018	234815	273770	145073	169242	215848	188730	219386	183893	263525	223973	293129	197912	218968	226420	170084	182712	293920	281406	237989	260680	219229	360991	190772	360568	81393.5	143644	211043	213090
O00625	Pirin	PIR	198159	110444	141713	122917	221817	174238	121500	119715	155167	128893	133957	103192	122073	181044	92934	272395	67119.8	175528	107435	82884	199404	112990	72866	74316.3	123476	118081	385101	127013	146730	138244	76846.5	83169.6	107228	101567	75034.9	102849	158179	143358	144435	82317.6	91189.8	120248	121416	90069.6	62713.5	118431	161008
O00629	Importin subunit alpha-3	KPNA4	182043	175210	121405	83728.6	148814	89160	118653	118072	146122	237300	128127	121198	98738.8	160654	90106.5	246921	104198	70088.1	160021	185150	78525.8	120967	148353	152769	99457.2	139561	129235	66842.6	113835	115327	107963	135629	107925	108047	229509	152463	110455	127864	165995	106151	111708	132314	147119	150442	114578	136173	149688
O00635	E3 ubiquitin-protein ligase TRIM38	TRIM38	105917	44261.3	22238.9	69355.8	63761	92602.2	29316.6	25634.3	80995.2	126194	37659.6	91921.8	73667.5	73240.8	88523.7	51096.4	82413.8	77749.8	107714	89085.3	45424.2	51873.2	27633.9	75312.5	51195.6	85751.2	50012.8	85180.4	56453.1	69134.6	58085.1	33405.5	43933.4	87641.8	113222	91144.2	83256.7	34862.5	95239.8	29070.6	60400.2	22482.8	100351	72444.6	85524.7	60790.6	97683.6
O00712	Nuclear factor 1 B-type	NFIB	412588	331186	185645	425690	334157	541327	536555	326745	249139	350895	390663	270333	301721	401199	236043	530186	269002	302662	726825	436743	544185	146012	422913	355831	325418	289599	427644	245585	338722	247486	264658	406338	219171	293034	339020	378184	225053	254912	275385	277107	293941	193410	326880	359713	329171	274574	391701
O00743	Serine/threonine-protein phosphatase 6 catalytic subunit	PPP6C	793829	1.20699e+06	847040	1.36289e+06	1.17983e+06	1.78043e+06	1.52785e+06	716938	920318	728431	969361	1.07258e+06	1.13414e+06	1.68913e+06	990679	2.0247e+06	1.50107e+06	1.86116e+06	1.06327e+06	1.96087e+06	1.02447e+06	604422	731679	880080	1.12177e+06	670595	1.55583e+06	435846	1.15926e+06	787845	542842	575029	483080	906262	1.30625e+06	785866	957030	461496	550981	917343	1.01705e+06	878505	904423	858674	675035	1.47904e+06	1.25566e+06
O00746	Nucleoside diphosphate kinase, mitochondrial	NME4	255329	368165	431238	735718	199153	422792	281053	126357	596758	276449	271630	74571.9	197291	297996	227041	112534	463289	236827	192126	232031	521883	185975	166560	182008	320742	198267	339263	261613	531168	189999	115627	182315	158208	125832	678298	83485	102404	194726	220244	245810	281302	241956	523491	285290	262512	203346	650372
O00748	Cocaine esterase	CES2	73376.5	54768.4	80230.2	24725.8	23025.1	27191.7	54608.9	93795.2	29428.9	19622.4	22894.7	17278.7	78961.7	998759	55492.8	88432.3	504271	1.15303e+06	106376	34572.4	19964.5	22029.4	23346.5	19635.6	50390.7	340515	104673	74299.3	19928.7	19997.2	307919	1.14686e+06	83853.1	23302.2	28384.3	17054.7	27049	13459.5	18737.3	71829.6	11340.1	13008.8	112620	86946.7	12143.2	50197.2	123237
O00754	Lysosomal alpha-mannosidase	MAN2B1	404935	200799	240284	102035	175020	323987	283675	208064	203988	284719	245685	215296	222896	154172	464793	202299	216827	204476	270135	265556	287268	226619	287339	199723	593134	201629	335299	239137	175041	206157	804335	209371	1.01029e+06	243856	403206	123260	246766	230711	94986	234921	432306	213898	187204	333876	144550	277729	277519
O00757	Fructose-1,6-bisphosphatase isozyme 2	FBP2	509481	569562	187774	378095	402073	495261	570971	479771	387665	987609	798898	455899	1.16249e+06	599324	722452	454959	797932	410154	1.09541e+06	769960	408333	766265	938284	430073	974378	528944	329774	571946	234958	409484	830787	519927	630172	567532	339446	342813	329582	819589	388317	2.57306e+06	403602	160578	366726	846243	524677	204512	558359
O00763	Acetyl-CoA carboxylase 2	ACACB	171710	150095	207884	138477	210338	154029	157053	127965	103169	331785	113852	153770	93062.4	199695	260074	151556	207068	120204	419209	166245	131299	141617	245922	121521	329593	122886	288706	141710	119010	137411	248408	189895	298953	103305	241763	173632	114803	219006	115668	202769	326281	207151	81639.7	556953	111679	105444	87093.1
O00764	Pyridoxal kinase	PDXK	466540	311192	383297	417358	377777	445947	404868	324183	371209	452578	330231	314816	389304	389679	339754	1.1395e+06	329419	330135	337834	353944	378394	429605	454414	470683	522399	357588	708363	371587	270496	306504	384217	263078	338509	288116	438384	289173	329847	459430	299583	374130	861364	616654	443410	316500	409435	421451	532527
O00767	Acyl-CoA desaturase	SCD	243319	184186	183212	521306	89364	334496	193630	310006	131935	139931	231179	160506	110334	133335	194385	312155	184605	167602	306660	182282	189142	169415	269734	180042	339572	165987	228712	98186.6	156514	140693	236349	169624	336507	320334	246194	168210	108042	368215	226971	229235	423611	199183	193888	316045	128547	304454	180768
O14493	Claudin-4	CLDN4	448255	1.57046e+06	1.04612e+06	681713	1.03316e+06	436704	448165	820881	638507	761060	1.03567e+06	1.05154e+06	624551	873077	1.23652e+06	1.11626e+06	1.80485e+06	1.57996e+06	1.07375e+06	796564	765046	567636	533524	578244	1.73495e+06	403426	1.14651e+06	1.31027e+06	562951	361510	1.33675e+06	1.27591e+06	861999	300816	1.23561e+06	677223	835927	1.21479e+06	585848	746811	2.34854e+06	2.25805e+06	579637	816679	1.00898e+06	801903	809198
O14494	Phospholipid phosphatase 1	PLPP1	622410	566584	465705	344692	368671	593965	798713	483796	590810	259792	524311	936816	454440	478998	580887	529556	473237	882840	205225	525922	264278	914437	186782	581673	1.19699e+06	535555	367769	1.06266e+06	410978	473382	1.33063e+06	515897	867876	909007	641875	744491	795695	572499	270399	614234	957650	452686	511864	489071	396295	649410	210156
O14495	Phospholipid phosphatase 3	PLPP3	325472	761599	467699	489741	581059	540575	640699	569364	499615	239245	480274	593898	533713	696886	350017	643628	459322	666212	312096	630285	873415	561205	110316	736681	351053	501594	147501	722758	777609	473701	455391	425439	460415	714684	498797	1.03755e+06	525944	279020	596942	329699	389889	232745	651146	174554	550004	442541	400715
O14497	AT-rich interactive domain-containing protein 1A	ARID1A	142600	132864	170977	140311	211135	145925	235810	230273	123900	150364	211835	227557	144977	238803	110640	160303	197913	109134	252006	191316	196913	255949	170167	163323	260073	146773	232197	119645	190231	159483	250980	180236	166927	164304	216040	172246	168541	180446	170120	164226	200195	232943	196082	390696	173759	130581	143269
O14498	Immunoglobulin superfamily containing leucine-rich repeat protein	ISLR	113509	4.02131e+06	186170	1.08733e+06	1.22793e+06	1.40613e+06	443623	222650	276104	359434	900711	452095	227912	637657	247587	1.47279e+06	2.05346e+06	1.76236e+06	100824	261344	2.28361e+06	232185	201598	170486	132202	281356	161635	296164	2.81011e+06	854663	537065	409335	825333	436607	832960	2.07548e+06	1.20598e+06	480747	250367	223234	316469	584309	1.49422e+06	365963	1.58552e+06	197315	574387
O14521	Succinate dehydrogenase [ubiquinone] cytochrome b small subunit, mitochondrial	SDHD	255689	214553	88094.4	164326	357763	249821	295001	149758	120004	177559	118458	96442.9	125724	429431	313235	457726	230160	234288	249906	485921	119429	57116	261540	63328	594356	245955	301406	180289	147404	177709	215680	309175	247204	205228	317077	109383	119388	407541	169384	241380	268051	314744	155749	401135	180561	243618	105670
O14524	Nuclear envelope integral membrane protein 1	NEMP1	60256.1	165000	54798.7	116044	152351	93363.6	97281.8	85521	56381.3	182120	45058	161884	54866.6	315860	69320.8	65999.9	53975.5	57798	132282	69439.4	128883	162761	141045	90103.7	53756.4	143667	66041.8	141688	56460.1	81408.9	84626.9	77961.8	71753.2	100930	81381.2	84114.3	56903.5	67517.4	66886	49112.8	47350.1	86629.7	37258.1	77496.9	63493.5	73544.6	78071.6
O14530	Thioredoxin domain-containing protein 9	TXNDC9	58722.6	119679	133302	103148	98959.2	108934	116104	116518	119136	143347	124259	87024.4	130657	162452	167305	81339.2	139987	130948	226242	120667	151785	116626	120291	151892	143013	131749	107706	125098	100023	145811	129064	103991	122018	74898	118972	118645	111789	94127.6	314245	140682	126935	94709.4	154507	107875	101049	100200	126290
O14531	Dihydropyrimidinase-related protein 4	DPYSL4	692226	698939	1.62767e+06	1.94873e+06	2.58247e+06	758708	847134	1.06701e+06	834061	1.23974e+06	542532	869251	614147	1.36606e+06	1.96356e+06	1.95248e+06	2.46598e+06	2.42876e+06	906816	1.32758e+06	1.11797e+06	773908	1.43912e+06	650812	984163	1.08594e+06	1.61679e+06	1.1716e+06	1.55923e+06	592462	1.13734e+06	1.63177e+06	1.39368e+06	472503	2.74728e+06	530790	622906	679584	927664	728006	1.20491e+06	432680	3.14962e+06	960476	3.37294e+06	538596	3.21949e+06
O14548	Cytochrome c oxidase subunit 7A-related protein, mitochondrial	COX7A2L	261735	198107	203343	167661	260403	226954	320263	248187	88546.1	543092	216749	226496	212309	282141	175728	236452	207719	258060	502060	235883	199477	234864	421189	158341	228004	231906	515206	295612	234430	211909	348911	483425	232638	196570	185815	230913	201314	149601	175186	315846	390306	470992	229027	552841	194646	132782	193690
O14558	Heat shock protein beta-6	HSPB6	1.13386e+06	1.45381e+06	1.07577e+06	1.61848e+06	1.21901e+06	1.33717e+06	1.20729e+06	1.5414e+06	1.99301e+06	423118	1.41443e+06	2.21362e+06	1.2952e+06	2.59571e+06	938215	1.2215e+06	1.54817e+06	1.91153e+06	474900	1.62834e+06	1.73862e+06	1.42129e+06	522976	1.36673e+06	677737	1.42181e+06	517529	2.09843e+06	2.70291e+06	1.48042e+06	889274	798958	828772	987805	1.73153e+06	2.4181e+06	1.87806e+06	585977	1.83406e+06	583141	518722	656938	1.59733e+06	901634	1.75614e+06	1.19074e+06	1.02787e+06
O14561	Acyl carrier protein, mitochondrial	NDUFAB1	387208	303800	354926	364832	397541	400986	449546	294910	556063	527337	341022	245269	313960	327286	388362	345049	348457	267304	869345	317878	324143	505502	640381	274041	375802	400834	364394	341032	340451	267478	466998	381997	432607	291352	352729	329351	353615	531830	309200	406853	966683	506340	279122	782958	312053	441355	209568
O14562	Ubiquitin domain-containing protein UBFD1	UBFD1	248678	128667	148313	133047	105866	188712	268548	180646	171928	234901	212238	153365	188084	273928	192303	216490	180274	63861.1	215410	146070	239434	202103	220767	170205	182767	171361	345550	191198	168163	144343	215906	201916	206544	193734	189896	124513	170414	213179	197715	164625	106509	159848	128100	260820	145909	205274	188781
O14569	Cytochrome b561 domain-containing protein 2	CYB561D2	71411.6	124954	93566.2	99053.4	91243.8	79278.2	110032	63542.6	67638.2	168270	81367.2	134823	84366.6	104159	220867	179875	92561.2	71627.7	221175	103731	103795	74608.7	88583.2	90438.4	138454	71036.8	277648	98610.9	120601	55309	117826	144045	102066	74038.2	129630	67311.6	98350.1	91606.4	104175	102114	154066	98002.4	113468	111142	60880.7	99256.7	143267
O14576	Cytoplasmic dynein 1 intermediate chain 1	DYNC1I1	111244	133019	200770	160089	291226	79048.6	54328.8	188240	200187	28820	64682	79379.8	221675	273456	238747	112533	102965	125821	119071	124530	25187.6	114215	83715.9	110002	78775.8	209323	101632	75990.6	169663	75702.4	346723	16464.8	17634.8	49037.8	175215	118560	94193.8	65407.1	87631.6	111237	44548.8	48373.8	42228.4	47979.9	108114	58768.6	35704.7
O14579	Coatomer subunit epsilon	COPE	593245	433593	454115	310553	372416	497524	535021	446635	377792	568851	457393	355198	373755	350138	509683	425370	434966	390860	664221	467352	438341	297815	469540	355032	617844	329662	893542	400324	300497	401899	563037	418546	535338	420133	502329	370083	357984	495836	388782	602262	390151	468116	317291	385720	318993	394409	439037
O14602	Eukaryotic translation initiation factor 1A, Y-chromosomal	EIF1AY	699310	336453	530719	211894	402965	252919	235529	485825	228547	306041	262607	176945	349905	285703	256213	167253	308760	172022	657624	279611	329001	166248	355771	237264	288838	131688	180292	229957	184984	194658	212739	192842	462259	219387	226242	270450	244587	316117	296579	327561	281506	289883	196110	173649	186101	111029	147461
O14617	AP-3 complex subunit delta-1	AP3D1	189862	227625	190488	152001	192946	177257	238102	181320	173337	211115	274511	326412	218944	274459	267115	304025	190620	212621	216789	239101	216366	172330	190370	210406	297575	182853	252057	214912	189100	214841	281506	211251	235930	217289	176456	233897	241559	242091	245399	198393	214175	198983	243420	202539	200545	213382	198120
O14618	Copper chaperone for superoxide dismutase	CCS	361834	415395	354742	543968	305998	314422	763882	344656	369943	246188	387252	357880	383882	555468	352344	363871	316068	322335	340711	314420	439003	294000	260181	402471	293162	416529	459634	424494	342526	381409	226065	307393	287335	355677	331917	329225	298601	323448	457578	243272	232138	208690	307157	377786	167143	408140	536140
O14639	Actin-binding LIM protein 1	ABLIM1	1.49684e+07	3.24819e+06	3.60128e+06	103911	1.46268e+06	756322	4.59243e+06	143973	135182	53331.8	477360	3.55723e+06	2.10242e+06	5.8118e+06	169092	3.5982e+06	5.24482e+06	169859	6.41009e+06	2.66197e+06	93485.8	6.23359e+06	1.88796e+06	6.0567e+06	9.09001e+06	7.12447e+06	164178	4.05636e+06	961432	2.72422e+06	1.08299e+06	1.44427e+06	1.61158e+06	1.72902e+06	7.59339e+06	3.48167e+06	2.39317e+06	2.26075e+06	1.25101e+06	2.1876e+06	4.45032e+06	1.65974e+06	59205.3	91756.4	129140	1.18666e+06	124238
O14641	Segment polarity protein dishevelled homolog DVL-2	DVL2	141851	182775	87671.4	148813	696812	66141.3	171673	74120.1	99352.6	42404.7	95658.2	780875	90987.4	140335	14670.3	187656	301763	135564	69874	87904	523907	95277.6	95048.7	86202.6	96230.2	10884.8	167243	151227	37687.4	232337	235728	19676.9	99450.9	74843.1	125714	116701	86308.2	146919	89761.3	140061	184236	71515.1	104963	46207.8	119248	73259.7	124529
O14647	Chromodomain-helicase-DNA-binding protein 2	CHD2	65465.9	151632	279421	95558.2	45861.2	249951	25904.8	25409.8	80204.5	240989	120020	12540.6	87749.9	72434.9	32917.6	178445	124423	176972	112469	190231	36996.7	137202	171449	63040.5	165961	131159	61223.5	104878	49767.9	12938.7	123013	68725.4	151938	34172.3	224801	42737.3	102457	91309.9	50239.4	85393.6	268051	64669	109608	53094.8	20103	52898.3	75208.9
O14653	Golgi SNAP receptor complex member 2	GOSR2	191574	110686	118597	51448.2	125008	144563	173862	117070	116676	183347	148588	110852	110642	121021	108991	149262	121067	135783	107722	98127.9	157080	97495	142082	71584	184887	100176	245003	112664	85298.1	121813	91154.1	119028	188556	167273	99546.7	155619	121042	151895	113240	181638	130733	107756	117544	171439	112669	154982	129487
O14656	Torsin-1A	TOR1A	190544	123509	154389	146096	167964	188695	191777	154313	116204	158588	115917	137268	127007	144551	176429	188625	170104	171841	342487	246629	135371	108712	238154	136893	173809	153880	387810	119698	161490	123960	149889	178842	208029	109957	144097	96487	131435	147808	117624	189766	283649	166080	123474	80933.2	148787	119051	274348
O14657	Torsin-1B	TOR1B	145441	119477	158427	34916.7	65007	88361	130550	160494	113948	180510	79384.8	83125.6	74098.4	116780	352206	131740	128405	153767	228895	138362	82754.2	120234	163754	97496.7	179360	105635	67275.1	141523	82958.6	105346	188026	62344.7	292184	86288.6	118357	101104	106617	78777.8	82956.8	130055	197869	158989	82160.1	124564	72645	110448	80452.1
O14662	Syntaxin-16	STX16	140080	109096	165842	174904	212149	150226	209375	138350	168703	142222	200284	170132	213791	142798	178370	223866	161298	163637	112227	149335	147260	167519	148621	146283	164631	148861	270914	88522.2	140081	143944	192979	176648	197456	304321	913203	156006	145403	273979	132453	222784	118742	671620	142205	117494	204075	495731	104652
O14672	Disintegrin and metalloproteinase domain-containing protein 10	ADAM10	343782	588414	190730	332381	349154	364221	286291	318415	304917	337418	283216	374983	281396	414499	413259	342707	377977	363188	227162	217063	308690	329464	168927	267818	385830	280291	279070	438180	327062	247767	347124	277506	323660	330896	237519	1.43945e+06	399860	465559	219327	398303	505741	400944	301436	372542	285657	396908	305778
O14678	Lysosomal cobalamin transporter ABCD4	ABCD4	824425	473431	802762	690750	464290	362556	655240	572869	310571	1.28324e+06	608211	295922	328234	542663	405478	109211	299874	420896	1.50966e+06	681717	785627	245380	1.07724e+06	279850	523334	535042	1.11225e+06	464680	353775	452608	605485	783337	514161	500737	600631	384331	259992	367788	408497	910952	383087	322073	367759	621306	531489	325258	364921
O14681	Etoposide-induced protein 2.4 homolog	EI24	186315	236321	227312	287831	309873	178490	114789	197802	95695.1	203163	181669	184972	228388	226499	252955	410589	263945	298000	272615	335754	254032	237567	210144	202294	207323	169528	197126	168407	137164	207588	302213	294436	267366	209397	248238	283268	219012	236865	246509	215074	407961	166977	200067	159806	148789	246296	544379
O14683	Tumor protein p53-inducible protein 11	TP53I11	126378	62939.2	53483.8	117689	43492.5	69359.1	107298	163300	124044	225481	79050	125966	72169.4	61321.5	50769.1	127624	97151.8	78900	340209	144018	80322.7	82714.2	208206	106763	246267	75363.2	194580	37090.4	80979.9	47699.2	199970	193341	170851	103566	121101	71655.1	66656.9	157552	105435	145016	122422	221240	102819	140869	151723	164988	54431.9
O14684	Prostaglandin E synthase	PTGES	321353	493389	268529	397980	596453	330760	336157	377053	439542	101431	295949	644250	489624	371039	410669	437746	665430	341587	190870	350703	794883	246062	283491	493778	126178	345545	424355	651917	723182	255982	212715	555913	228276	253250	378756	393522	369477	303674	515362	322021	336703	381131	693024	385998	307183	161318	912335
O14732	Inositol monophosphatase 2	IMPA2	118188	155423	83723.8	159995	112316	140949	123472	120668	120233	157909	125700	138904	138978	128776	88040.2	134730	151074	143127	397227	130203	111657	123639	243410	79450.5	116440	113464	195867	142347	99166.3	120872	151741	95149.5	169508	95614.2	170718	131292	110963	223003	114009	148721	82770.9	187531	176565	102428	98184.5	111640	114810
O14733	Dual specificity mitogen-activated protein kinase kinase 7	MAP2K7	56337.7	459754	642379	109166	69833.9	61109.4	77468.1	189576	208926	56394.2	413087	78788	422542	60610.1	191190	83050	77299.3	653712	190488	700225	600781	89365.8	64809.3	189271	155476	191934	71669.4	83504.6	296033	168871	97815.8	357479	109474	29599.9	80138.7	346576	95234.9	171127	388714	105157	43906.1	130344	386189	370185	63446.6	47671.2	35198.6
O14735	CDP-diacylglycerol--inositol 3-phosphatidyltransferase	CDIPT	221144	370621	222640	417162	426600	224203	143594	342878	289095	265024	304036	276728	325981	527034	750352	438629	322051	348422	614218	254180	382806	322183	288635	318735	259242	324356	373759	488679	437986	267195	350758	309676	273019	206505	149130	372142	1.17088e+06	175390	879557	272627	391878	229528	271532	408357	285617	298318	415346
O14737	Programmed cell death protein 5	PDCD5	419221	237384	323267	280793	265806	296939	511603	276790	336350	384248	304526	296181	234501	299634	217690	177185	421221	317828	433716	309695	370632	309625	323897	187453	263108	265064	521806	406777	262050	232510	300106	303794	234961	205055	404461	245589	310000	263889	218002	308946	306517	250252	254537	326681	225980	239858	294137
O14744	Protein arginine N-methyltransferase 5	PRMT5	348052	331865	334532	253360	287977	264523	331270	319871	260907	394311	354998	371419	368473	335488	250308	245782	357067	292694	316562	259926	352187	252373	370214	347990	415474	277935	388806	346833	375873	323352	434449	353715	416477	317042	292633	269357	295961	399431	268764	359429	386633	359745	222661	307755	272823	300384	332503
O14745	Na(+)/H(+) exchange regulatory cofactor NHE-RF1	SLC9A3R1	528287	423388	371651	260035	365281	447194	627483	457808	315290	464334	329359	342994	301715	370955	266399	275519	370728	437711	314868	440448	304045	357281	378357	332675	384933	246095	676773	459637	265548	345724	416418	311070	399701	399951	468120	312392	376562	399592	253059	422098	592825	281249	350103	557799	285948	320191	387809
O14756	17-beta-hydroxysteroid dehydrogenase type 6	HSD17B6	170164	187220	113776	141568	293159	103747	150786	153905	138062	605057	122789	223449	127444	212007	128859	400615	166882	149787	205758	137377	126301	185377	235455	138941	267857	148440	322206	242743	208405	301822	184513	112584	1.338e+06	65081.4	86471.3	225462	137877	123699	197802	153277	273102	143420	199303	120552	140942	182253	138251
O14772	Fucose-1-phosphate guanylyltransferase	FPGT	105477	41559.3	64659.6	56923.2	65158.6	86631.7	63691.7	74482	52198.9	88260.1	48609.1	19678	64540.7	89947.3	80535.7	54557.2	38812.2	78158.4	82167.6	64828	52305.1	57524	75296.5	56289.3	56441.9	37407.5	69692	57891	55869.6	45304.1	73804.5	71753.1	84087.8	46899.5	72222.5	346856	39154.9	74365.9	36715	70442	55464.2	30228.8	41151	68993.9	35350	36901.3	53940.2
O14773	Tripeptidyl-peptidase 1	TPP1	730514	537839	614727	322916	574192	570909	527052	470746	527800	803486	423636	566968	430604	332754	644273	515717	852895	407006	833789	471116	427360	352643	914328	517507	819165	352185	788559	481583	360553	457548	1.03193e+06	712132	685724	371384	567211	422052	628246	648732	357900	819684	604777	842153	480193	804378	385141	552515	410638
O14776	Transcription elongation regulator 1	TCERG1	237770	256811	175212	168259	223598	229267	441692	188178	134443	283610	337974	184394	146668	206456	213744	251656	204074	127109	406199	161125	188158	144052	290233	184316	210644	132915	247864	503961	198989	121706	368637	381483	185555	308896	201082	190478	152004	300349	163623	286483	191776	215194	185947	235286	654838	175717	242255
O14786	Neuropilin-1	NRP1	115800	200192	158496	192837	189343	181324	174788	136750	146284	143298	160565	258569	166404	348573	206735	228450	171606	179027	148562	221939	268469	173616	111910	154735	235408	210834	164342	355712	179407	141713	167872	162993	152559	190150	177175	259159	186495	148175	191094	185005	281931	186681	172389	260664	198254	139581	171133
O14787	Transportin-2	TNPO2	181013	151906	129996	184510	194136	153334	142694	157692	142495	173109	145771	163317	154721	244515	133986	199005	181986	203714	331852	113295	269956	158315	254380	200568	183088	194534	215088	231551	202901	183636	177686	151207	144098	156048	126399	237392	159801	121267	165698	187072	154594	260397	135635	162707	121814	142211	141592
O14791	Apolipoprotein L1	APOL1	100713	122708	70513.2	132285	77634.5	86084.9	320546	99990.5	42598.1	71360	93701.4	80603.7	55727.6	144702	60115.6	249262	93577.3	139881	408358	107491	121375	82461.3	65255.7	51048.5	81236.2	50854.5	127741	88986.2	87766.8	54707.1	30703.5	64293	78524.1	54302.8	109426	126278	60766.7	76113.7	47604.9	234537	72446	69429.1	77768.5	56585	96562.1	105182	74426.4
O14792	Heparan sulfate glucosamine 3-O-sulfotransferase 1	HS3ST1	3.04487e+06	3.38655e+06	3.01565e+06	1.56832e+06	3.40038e+06	2.28006e+06	1.50765e+06	5.3062e+06	2.56011e+06	7.33972e+06	4.57253e+06	2.88763e+06	3.46098e+06	4.79857e+06	2.69074e+06	939203	3.47065e+06	3.30593e+06	1.0316e+07	101608	2.47073e+06	3.13647e+06	4.58153e+06	2.90134e+06	1.24526e+06	806315	4.38709e+06	2.96973e+06	2.51252e+06	3.27557e+06	1.14318e+07	5.6266e+06	9.07771e+06	3.92483e+06	1.59824e+06	2.6063e+06	3.14831e+06	7.4674e+06	2.89274e+06	3.78651e+06	4.4449e+06	8.26689e+06	1.73213e+06	127377	2.65809e+06	3.37988e+06	711519
O14795	Protein unc-13 homolog B	UNC13B	129537	169549	143105	733641	235745	132998	134900	151964	185622	156082	120941	197647	210366	185170	179368	180166	40092	97875.8	107815	167184	485141	167376	130315	233816	268434	147899	201669	178589	123963	119169	190830	96915.7	146547	161995	279245	44696.4	114527	147860	44559.1	147343	181133	150226	135765	135069	164467	211817	159445
O14807	Ras-related protein M-Ras	MRAS	174668	237813	149082	200345	160960	154610	182885	204352	161835	157706	107083	214833	184459	315882	128957	204553	267766	336045	187503	182366	43514.8	115604	149549	150096	120349	153356	238405	197628	241867	194804	138111	225037	217132	244739	198096	177736	155831	140418	692772	126423	126497	146512	161898	279467	188352	166284	209372
O14817	Tetraspanin-4	TSPAN4	98631.6	141377	75471.7	516098	259268	94673.7	94611.4	88007.1	267306	153598	257048	102747	116805	132322	189180	196623	229325	130596	177745	104868	129247	208853	108066	106964	129777	205210	120466	155970	236572	233447	123599	185999	272068	298426	121590	141803	139774	104037	271099	102422	169550	121366	118837	109102	239548	101110	87101.7
O14818	Proteasome subunit alpha type-7	PSMA7	782130	653149	602122	702629	617265	641904	767366	614219	683050	694019	764141	545776	580383	587538	490735	636855	632331	579131	671741	632392	664381	684660	604406	552941	574044	570279	1.00207e+06	643178	529631	556492	524200	528609	575153	602539	770664	625850	587190	541011	570374	686665	657002	506264	521080	717521	473061	455678	836259
O14828	Secretory carrier-associated membrane protein 3	SCAMP3	314912	205914	258490	158179	231838	380720	268940	259124	155183	248038	147530	243332	194594	235643	251253	147525	299841	225577	307891	247185	229144	295518	260461	190544	271342	157151	211379	271895	149891	188082	259655	306478	298271	172600	195781	186527	226937	316430	138121	245673	174894	272234	240772	106921	201128	138790	166472
O14841	5-oxoprolinase	OPLAH	330386	371162	290647	274229	191865	356094	329899	304687	267787	267337	271499	329214	257532	343762	219348	294495	257568	304166	349811	293958	220981	291535	281313	332160	313784	242034	310657	262512	164417	259970	369349	251804	288140	267284	323308	300125	257751	364379	335892	258626	390624	289329	320817	322441	408086	244422	244159
O14863	Zinc transporter 4	SLC30A4	183551	1.4434e+06	260737	242365	328691	282151	348297	245907	311258	127501	304027	966440	295476	301880	232440	198920	250718	300275	114214	307542	257069	300444	427905	232121	338648	237739	144786	515203	750043	330753	324344	387235	261804	276566	402503	58602.5	296594	796273	388392	276441	111483	205648	479368	294774	232534	227593	284691
O14874	[3-methyl-2-oxobutanoate dehydrogenase [lipoamide]] kinase, mitochondrial	BCKDK	161193	142117	125479	135075	102430	95254.7	110229	107185	102202	221089	117108	104532	83238.8	124669	156919	187170	91507.7	237887	232616	102590	90087.5	116664	147114	133277	207570	99452.5	95453.5	177249	126849	90803.5	210547	141927	182919	119718	132186	117291	93509.7	168814	129141	153432	255872	205373	93230.8	155729	101552	125804	159547
O14879	Interferon-induced protein with tetratricopeptide repeats 3	IFIT3	39156	990993	342360	143154	227466	17265.3	266682	317456	86983.8	157696	186105	556134	78271.7	193674	97048.4	1.0041e+06	144674	219247	9458.76	282051	188614	339017	42538.2	178606	50781.3	91899	355854	116209	82432.4	37035.9	971525	90545.8	212829	264788	173898	515746	143140	42287.7	126773	321998	179385	47272.2	154843	136383	127330	123248	177027
O14880	Microsomal glutathione S-transferase 3	MGST3	1.32778e+06	922249	468153	813215	869425	838662	935552	1.14922e+06	385027	508067	1.28251e+06	771720	819224	1.41564e+06	744043	557517	746757	595031	1.45468e+06	552848	539796	1.0057e+06	448189	940556	776945	698735	787300	761595	655017	883354	840612	583161	497612	932613	1.01414e+06	753824	909263	481460	588492	433556	627427	783374	598806	1.18388e+06	611142	968596	263832
O14896	Interferon regulatory factor 6	IRF6	207229	93703.4	150799	90179.5	168520	196568	136877	438684	99076.5	133165	140546	172505	132852	177030	172447	86175.6	313176	51017.2	239582	164005	127530	99925.9	76309	169533	149446	124407	115998	106646	23241.8	156803	129353	143110	157336	229740	133899	87616.6	166531	103326	501020	462834	2.34269e+06	334413	147042	91960.1	883153	151459	92260.6
O14907	Tax1-binding protein 3	TAX1BP3	620169	822086	647128	759376	796588	740829	532819	644139	720977	550012	757796	874724	716779	1.07186e+06	569145	549984	1.25415e+06	929536	474834	632883	1.08399e+06	594305	428445	445786	360505	688358	582813	697446	942850	419828	529941	575444	304352	417497	617808	655186	657705	358852	619975	437898	453648	415929	607048	544321	613361	549715	834760
O14908	PDZ domain-containing protein GIPC1	GIPC1	233152	354075	266792	166145	243450	231075	197177	209111	179126	176204	206870	196853	262319	167469	330371	467322	146895	137635	137444	181210	379150	380516	144364	198721	117693	332576	145652	135663	137075	199938	155247	170304	133230	161053	184792	364017	115666	122256	318038	190894	145923	129887	231869	175742	174026	177715	138154
O14920	Inhibitor of nuclear factor kappa-B kinase subunit beta	IKBKB	200922	172087	127682	346762	142264	391783	341989	162716	217946	211816	909257	396715	245821	1.09883e+06	336724	163732	993789	577272	154835	207557	566526	169227	145684	208584	244287	165273	355350	162033	417591	221309	225697	714083	155737	125586	458846	434578	132133	136550	277098	175428	206497	145158	305108	214780	124603	163864	187607
O14929	Histone acetyltransferase type B catalytic subunit	HAT1	330170	2.26169e+06	187712	257671	93826.1	433658	230573	272294	210413	314917	372340	152720	131483	190678	276661	250999	396066	92804.9	335780	723126	255464	82645.4	215312	318897	247459	129302	638279	264274	44749.9	78448.4	273138	313227	156892	330651	576932	113343	113014	264686	127126	203022	175019	123113	345920	189647	75135.7	246864	1.86876e+06
O14933	Ubiquitin/ISG15-conjugating enzyme E2 L6	UBE2L6	139741	172374	132556	100379	94082.6	114153	141093	107509	268147	56813.7	99272.9	49415.1	125200	139657	102525	211750	136074	81127.2	37739	2.20756e+06	114608	124867	113122	158709	142008	108975	289707	107963	147181	142497	94052.9	141210	141554	98538.3	183842	118899	111018	119295	111005	100097	102090	102423	131685	206180	97636.6	156253	304985
O14936	Peripheral plasma membrane protein CASK	CASK	434224	193205	220299	231755	293221	450664	385087	367874	318539	231642	234646	330912	316370	339087	208382	295572	194760	304838	194151	266855	306912	185790	243819	283591	307062	392685	345112	179604	330237	273785	607107	180600	326460	282904	220001	198933	305391	175783	201946	211301	235143	252434	174703	494619	204541	228890	134421
O14939	Phospholipase D2	PLD2	281672	1.01035e+06	620840	307522	271624	304357	383296	87833.6	348567	294900	230633	743377	268741	541333	208721	231765	74205.3	618978	519475	1.46068e+06	569165	459893	316823	365379	280270	331506	554335	762142	668346	274760	311021	294763	258415	265257	577074	540631	566821	165450	85659.6	234660	220874	53392.1	291198	330427	378380	262970	296233
O14949	Cytochrome b-c1 complex subunit 8	UQCRQ	420104	795276	473924	517849	531199	546365	927655	717036	777012	669410	438968	247558	657035	639750	465880	948837	475144	2.32395e+06	1.08066e+06	683063	470221	1.51177e+06	757780	526257	478815	1.38959e+06	652820	128568	760988	398891	793487	717294	478617	854980	456158	1.13881e+06	803558	436024	573487	452501	1.67153e+06	824413	462897	1.17518e+06	356319	567332	795327
O14950	Myosin regulatory light chain 12B	MYL12B	8.81555e+06	1.09073e+07	1.10641e+07	1.2488e+07	1.1234e+07	9.34145e+06	6.0042e+06	8.3241e+06	1.30579e+07	4.06174e+06	6.64028e+06	1.59646e+07	9.18571e+06	1.65332e+07	8.90993e+06	3.19368e+07	1.18295e+07	1.61628e+07	3.33898e+06	1.08086e+07	1.01516e+07	1.65864e+07	5.09935e+06	8.97665e+06	4.16996e+06	1.53833e+07	6.57599e+06	1.41823e+07	1.84336e+07	1.02883e+07	4.72962e+06	6.61755e+06	7.80522e+06	6.86036e+06	1.07451e+07	1.70249e+07	1.05434e+07	5.32418e+06	1.71075e+07	5.02327e+06	6.96732e+06	6.88984e+06	1.51232e+07	1.30909e+07	2.12841e+07	1.47761e+07	1.26333e+07
O14957	Cytochrome b-c1 complex subunit 10	UQCR11	211467	210756	197783	121190	179411	174422	93362.9	204541	141915	193772	148941	105347	100773	90048.4	185739	309438	93987	77679.2	225604	89769.5	35883	115949	222851	127733	254198	279274	249607	145305	154340	125297	245523	312095	385119	141645	210211	249088	200750	326721	224223	281198	480347	422888	297248	586859	307585	405497	285531
O14964	Hepatocyte growth factor-regulated tyrosine kinase substrate	HGS	297424	178246	154767	178872	141757	281453	199074	186996	217602	250532	199652	191939	267707	223065	203197	221981	206974	211328	312493	206934	188948	196252	154020	198771	193584	218899	201309	198392	167039	277021	192090	183446	200422	187049	332622	173915	162810	178068	130322	258251	166740	120536	129408	315596	173346	148143	138145
O14966	Ras-related protein Rab-7L1	RAB29	267929	357257	195668	109078	224349	293126	260977	203770	133660	205143	169233	195561	149922	155288	169018	288689	122229	148380	168456	285551	154828	225555	217208	133356	277092	160689	235681	211529	150248	91428.3	232955	394934	233421	292036	226555	203339	207317	192980	109812	135866	243670	270703	197355	273133	160073	145881	274613
O14967	Calmegin	CLGN	350730	1.03225e+06	419858	1.28486e+06	255165	533131	283586	179543	82691.3	271385	254717	86484.2	190376	271912	522517	167387	28267	938284	261196	786861	711426	982312	269025	227406	266664	454166	134248	304027	2.56393e+06	75365.7	166422	281789	231752	385359	835718	481544	259339	157317	470798	182961	175303	185307	1.41622e+06	167659	128782	338778	36764.5
O14972	Vacuolar protein sorting-associated protein 26C	VPS26C	154105	109077	119554	513823	86382.6	88931.6	101645	77371.4	71788.6	114624	137310	66224.7	64306.8	79800.8	138291	101279	99575.6	122539	91219	66685.2	96166.5	93039.3	48495.6	82429.4	102638	238563	99932.9	55792.8	102048	74425.8	72730.8	74135.7	76717	65658	176785	110170	109958	39862.5	66099.1	89710.3	138464	57464.1	116704	57518.4	74999	135531	142699
O14974	Protein phosphatase 1 regulatory subunit 12A	PPP1R12A	350859	379249	423428	483462	400918	505632	306057	254668	322634	217883	234076	351079	303633	477769	228504	1.10986e+06	494667	425337	172568	473710	375351	567268	271697	348611	171644	424364	354514	352008	549905	371073	178124	165675	245498	261932	442734	435674	328310	212693	617384	254899	455160	226573	480442	667448	522983	480778	381414
O14975	Very long-chain acyl-CoA synthetase	SLC27A2	188966	271068	96148.4	359821	417637	112006	181718	228949	278511	204333	145797	280708	204153	450348	276298	241298	212123	458846	102312	166740	429932	157680	161576	136612	182211	206986	132961	186348	231502	391081	248649	137780	203074	152132	182927	210138	137709	227990	155292	160605	225749	129455	347102	375026	128807	222698	430451
O14976	Cyclin-G-associated kinase	GAK	304651	767979	339398	437933	423811	341263	421000	279565	315053	262625	346805	337748	138219	445927	331536	328457	507152	486442	326806	318007	369662	202679	216232	212759	432896	460305	353434	645988	341458	308218	316276	467786	361781	189632	356470	282372	520443	285818	484780	236372	280332	318397	454819	439328	230219	251837	140792
O14979	Heterogeneous nuclear ribonucleoprotein D-like	HNRNPDL	736707	569925	837043	800878	623124	947698	1.32979e+06	656314	683184	716643	828662	720258	749498	879816	682028	508567	880468	580137	1.28334e+06	689335	814075	532648	1.01058e+06	803785	738403	449338	1.24574e+06	460841	958958	820801	675703	1.13774e+06	606168	734663	982713	745297	669005	759264	943801	1.30811e+06	1.18981e+06	445055	852001	1.15648e+06	748525	778914	731582
O14980	Exportin-1	XPO1	305124	205557	244512	255142	248732	241207	231526	240816	218125	299727	216535	210413	246120	270903	223647	223017	242959	229860	398251	228300	297180	229213	286159	262262	243788	204050	283403	223113	265848	247897	258124	260628	216716	209979	299025	244651	222141	233968	256884	290408	250755	239216	208891	277896	208091	241966	271040
O14981	TATA-binding protein-associated factor 172	BTAF1	120924	181540	92754.5	122336	120897	150388	173559	84432.9	107580	89372.4	84840.3	115806	107374	93611.9	117571	130252	181823	167335	142513	122776	111471	111791	93999.2	75089.4	110840	98165.6	162992	120627	83054.4	109226	124691	93150.3	120583	100945	285658	102195	129753	99463.1	80455.1	84978.7	152548	138327	78673.3	197249	91092.9	76587.6	127811
O14983	Sarcoplasmic/endoplasmic reticulum calcium ATPase 1	ATP2A1	478956	31547.5	816348	165515	405548	45152.8	171949	9732.43	1.00402e+06	380746	717561	165195	246979	104610	622561	343118	190680	58087.3	34279.7	99384	85456.6	58411.4	22599.1	479372	320741	36352.4	44405.8	588056	235485	169808	1.02478e+06	338732	781926	57887.4	346167	154277	59275.1	406151	182643	232352	436751	56739.3	299875	14286.4	19526	63867.6	116906
O15016	Tripartite motif-containing protein 66	TRIM66	3.32203e+06	8.66314e+06	2.5443e+06	1.43708e+07	7.76769e+06	2.27818e+06	2.41294e+06	6.8718e+06	4.57479e+06	544294	2.93917e+06	9.53638e+06	3.23205e+06	1.46744e+07	1.18663e+06	2.44537e+07	7.00468e+06	8.16176e+06	4.01069e+06	4.15865e+06	1.37567e+07	1.57446e+06	719461	3.05794e+06	5.17889e+06	954539	3.49029e+06	4.66771e+06	5.15524e+06	3.0577e+06	2.52254e+06	2.53024e+07	2.16589e+06	1.48033e+06	3.51604e+06	9.16777e+06	3.17514e+06	2.52325e+06	3.12935e+06	2.40743e+06	4.70506e+06	2.79472e+06	1.08082e+07	2.75017e+06	2.45718e+06	1.41189e+07	1.59501e+07
O15020	Spectrin beta chain, non-erythrocytic 2	SPTBN2	224578	757978	207752	218788	242652	229273	283516	286472	120994	288465	253955	162849	176653	331731	205599	187366	263338	242372	411647	205516	238610	175379	335768	201866	378205	148320	290805	189189	276493	210986	373779	215604	323796	217709	299337	148154	182279	228103	154499	358343	521223	346451	124952	423929	137211	276808	147618
O15027	Protein transport protein Sec16A	SEC16A	276631	269204	246317	180639	242742	290492	342258	302129	181524	326694	246025	217008	202011	221404	301126	426095	195420	206130	466722	269419	177875	181130	284619	239000	301429	133444	497704	231674	206615	221811	302108	266407	320676	185066	317803	176478	219917	264452	210266	334604	420819	249282	223890	326823	200214	228693	161097
O15031	Plexin-B2	PLXNB2	230867	333093	217558	200927	209815	253021	240321	234414	218660	283988	232291	240391	238209	262203	271709	433363	297388	295154	324772	302999	344669	241595	210655	235755	283176	279368	310644	229521	219947	218303	293127	287344	258044	216267	235456	225701	217484	230205	210919	261274	311258	226844	236956	240429	216774	214694	259417
O15042	U2 snRNP-associated SURP motif-containing protein	U2SURP	271788	376949	200455	114329	127883	285739	234094	143163	117560	194891	129896	185045	113233	125120	160873	135612	153246	145496	273253	175479	792169	111036	245989	138079	138768	143869	269780	112871	116532	215671	146810	179457	209611	182258	188123	225752	371360	193426	209034	218826	178161	147400	128809	352912	185202	185918	179528
O15047	Histone-lysine N-methyltransferase SETD1A	SETD1A	164917	418013	646892	728149	20110.7	622672	541601	32373.7	259976	28232.7	18412.1	16882.9	301829	27689.3	19529.7	1.08007e+06	394443	408030	91599.9	22800.6	1.88128e+06	14687.7	45050.2	44971.5	15491.4	1.50799e+06	296784	30196.8	2.09473e+06	29107.3	19708.8	67969.2	1.46543e+06	20332.2	41159.3	28817.2	589598	72038.2	1.18665e+06	305356	324611	631671	698262	441143	25484.5	150757	92079.3
O15056	Synaptojanin-2	SYNJ2	3.16061e+06	50800.3	141012	6.02069e+06	1.03956e+06	85263.4	97082.5	69675.6	712894	139548	850559	39124.2	683190	2.5602e+06	71986.4	655128	133106	719328	654770	845851	2.01453e+06	34437.2	125004	1.38538e+06	116811	32245.4	746009	78043.7	1.20477e+06	57460.3	71307.4	277592	74005.7	77140.6	3.41408e+06	129497	105514	82642.9	107228	138694	709490	96178	61584.4	88358.9	1.32176e+06	321520	938733
O15061	Synemin	SYNM	867620	2.01958e+06	1.12062e+06	1.46378e+06	966506	1.33367e+06	1.01295e+06	778830	1.51318e+06	253296	850256	2.02868e+06	1.11192e+06	2.6901e+06	951918	3.21899e+06	1.38683e+06	1.91907e+06	289107	1.42987e+06	1.58595e+06	1.31054e+06	412178	681607	353620	1.53375e+06	681706	1.22952e+06	1.86445e+06	1.41125e+06	348475	613256	682352	611440	1.00199e+06	2.00468e+06	1.04233e+06	336193	1.60415e+06	320299	599855	606940	1.31093e+06	944060	2.65063e+06	1.76641e+06	1.32075e+06
O15066	Kinesin-like protein KIF3B	KIF3B	6.55164e+06	5.06611e+07	8.44009e+06	1.32801e+07	4.65135e+07	1.11504e+07	9.17796e+06	1.28336e+07	6.52612e+06	3.83858e+06	2.83464e+06	1.52849e+07	1.23109e+07	1.6717e+07	8.53064e+06	1.30991e+07	1.7169e+07	2.02221e+07	5.97366e+06	1.06955e+07	1.98312e+07	1.30707e+07	4.77337e+06	7.36462e+06	1.17146e+07	9.94199e+06	6.32105e+06	1.43549e+07	2.54194e+07	1.12178e+07	9.63096e+06	1.26736e+07	4.316e+06	6.52562e+06	1.10189e+07	2.04239e+07	1.12884e+07	1.85303e+07	4.62843e+06	8.12524e+06	4.34204e+07	9.0734e+06	1.56456e+07	3.9269e+07	5.94567e+07	4.17577e+06	509634
O15067	Phosphoribosylformylglycinamidine synthase	PFAS	254823	208965	415962	312009	427447	210276	247457	225748	239504	285838	237568	107550	397125	163544	154580	276041	156582	174450	200232	206088	304012	144273	224707	217673	292784	218537	263923	193187	177024	213773	300390	175284	247567	210547	247010	266084	157592	254110	212901	240852	166533	180772	274248	201667	126985	203124	190059
O15069	NAC-alpha domain-containing protein 1	NACAD	2.47935e+06	1.08851e+06	2.86945e+06	2.84097e+06	1.50282e+06	2.15601e+06	1.50402e+06	964308	2.08236e+06	2.40141e+06	2.29983e+06	1.11387e+06	1.03155e+06	1.155e+06	1.13119e+06	1.47848e+06	1.18083e+06	1.21515e+06	2.0489e+06	1.77512e+06	1.3094e+06	1.26945e+06	1.83092e+06	1.85682e+06	1.66289e+06	1.67763e+06	3.59015e+06	1.62418e+06	1.215e+06	1.11409e+06	1.05347e+06	2.39999e+06	2.94876e+06	1.0328e+06	2.85895e+06	1.20892e+06	1.64644e+06	1.49143e+06	1.29106e+06	1.67611e+06	1.29556e+06	1.1647e+06	1.18861e+06	2.65336e+06	905629	1.54815e+06	3.26393e+06
O15075	Serine/threonine-protein kinase DCLK1	DCLK1	433756	289239	116538	433318	559858	253685	188545	564726	368280	542009	129859	173789	232925	406704	501931	626996	317537	515318	387129	184383	200023	207685	229811	186717	1.17067e+06	368973	1.31918e+06	707929	376340	134300	426596	113802	650748	136399	257839	425212	422824	205689	312975	475434	1.17855e+06	299386	162847	73964.8	321374	648908	232759
O15084	Serine/threonine-protein phosphatase 6 regulatory ankyrin repeat subunit A	ANKRD28	112232	143084	72026.6	29934.6	172919	199111	121702	81282.9	15505.8	91217.2	66047	116583	60442.1	56356.2	82804	78008.3	108224	96713.3	162848	71838.4	60815.7	29824.2	93498.6	76849.3	76464.6	50134	164395	88515.1	50979.4	70015.2	89528.1	218367	68435.9	71372.8	180785	87015.5	143506	115795	123873	90866.4	108892	83538.6	201641	121037	76028.2	85084.3	162789
O15085	Rho guanine nucleotide exchange factor 11	ARHGEF11	269679	90216.7	44587	28215.8	44687.5	66088	67702.6	85007.8	92420.8	71779	89768.3	77097.2	63874.6	69143.2	84656.5	58518.9	43703.6	109470	80601	74309.5	74173.7	63557.8	44022.5	77152.6	53373.4	71829.2	90094.1	49414.7	84306	64151.4	23156.9	67837.7	43424.8	34751.1	81244.8	83020.3	67841	54287.4	110561	20904.8	29224.4	28025.6	97908.9	38403.5	74633.5	32997.6	79688.3
O15091	Mitochondrial ribonuclease P catalytic subunit	PRORP	114706	62208.3	46274.2	66012.3	39084.7	55805.6	96068.9	73314.2	59788.8	71195.1	31188.6	49355.1	36114.8	26196.6	53001.4	76997.8	29309.7	50456.1	157674	71410.3	43215.3	27969.6	113685	66147.6	65150.7	107580	194243	83344.7	45301.9	53832.8	50181.4	88678	105285	51375.4	112393	47005.3	46259.9	47109.9	45652.5	47634.2	70346	46325.5	54671.7	70925.7	57037.8	58686.9	70244.5
O15111	Inhibitor of nuclear factor kappa-B kinase subunit alpha	CHUK	81975.5	129838	75523.8	55441.9	108204	77617.8	76882	80847.3	59092.7	74324.8	73473.9	81362.2	64290.8	70119.9	49481.4	105955	83199.6	71502.9	86366	66657.3	63980.4	80953	66596	93695.2	94126.2	67851.9	132839	66681.3	59207.5	83245.4	68261.1	76456.1	58665.5	62014.2	58434.1	51414	79848.5	47672.9	55907.9	54605.7	98871.2	89087.7	66479.2	63467.2	50138	100096	79656.3
O15116	U6 snRNA-associated Sm-like protein LSm1	LSM1	399608	522501	320611	640514	309876	276901	259603	382466	301643	580800	346094	168637	436052	115174	458081	371371	406097	228861	1.70809e+06	334871	382069	322394	393966	531808	722455	374737	891914	174412	357321	342198	95452.2	259350	627227	484454	655804	269640	469717	562558	492494	536951	345940	670755	294453	250955	402719	442469	352734
O15118	NPC intracellular cholesterol transporter 1	NPC1	172540	175701	110316	107850	99067.4	73295.1	125781	72593.3	121048	79695.5	114540	104039	107338	163900	240658	210396	148273	126410	145760	110457	105296	127647	104229	87588.4	303286	120738	159497	168121	93063.8	124472	173562	157963	239177	96233.7	161400	139039	146542	133568	124593	95430.7	213321	105745	123348	225955	179383	130193	166939
O15121	Sphingolipid delta(4)-desaturase DES1	DEGS1	598611	279028	185413	168101	164509	405448	376579	291287	173186	152459	170685	171966	181740	217750	262463	332137	151181	210822	216086	218333	150684	209330	333633	243062	2.76003e+06	250143	498360	229064	234832	318446	5.00372e+06	1.36841e+06	3.59032e+06	1.01099e+06	810699	310350	246742	2.92745e+06	265891	183004	822358	303448	227149	311389	1.05952e+06	481706	812274
O15126	Secretory carrier-associated membrane protein 1	SCAMP1	238983	526925	153644	156875	296359	280449	320112	434045	130416	525791	176564	211368	165640	143810	485907	149638	178850	165132	376380	130745	172920	191104	332608	176053	352877	152151	186010	241447	233174	136242	356659	403481	396880	246914	215367	205432	342813	319199	171313	311714	203456	240309	153068	139232	271253	167768	112015
O15127	Secretory carrier-associated membrane protein 2	SCAMP2	525368	477074	220302	212744	468167	745210	499355	859590	386784	751876	520037	518226	522543	233914	538575	416930	326049	284283	720217	539602	378095	453007	477835	612716	843579	328123	408317	425451	255057	363566	665499	587032	705354	479097	530935	335123	432968	355448	615150	652418	411054	583374	403831	504551	614205	321123	402490
O15143	Actin-related protein 2/3 complex subunit 1B	ARPC1B	367362	341660	405775	411287	335438	307728	347214	319332	354502	383119	355757	389148	363855	426050	325001	303395	602988	247956	377600	404752	480603	255301	354973	274880	297860	302471	420250	429169	322693	252643	270094	449691	250598	258697	550919	392967	380663	373884	296566	385574	352719	363829	600564	1.19746e+06	337230	287765	876363
O15144	Actin-related protein 2/3 complex subunit 2	ARPC2	628793	546105	549419	742383	588740	593866	580942	520327	669117	516792	537298	785545	414821	585571	649632	464131	1.0296e+06	662206	450470	519369	637631	464728	453932	373426	397378	750914	409239	478756	557261	504806	500686	751837	592382	397138	556896	501856	482848	546066	417557	520236	440200	385997	584603	568866	432129	462515	725109
O15145	Actin-related protein 2/3 complex subunit 3	ARPC3	664196	799881	763308	887198	865545	652383	579749	704920	628300	506619	611612	777855	750012	894946	718765	831634	889025	715349	863435	576446	964403	566602	536647	579553	521871	711544	627441	658441	639312	644637	586612	709020	523879	580021	724069	762151	612790	656451	683698	700260	785526	508692	770077	750106	712705	738484	1.59342e+06
O15155	BET1 homolog	BET1	473191	426021	145749	136833	200640	255699	229490	137945	142484	204737	164726	295253	158487	186496	190335	181196	225106	259980	233888	1.69212e+06	160548	204689	153247	170919	225994	122311	359695	132526	166810	200039	211303	160104	213526	153404	215747	139937	214951	148244	299012	166365	172582	178885	271041	384801	167792	203643	87509.8
O15160	DNA-directed RNA polymerases I and III subunit RPAC1	POLR1C	138491	188653	125652	212700	156839	142730	200977	130737	143185	205817	152371	100037	121554	147072	121224	208340	145582	106136	375478	144889	183981	120776	283384	115609	156954	119056	283333	129204	156615	152874	163105	209263	147544	118643	155284	262168	125341	111605	121499	173274	175599	143498	157058	182764	104468	157210	140595
O15162	Phospholipid scramblase 1	PLSCR1	117251	127128	106214	72985.5	103836	93728.8	61804.8	57533.4	214681	9893.72	51255	104315	94456.5	142520	77800.1	82927.2	138941	131545	118493	11078.6	182687	221667	7577.53	71816.6	22945.1	95082.6	152138	300804	166439	52516	147790	141659	73977.1	104074	80256.6	156877	109417	43975.4	81521.1	49004.1	39021.6	70865	99841.3	82907.6	102146	65313.2	21086.6
O15173	Membrane-associated progesterone receptor component 2	PGRMC2	592760	604807	462936	863031	662981	642903	937608	546926	506768	488868	518601	573338	578380	737033	603115	651506	781857	580434	687629	625931	617226	728227	636678	587161	402400	794273	793254	732587	923910	602585	717951	561151	620074	661246	528653	712024	630971	389561	590294	580882	562315	578565	478831	696744	644820	591187	538147
O15195	Villin-like protein	VILL	369800	1.04083e+06	1.53277e+06	1.93243e+06	575128	341997	1.98552e+06	455281	594592	297562	351611	375991	256498	795955	250614	903038	579195	1.07785e+06	208308	697271	676921	399100	371025	256710	244551	349064	1.58479e+06	1.12986e+06	496631	324557	818643	285611	405951	331063	1.03782e+06	572755	509225	479539	280951	424352	468461	375274	462095	1.07397e+06	708030	250275	916760
O15211	Ral guanine nucleotide dissociation stimulator-like 2	RGL2	128073	140733	136168	69444.4	95682.2	145141	154890	68742.3	147628	128405	160433	117112	191739	173788	132404	155398	66047.6	123296	83273.5	275994	115315	52226.4	102300	125047	101868	95096.3	137244	67806.8	113724	110845	72845.9	181560	301431	266860	339635	56705.5	123417	127879	202408	100983	129881	140631	164798	92088.3	84899.7	112155	153318
O15212	Prefoldin subunit 6	PFDN6	266482	268718	317875	262876	288603	288376	255231	300550	221646	289491	265201	277872	252827	354134	195834	209339	289833	306620	380989	292849	318931	232528	218682	184048	279114	266830	365373	270858	348598	267913	276206	320837	244627	237411	262617	263739	260877	192963	321034	273921	295061	186003	286575	363755	190098	200774	194195
O15226	NF-kappa-B-repressing factor	NKRF	313715	379455	93144.8	403964	79331.7	389810	276668	183374	551868	196661	280536	304161	160621	305816	156079	144156	276267	92003	224666	335080	128961	243211	159587	285587	350434	418727	280526	87273	282081	221075	206681	131010	209898	226905	472746	279504	47431.6	286673	65049.2	234408	473057	79094.7	268176	107101	363054	112926	213465
O15228	Dihydroxyacetone phosphate acyltransferase	GNPAT	216826	426737	131929	170307	168441	149307	156855	158670	136103	112251	85994.9	28347.6	140840	419003	120947	85973.6	265849	12070.1	188467	167666	200980	112489	91407.1	103943	108506	99111.8	133115	189216	68465.7	68896.1	97914.3	117583	133004	76038	73435.1	158747	154728	90475.7	38690.6	92457.7	115586	121736	252207	154787	71651.5	236046	165854
O15230	Laminin subunit alpha-5	LAMA5	362699	646297	330561	709550	530500	399898	395065	578191	583600	373045	548619	706068	468488	781968	506735	952959	919890	579120	464014	541752	699951	530995	249197	521178	482032	882456	526320	828380	750999	581089	527326	446788	405716	458924	451585	629233	512130	302707	548684	257139	543057	555611	676155	479518	857667	490273	499366
O15231	Zinc finger protein 185	ZNF185	196325	185287	92644.9	169142	303945	123166	123248	202920	159637	76843.5	173502	164392	159213	239732	96122.1	385419	173666	250684	59299.2	153538	157728	174029	51461.3	208105	63583	120863	149132	196669	193612	155848	109862	133283	74922.7	97249.8	149154	149579	173424	73819.9	542253	81396.8	51883.5	117626	196346	156765	428672	287963	320405
O15243	Leptin receptor gene-related protein	LEPROT	32096	35576.4	40503.5	19639.7	41930.6	52346	38805.5	30431.7	29965.2	29236.1	30974.8	26337.1	33013.7	45387.7	44666.2	20961.5	33496.9	30832.1	112160	28651.4	43954.6	51351	39262.5	45756.1	32007.4	36370.3	35498.5	40476.6	33641.9	28087.2	33333.4	47883.6	28769	36283.3	30256.7	50948.4	33186.8	34814.4	32517	42767.1	61323.1	52236	21642.2	100555	25764.6	16637.5	15269.4
O15247	Chloride intracellular channel protein 2	CLIC2	91644	197550	237810	293275	166733	140872	189255	105016	190238	134440	205001	232631	146922	245649	183046	135886	135092	88218.4	148097	223878	169875	180987	265419	252693	182320	139794	200869	94233.1	159222	154992	246767	243055	246905	157100	219707	155459	182596	235915	115598	162898	165094	99376.5	215258	149720	155063	248792	363020
O15254	Peroxisomal acyl-coenzyme A oxidase 3	ACOX3	240570	238478	230930	141384	211190	220360	218092	401296	140508	285518	175754	328946	188119	237644	183123	333685	139676	152936	138477	214064	221213	164730	269446	144235	420590	167227	325425	150380	93221.3	188683	196231	248921	338508	155193	223728	183436	154895	200207	130962	144834	239898	388202	195533	277060	182854	203881	496539
O15258	Protein RER1	RER1	389639	309643	253627	270884	352643	261255	401342	329566	288608	519980	398596	346481	264661	340584	479531	509624	315398	351950	499965	311602	319639	298818	951819	328355	1.09053e+06	250927	426703	274780	298213	313289	504563	468183	566531	409435	364746	299435	318726	346891	232457	411258	533023	3.64e+06	281188	375540	218550	383819	491617
O15260	Surfeit locus protein 4	SURF4	432344	501184	402592	260556	512910	752246	554637	495274	432633	489716	556969	433707	480299	592277	643296	362436	469523	377424	963871	283916	398194	567665	790823	621222	807014	488097	413318	387081	724878	402675	525460	598951	558766	989844	468237	487110	436895	500687	487683	511835	420822	497325	479430	784661	800656	512258	500534
O15264	Mitogen-activated protein kinase 13	MAPK13	250964	360985	837282	109935	347351	197706	295431	275088	698910	278214	204913	264651	197352	239051	230014	408082	283285	443160	289725	348883	285006	162212	69679.9	186475	123514	624096	156093	201320	184249	315646	244445	267020	50340.3	175833	165259	189980	148847	51480.7	158209	78451.8	479816	379017	179549	447694	295844	206412	242667
O15269	Serine palmitoyltransferase 1	SPTLC1	161328	127103	210374	122148	152779	394697	268545	141394	117231	163525	137818	132806	94121.8	143587	138638	428579	120819	144615	238825	235877	170146	127027	311157	226259	167093	113883	210553	131674	113489	118536	248892	222815	190411	209990	171132	152840	131047	126980	124811	204918	314322	248340	135575	181990	72597.9	109662	152577
O15270	Serine palmitoyltransferase 2	SPTLC2	433000	715620	266859	1.15568e+06	454498	361603	302431	545952	521987	195691	295050	668007	457268	1.19798e+06	418605	904842	3.98619e+06	1.05009e+06	343840	481834	1.2891e+06	487686	201634	421826	301570	501461	364142	742519	1.66764e+06	334498	258547	289522	215224	185369	363776	1.1224e+06	342287	286671	296853	201669	367372	345356	657370	296629	745276	330099	401350
O15294	UDP-N-acetylglucosamine--peptide N-acetylglucosaminyltransferase 110 kDa subunit	OGT	135138	143756	176923	152353	147293	167634	164973	129983	127031	184604	152721	120295	151892	257875	88249.4	171099	191334	211194	216855	111909	162243	161731	178992	134171	114735	108468	179688	219938	113752	175709	181723	134681	161266	103168	192614	196000	156019	134585	111695	123612	111437	122808	151212	189977	167534	119284	140516
O15296	Polyunsaturated fatty acid lipoxygenase ALOX15B	ALOX15B	1.02281e+06	394638	606384	547511	366150	753117	842004	161118	759596	694540	622403	504019	475441	1.00586e+06	1.35558e+06	478699	1.08379e+06	741772	818714	529777	144468	541705	576259	372876	1.74327e+06	255102	842674	133042	1.15556e+06	522274	1.92999e+06	942066	1.80381e+06	321197	417075	243912	336540	1.53705e+06	1.03505e+06	1.87384e+06	961419	479095	279363	678314	336786	417894	150297
O15305	Phosphomannomutase 2	PMM2	568027	373431	446443	651016	388615	464630	567737	468173	336173	524174	391699	367882	295907	308549	368560	550482	462427	363553	484218	433404	212647	320715	449589	362897	452272	341695	847615	304286	360527	335860	377707	318577	376515	325075	338724	354784	338230	400778	309037	421391	554153	246895	333410	718193	348955	381433	453595
O15321	Transmembrane 9 superfamily member 1	TM9SF1	459446	315599	294168	135698	245407	371205	449665	256476	163571	401335	220245	284706	208681	402405	422588	374284	185674	238408	405226	250160	260900	396426	294255	257942	411252	195697	554659	258180	474056	213203	382641	244095	258739	256136	410186	205026	242835	215098	184260	344838	332764	316181	281322	478758	191906	263517	214076
O15327	Inositol polyphosphate 4-phosphatase type II	INPP4B	152623	73115.3	88062.1	74484.2	82653.5	134346	178787	118165	72806.1	253642	114829	62025	81840.6	90833.2	77649.9	83921.4	73767.2	276521	339171	132316	62896.4	82910.2	228283	121985	195140	88532.1	317710	84948.6	83143.5	109420	133562	114587	193421	112154	105405	82687.8	86479.2	116118	34392.5	101661	145951	160257	67828.9	137560	78882.7	88899	101956
O15344	E3 ubiquitin-protein ligase Midline-1	MID1	90414.1	86291.4	68235.8	98013.2	171706	92635.7	63706.5	72123.3	77199.9	95756.6	51493.1	101730	66494	129139	81223.5	215289	517537	126198	221247	91153.6	105910	102312	307117	75054	90232.5	76683	122595	279037	97264.6	99307.4	132020	66231	92622.6	47418.5	156789	94589	91957.8	58339.4	72941.4	108286	121484	57000.3	110208	66014.3	116618	102460	109152
O15347	High mobility group protein B3	HMGB3	538632	260304	412010	230682	300125	326787	316730	372410	172210	598923	212930	319176	299068	146731	172248	235509	262692	236523	352005	319001	266134	215774	487689	213768	401320	170613	555501	270574	242328	242654	270709	383716	333047	211123	402851	170345	242357	285985	310080	245772	498866	304726	297350	867373	281752	204267	366937
O15355	Protein phosphatase 1G	PPM1G	197453	225114	281726	257331	274612	274592	191564	215435	222054	258280	217396	192674	245240	183894	210012	199821	151258	219536	422752	196031	293503	254225	374095	240844	242513	152128	488925	223494	328070	235976	227515	225502	229389	136836	280673	300331	208211	210679	243707	281845	218517	194991	231953	259505	126402	220413	270088
O15357	Phosphatidylinositol 3,4,5-trisphosphate 5-phosphatase 2	INPPL1	82566.2	205042	126989	148895	146228	153974	207505	243983	164987	119813	136385	168459	143683	132303	178577	174370	240490	253996	158544	136406	237711	139490	153754	171951	198763	140424	193941	123322	150273	129517	136474	146256	148901	144101	192273	189995	138865	70516	129135	134461	129824	144695	161291	138466	250802	138916	120811
O15371	Eukaryotic translation initiation factor 3 subunit D	EIF3D	294708	282287	245106	448059	193821	280604	327346	268144	586373	328090	365518	389011	248540	218355	495344	287393	196105	266834	366366	556463	257665	173053	367245	332269	346817	163194	436908	298188	203125	218090	330982	213675	298712	249451	258964	298789	221963	292825	242817	277606	229791	237925	203034	270123	457500	183884	381347
O15372	Eukaryotic translation initiation factor 3 subunit H	EIF3H	228511	212883	192927	181324	150996	220680	286111	256390	143456	197782	204462	165910	199585	189439	157084	174900	214563	189335	372093	268733	277516	152289	330860	187650	272123	165808	279749	216997	171089	164383	245167	236153	279209	182717	214313	197130	200743	189789	197420	179368	212860	207014	188204	209146	121896	152566	159688
O15382	Branched-chain-amino-acid aminotransferase, mitochondrial	BCAT2	521553	361308	353893	220258	331680	468680	487112	432649	291381	681221	335068	350184	302094	311318	375852	586182	294303	298928	710786	308321	245651	320063	495876	269445	609744	309472	626782	225986	169651	366841	574748	339719	453894	398696	371145	209550	371182	588271	226348	397581	1.06102e+06	767242	283169	1.03731e+06	275441	449679	254952
O15393	Transmembrane protease serine 2	TMPRSS2	405473	661339	340744	274814	633604	361626	292451	307031	750551	376858	215165	646364	266886	1.11376e+06	701542	701161	578133	789438	403251	415692	1.83257e+06	854147	359789	495389	398382	405545	343885	554090	659860	567857	498972	690599	324139	405335	432615	446644	567626	467553	79022.6	282262	349853	590860	388015	393372	293452	308069	1.06744e+06
O15394	Neural cell adhesion molecule 2	NCAM2	119911	125860	238808	140782	73070.6	175955	197066	104505	66439.4	268197	98961.6	113518	68729.8	60484.7	112339	168918	32550.7	121956	185588	163637	62155.4	86006.7	93302.8	142226	110487	48703	111332	119702	74578.1	99585.4	58462.5	150385	358411	102498	131260	86059.9	156515	67432.5	42376	125309	151760	245068	581546	57742.6	58566.1	165809	167783
O15397	Importin-8	IPO8	47193.1	57487.3	69704.3	72176.6	65037.1	66279.2	64496	89837.5	76738.1	71321.5	72195.9	97988.6	66863.9	95485.9	91204.2	60261.7	107435	85371.8	119549	49213.5	96154.4	44202.9	84951.6	49809.6	72852.9	56602.9	74191.9	100911	107767	64987.8	64967.3	101081	55394	71938.9	82280.6	84065.7	84583.7	54771	65759.7	46316	43415.3	72908.7	68411.8	136627	79349	55656.2	91857.3
O15400	Syntaxin-7	STX7	495138	457565	452154	423610	465476	638097	533177	438560	497542	453527	293935	606324	374177	639760	456631	596355	482561	505444	590176	478214	492901	560805	413127	370157	450618	441189	461203	536563	544240	442727	514416	532533	561029	345010	541825	447370	485197	433757	400324	436502	428659	454961	585374	433976	397371	376447	418613
O15427	Monocarboxylate transporter 4	SLC16A3	67808.8	64632.4	66498.8	65694.4	96007.1	85345.6	88153.7	28707.5	34183.1	71446.4	12687.6	51680.3	27573.9	51042.9	52957	138809	83896.8	59557.8	70758.8	64375.7	59917.6	68018.9	71804.4	37221.4	49125.1	63436	88873.4	47516.7	68572	119292	35346.3	89660.6	36272.3	70633.9	66176.6	66615.1	50406.2	19556.6	33371.9	43449.3	38430.1	19206.2	65127.2	97913.6	331087	58650.7	122936
O15439	Multidrug resistance-associated protein 4	ABCC4	486191	310054	187777	175198	256790	385709	399699	421926	221504	362070	453529	279447	257264	291364	265746	344429	195079	316618	544081	296385	216521	281802	188642	319754	442989	385802	504925	226472	163073	309051	396029	268424	403380	282003	319576	216062	230810	434680	198092	354334	601514	314669	149429	178971	220819	334589	117455
O15455	Toll-like receptor 3	TLR3	60290.4	77875.8	26694	50774	123166	69752.6	28272.1	29792	51403.4	80867.3	52957.4	90972.8	57050.1	422994	56426.7	133968	173073	71097.5	72956.2	68170.6	46951.3	115602	70820.9	55119.5	15807.4	48502.6	98097.9	58192.4	61744.5	98431	38321.6	110744	25300.6	50292.7	40296.4	46718.4	52965.9	12716.3	83489.7	49752.1	61509.6	46759.3	73493.3	49922.6	57162	68644.2	97087.1
O15484	Calpain-5	CAPN5	288777	343142	216740	173995	289222	334850	363422	265796	599072	260794	178453	376155	273546	600330	208578	268553	349967	465276	203748	317227	465238	396911	242103	315514	503338	346460	201814	303705	307160	202553	405372	168722	258988	388622	271471	293661	276874	451400	246543	290468	176594	325340	162354	368996	366798	232428	92490.4
O15498	Synaptobrevin homolog YKT6	YKT6	383073	2.50221e+06	756061	1.27335e+06	1.11705e+06	652677	366998	1.20814e+06	1.50004e+06	613256	871542	1.78557e+06	1.68865e+06	4.14421e+06	1.80197e+06	558428	2.99326e+06	1.6833e+06	585518	1.02181e+06	2.48845e+06	1.54854e+06	565125	1.04652e+06	990210	714719	434883	2.08345e+06	2.72849e+06	1.27046e+06	976643	954327	1.62292e+06	1.22637e+06	548962	2.76206e+06	1.29736e+06	638674	1.93149e+06	617348	557602	1.41457e+06	1.47145e+06	948730	4.10288e+06	564680	530405
O15511	Actin-related protein 2/3 complex subunit 5	ARPC5	638853	542698	622403	680509	717269	565622	511072	552683	505711	412277	428881	469047	500259	603343	469063	737673	693873	335700	491288	520741	687575	433064	477768	556446	358767	459822	488302	607119	354406	552028	389790	557617	517991	433342	501092	497376	534941	573440	451978	484273	477473	609082	779547	475064	514843	489389	1.33057e+06
O15519	CASP8 and FADD-like apoptosis regulator	CFLAR	27717.9	66468.8	4632.56	72581.3	50419.7	102430	110595	73999.5	38597.9	843.408	7359.88	5641.2	112035	98788	62852.5	67144.1	67246.1	136133	37269.2	60820.3	87317.7	4227.56	57099.1	58794	6544.68	56020.8	9046.23	64852.9	54414.7	65389.1	130704	86783.6	57088.7	30055.6	58092.5	48606	60639.5	4499.63	68672.9	77782.7	119751	89781.9	10153.7	66079.1	116632	104940	19307.4
O15523	ATP-dependent RNA helicase DDX3Y	DDX3Y	280700	287528	270733	459721	347223	253785	306379	269544	239647	214751	199572	293308	308407	589780	326696	362441	267676	698572	370289	217275	525892	282722	196690	222560	336924	406478	94385.3	293480	527901	249961	199074	337473	281067	259259	288422	264707	264455	262222	153149	194396	267623	219195	261524	303601	279524	338116	227975
O15530	3-phosphoinositide-dependent protein kinase 1	PDPK1	86761.7	112839	93149	71365.1	108966	122248	104819	149723	84158.8	95966.3	99597.2	88142.8	88581.9	392850	117814	91121.2	131507	99910.9	147807	106336	94071.4	78964	109584	99298.8	98489.6	86813.4	92166.2	159397	93562.1	105016	111440	85391.9	118687	82288.6	71030.2	68827.7	72111.1	65992.6	122321	79395.6	88089.4	87680.6	97254.5	161689	92913.8	74944.6	87024
O15533	Tapasin	TAPBP	256482	578687	636397	457146	501243	490677	605331	328520	579664	334790	326981	370501	475839	669815	501791	725197	575414	846344	186597	644844	514302	532742	465742	495240	278156	556929	453255	581187	543465	547992	546231	683746	497543	360854	716930	449326	689715	333749	359515	481596	413645	433438	716877	277597	531861	450068	1.59082e+06
O15551	Claudin-3	CLDN3	777395	621955	1.82565e+06	277690	1.19924e+06	738640	1.25551e+06	368874	488637	2.37538e+06	705150	496862	373166	629473	1.0902e+06	1.05862e+06	382488	465977	1.07136e+06	639255	225570	490843	1.28649e+06	496106	1.71091e+06	378646	3.32418e+06	413436	249464	595638	1.57377e+06	1.02787e+06	1.53737e+06	471384	436732	334526	496516	1.83412e+06	197035	1.14152e+06	2.96171e+06	1.56888e+06	356667	1.45369e+06	509440	1.29106e+06	363636
O43143	Pre-mRNA-splicing factor ATP-dependent RNA helicase DHX15	DHX15	602022	628176	578702	499376	509044	416194	514677	460706	358912	626462	483191	435435	458739	631720	455570	552459	513731	746886	851839	409484	534874	433370	657953	405762	606226	536248	711487	396962	371092	451912	468495	605221	485752	496479	495441	627295	560030	494235	579006	555910	654780	589366	495950	831152	678518	573016	561801
O43147	Small G protein signaling modulator 2	SGSM2	346428	299466	305143	247316	508180	536134	558171	331481	142181	487967	206943	289856	218366	508552	613307	369534	427402	259331	388146	316692	171263	288032	310267	277494	156032	100071	509734	427176	190978	298794	444772	437935	616422	277046	106989	269995	249770	330193	254474	301963	637784	193245	239136	509055	257092	304838	338300
O43148	mRNA cap guanine-N7 methyltransferase	RNMT	201258	226373	134633	179214	234433	176137	253310	148674	129979	225175	194665	289246	129770	158059	94942.3	155868	121191	145219	235951	163068	212921	138405	198619	113878	175912	157439	241108	140061	132778	222987	160729	122611	147941	113248	194973	148917	235582	321158	216686	178509	181748	132432	237716	141812	120814	200986	161580
O43149	Zinc finger ZZ-type and EF-hand domain-containing protein 1	ZZEF1	107776	138107	75609.7	90413.4	98590.7	94545.7	87866.9	74768.6	92225.2	81655.8	94309.5	143580	96099	106221	69072.2	84195.7	62673.7	108176	77426.9	78300.7	87506.3	92239.2	95493.5	70496.1	104716	69821.3	161355	132753	77474.4	94572.5	98791.1	66518.2	93574.8	68179.2	94392	80802.6	93776.2	85589.4	69799.3	69153.5	69331.9	53951.8	86636.9	111913	44817.5	67896.7	100235
O43150	Arf-GAP with SH3 domain, ANK repeat and PH domain-containing protein 2	ASAP2	1.29766e+06	2.30725e+06	1.18434e+06	1.50571e+06	1.04955e+06	3.77423e+06	829814	1.89988e+06	884138	646575	817722	1.10159e+06	772801	3.88679e+06	609526	1.70672e+06	833229	1.44316e+06	650948	757532	2.21115e+06	832673	812823	2.33783e+06	910035	833972	1.33911e+06	1.70426e+06	484129	893317	594478	1.07447e+06	1.11775e+06	685435	813790	3.89244e+06	739898	331963	1.50777e+06	722450	686815	576367	1.05285e+06	1.11027e+06	1.16112e+06	1.48829e+06	939988
O43157	Plexin-B1	PLXNB1	108994	167927	79458.2	185460	112716	89783.6	110541	98459.2	105011	56998	131921	113468	76067.6	145156	80699.7	69808.8	202622	63041.1	156257	38528.1	130583	79198.8	109189	78658.8	181289	150997	67535.3	129079	154641	64111.7	129064	437489	118229	87713.5	106611	300631	44851.9	110942	99249.1	113752	80947.4	202349	143546	125739	123021	230795	140827
O43169	Cytochrome b5 type B	CYB5B	473567	544335	534282	530998	534906	475751	549838	561753	405985	542517	502222	511266	626450	495127	447160	510688	656555	447409	609240	614526	568338	424292	391320	478664	400978	507484	460528	491807	591627	430174	473079	478384	484280	508318	564945	570475	538655	294259	500671	613736	687223	508999	576584	335480	448884	437838	435155
O43172	U4/U6 small nuclear ribonucleoprotein Prp4	PRPF4	212833	145419	181135	199871	130591	164221	187034	132802	133077	219851	145249	164112	131193	151855	122645	118774	183580	164181	275121	150398	179394	111999	192872	131804	148434	107093	228569	154618	121220	168406	132913	184051	156422	105274	196890	131680	167352	163931	146698	176018	148205	149962	157919	218513	142788	151739	203055
O43175	D-3-phosphoglycerate dehydrogenase	PHGDH	2.22916e+06	1.43268e+06	545114	1.18569e+06	902812	1.62612e+06	1.86351e+06	1.31667e+06	810912	610111	1.34355e+06	904499	1.1947e+06	923199	360507	641351	903874	1.12444e+06	1.3003e+06	1.17845e+06	1.10314e+06	1.37526e+06	634090	1.54775e+06	1.97765e+06	1.0292e+06	1.22155e+06	1.25163e+06	783765	1.09924e+06	602772	944552	848765	1.89948e+06	1.1738e+06	872932	988110	678804	1.19084e+06	928500	805377	989153	644604	935767	769403	1.32686e+06	714520
O43181	NADH dehydrogenase [ubiquinone] iron-sulfur protein 4, mitochondrial	NDUFS4	367744	366476	332149	207896	308500	366889	280198	333118	251142	237416	274828	278140	299318	318149	580459	241575	308336	247222	627102	327165	319113	329113	460500	305374	464755	280119	414064	312700	250204	249947	657201	364015	504525	287376	416375	285427	342181	242770	347816	378776	461873	352178	330953	444779	352551	208782	169062
O43182	Rho GTPase-activating protein 6	ARHGAP6	134418	207336	74944.5	105969	109283	114707	145673	141167	152478	173385	163072	185656	112828	135593	92349.4	122857	95846.5	166202	205646	147734	108783	102111	99817.1	180845	93988.7	119285	106516	177017	162362	167592	85423.9	106534	83433.9	118403	161243	158726	127438	94360.9	156914	162501	102656	128406	118367	167392	121444	145054	49421.3
O43237	Cytoplasmic dynein 1 light intermediate chain 2	DYNC1LI2	345782	245631	221128	246993	240711	314912	307787	262854	259911	254834	220621	240209	209659	337533	263642	259217	266582	252331	218538	231142	255197	266381	255527	247683	190406	283849	302802	264217	283832	245850	227277	211531	246949	230870	283317	323385	262133	174887	318574	270649	243936	227088	260314	212820	279803	259818	257246
O43242	26S proteasome non-ATPase regulatory subunit 3	PSMD3	341524	395009	386465	269053	259967	342500	393990	361120	354209	354386	410923	278563	344617	345264	353868	427371	350383	373132	524068	347843	371793	289965	407800	403324	392971	315982	414085	355502	346705	315177	358828	298874	319570	321898	382624	307933	319468	346608	249631	378322	339236	309370	297243	304588	202309	260960	266434
Q9NWB1	RNA binding protein fox-1 homolog 2	RBFOX2	614104	249804	86479.2	176508	140549	112461	487456	2.36123e+06	436853	134953	200390	150412	2.49344e+06	212891	158032	877743	352819	157201	1.49696e+06	421906	7.34403e+06	866947	238046	197529	898239	111671	951600	278601	210989	244881	930647	147973	112249	121857	184887	400453	201490	59229.7	241216	165670	76440.1	120437	177958	221165	165926	2.08965e+06	173604
O43252	Bifunctional 3'-phosphoadenosine 5'-phosphosulfate synthase 1	PAPSS1	226428	374070	237629	304724	1.02598e+06	254108	277236	569604	167720	209205	215305	200860	449913	203146	166267	272261	187660	275451	280227	1.18126e+06	144563	192282	332804	1.02649e+06	609236	188353	355637	176326	224793	222238	342058	184436	422375	395280	238078	188410	1.37007e+06	186646	279410	195999	259469	294491	180060	291059	255383	176868	217767
O43264	Centromere/kinetochore protein zw10 homolog	ZW10	272567	168604	158603	98964.4	172077	161597	191720	125733	181600	169693	200091	235025	140261	230236	148894	296827	401930	341872	208480	197623	198030	160999	170551	169941	159452	241058	238595	114310	136395	127251	221829	129907	130545	141767	224455	224913	128270	126423	143916	144294	162164	120074	124544	132636	167814	188449	143043
O43278	Kunitz-type protease inhibitor 1	SPINT1	164549	515221	533348	242880	461499	1.36727e+06	2.33997e+06	462082	389053	521941	602291	337919	1.30662e+06	760426	598217	1.1947e+06	224998	1.14157e+06	268483	997401	212688	1.13418e+06	316443	880351	1.014e+06	324942	392478	493469	276011	399107	1.50151e+06	189585	1.3511e+06	827248	495242	445881	617064	496282	375830	304906	268474	217980	564944	303723	480653	753492	156965
O43290	U4/U6.U5 tri-snRNP-associated protein 1	SART1	472272	1.79299e+06	550567	867208	1.08847e+06	700771	407230	434165	862485	281131	397705	1.14605e+06	481476	3.31714e+06	450796	3.47918e+06	1.14163e+06	2.31877e+06	249015	787690	627682	1.80015e+06	223350	434312	599280	1.5407e+06	616445	567309	758776	630698	270922	259181	290046	299451	647636	1.58084e+06	663034	239036	624275	221550	300942	318886	581023	524088	1.11345e+06	613353	682459
O43291	Kunitz-type protease inhibitor 2	SPINT2	128927	89563.9	74074.5	45423.5	121322	411985	210069	130994	39513.3	154301	151710	208281	102132	184568	145264	191624	229692	116259	140665	172784	180836	200225	193592	170989	179505	100879	186599	319088	146367	158307	155048	121527	185770	192368	187314	181581	106895	105028	47466.8	169279	218781	161978	60863.3	118705	173204	109987	251952
O43292	Glycosylphosphatidylinositol anchor attachment 1 protein	GPAA1	143034	623554	328276	192328	345121	196576	267103	185974	186684	175991	170966	131289	235817	280961	237496	326382	664620	213533	200035	233896	388271	408984	202553	256649	285280	169269	282730	416674	334137	322609	250395	227555	225788	161054	413300	494653	375053	132730	278190	173059	292429	217738	255466	237589	228392	276385	253244
O43293	Death-associated protein kinase 3	DAPK3	189446	162023	136478	133701	247408	113683	92188.3	132543	167694	184321	178003	211699	195159	185929	175875	177403	291699	128613	429993	157985	211800	180377	130884	217056	161135	110108	235867	193221	148236	84079.4	104514	226688	153497	226765	142461	201877	107271	97327.5	143094	109183	106903	184514	182467	121329	143851	139107	150506
O43294	Transforming growth factor beta-1-induced transcript 1 protein	TGFB1I1	573251	1.04669e+06	772754	1.12414e+06	804118	846405	605109	474042	1.01569e+06	417421	635271	981720	797161	1.85892e+06	927338	1.12495e+06	1.10727e+06	1.33117e+06	342381	991148	909964	1.15375e+06	356416	809989	454058	967531	697730	875187	1.2268e+06	778642	430207	574181	435697	481596	895299	879026	802026	472673	1.09594e+06	343677	664110	530056	1.00395e+06	972122	1.40075e+06	892313	1.09428e+06
O43301	Heat shock 70 kDa protein 12A	HSPA12A	144261	241172	194399	221452	242751	190985	201629	191726	227589	154157	142533	230931	205022	307005	179587	374818	267615	257206	265641	206030	233625	207730	145312	176062	177847	183208	151642	196882	283622	159358	174941	183829	113919	127090	184295	250256	230848	234635	196260	148279	155767	231110	244956	219129	203625	173439	224834
O43307	Rho guanine nucleotide exchange factor 9	ARHGEF9	51613.8	52325.8	45606.8	31204.5	17271.5	48879.5	48487.5	38033.5	43634.8	55955.1	37739.8	46135.1	52937.9	79560.5	26704.7	51720.9	51460.5	47750.8	83720	44662.2	53552.7	22129.6	42983.4	4620.47	23449.3	51632.5	67584.4	47978.3	49593.6	59046.1	20268.8	48636.3	24252.8	36299.8	53510	74528.5	65722.9	41558.1	70325.9	47948.6	46406.5	42581.1	50371.8	51586.1	31842.8	40159.3	103204
O43310	CBP80/20-dependent translation initiation factor	CTIF	58204.3	79900.7	45131.3	82338.7	66484.3	62568.4	54716	69041.1	68621.7	62092.5	71375.7	85479.6	61409.8	90923.2	72447.9	69723.4	99212.4	78543.4	43187	86102.2	99361.3	56401.7	42247.2	67970.2	21291	90941.4	120951	101595	69869.8	66037.3	85743.1	68025.3	58921.5	39168.6	50463.6	57316.1	60884.2	34327.2	60249.6	61093.5	38735	91409.2	67744.4	53841.5	50811.9	68912.8	109260
O43314	Inositol hexakisphosphate and diphosphoinositol-pentakisphosphate kinase 2	PPIP5K2	103005	19816.2	144243	50695.3	128375	148594	45792.1	73335	80323.7	91457.3	84917	32916.3	122386	484673	150114	27245.4	99882.3	49183	127214	170760	123861	380213	286460	134966	131152	252871	43838.1	98028.7	29471.7	280473	85682.1	156398	71436.6	43658.7	155091	197261	14910.2	93735.8	108449	112510	170273	112558	75581.9	95952.5	110626	36292.6	38606.5
O43318	Mitogen-activated protein kinase kinase kinase 7	MAP3K7	105404	217438	538914	46502.1	194846	331012	261275	175446	91765	58049.3	337033	61141.6	68407.6	515011	38224.5	112961	431668	488151	41885.9	288162	38948.4	78420.5	54185.6	106624	46482.5	64744.3	114084	42671.3	85988.5	54540.1	252653	46042.1	290991	172900	58873.4	64280.5	166399	31220.9	214632	39047.7	44583.6	222320	192637	33622.3	143476	47155.6	37219.2
O43324	Eukaryotic translation elongation factor 1 epsilon-1	EEF1E1	302274	442455	272792	174892	234918	319605	292499	308538	236901	408767	261254	280798	212239	291083	296880	310662	188676	271412	376467	178701	232030	268433	456703	287450	381754	282503	406119	216784	281376	221780	288223	288946	328888	297587	367910	279309	299196	256610	185630	348485	193956	379739	292344	336590	196277	168889	278504
O43347	RNA-binding protein Musashi homolog 1	MSI1	143995	171271	109703	175438	181956	129379	157679	117745	103790	116391	92863.9	173481	128188	102030	183198	96844	132856	153828	201604	148408	181036	76556.5	144113	137138	117463	149308	191863	154976	162403	143685	150431	141524	113884	88810.3	140587	133711	108971	104600	126288	156967	96067.8	135692	89167.3	141364	77204.4	163500	77243.1
O43374	Ras GTPase-activating protein 4	RASA4	83351.2	88261	284676	141578	468469	635183	101608	148719	283589	809421	100202	278489	342675	132022	339823	683631	110910	167309	364381	87184.5	164757	243451	166522	265433	781072	171466	123078	176135	611761	645319	147808	202167	315553	174559	3.36952e+06	134108	112866	210739	150610	157495	988558	1.10929e+06	125441	28662.1	442495	213592	260013
O43390	Heterogeneous nuclear ribonucleoprotein R	HNRNPR	549227	400485	431154	410784	415636	423151	419641	391670	335499	643754	375387	291055	434823	404163	371976	340601	463706	331150	1.04763e+06	378833	475498	295857	796176	362977	412826	352220	763706	388101	413325	327646	384605	620103	513557	359663	498675	382668	374799	443879	554513	765634	558461	482753	436922	771338	353488	399251	444466
O43395	U4/U6 small nuclear ribonucleoprotein Prp3	PRPF3	70740	106464	107385	82986.5	147677	64239.8	125295	106558	89954.2	114730	100536	174093	63362.1	133401	96429.2	51529.9	154910	260008	231627	109090	85014.8	37517.3	139896	112125	233100	277180	163781	127318	78981.4	105252	156470	161949	196789	170861	163696	199754	106627	118637	114400	157175	255698	101199	111083	204046	95458.2	122278	124675
O43396	Thioredoxin-like protein 1	TXNL1	496309	378597	414979	424085	407708	508352	481691	556596	527732	513205	438094	387730	533122	484513	542883	352162	398856	350205	421769	469259	472369	406261	364299	503055	559091	539938	447415	433775	402938	503454	561255	344815	567601	462648	546273	480567	368852	467972	417499	598099	373015	510820	385208	541417	463393	399485	450413
O43399	Tumor protein D54	TPD52L2	516865	322657	356718	431389	325015	441445	516402	411816	398537	434801	371006	350944	356596	354977	371453	270256	291295	290089	456139	348850	349001	253360	410046	351506	422574	238898	433130	397298	307070	320681	389023	413188	417281	244256	400494	285631	302509	384559	417286	427855	473825	448590	432300	408210	375445	358389	467307
O43402	ER membrane protein complex subunit 8	EMC8	43003.6	170966	87507.7	163121	139270	86249.3	79178.7	119745	95715.9	112175	106483	126854	52471.5	146078	91770.6	36119.2	115484	130961	40229.8	94641.8	110903	107032	85706.2	102515	89117.7	113909	111515	251445	155065	86572.4	66768.2	94515.7	93939.9	94609.2	95129.4	28785.6	97662.8	76350.4	84554.9	90718.5	122338	121848	124414	189808	101341	76634.8	68644.4
O43405	Cochlin	COCH	301231	528566	145921	658709	768750	150547	251603	191566	351642	232691	100140	417627	143429	317132	614942	139845	318580	797079	26079.2	121997	149885	180457	141951	146997	107048	132042	328434	234768	640890	130593	86040.3	123573	108778	105794	275963	121484	722095	231699	148569	262983	238522	101288	416107	362821	212544	275289	182858
O43414	ERI1 exoribonuclease 3	ERI3	432636	975653	262754	829556	269689	621723	925484	211256	214950	285532	182482	300015	300333	197632	190517	707193	249166	744522	199645	1.06734e+06	226760	1.75747e+06	237198	205249	197809	191031	438036	172641	177602	172482	187073	180003	175041	257416	1.06224e+06	174111	259618	148741	214064	201266	245791	139588	1.15929e+06	309935	143585	230443	188813
O43427	Acidic fibroblast growth factor intracellular-binding protein	FIBP	91375.2	113885	100178	103614	83309.3	203625	170636	79274.9	81010.1	86973.5	108645	90347.4	114753	109466	92127.8	74239.3	102438	86336.9	199121	94304.7	108274	90153.3	134834	136722	127400	504169	93841	80661.4	128771	95003.5	73996	122860	101136	101150	97931.9	108706	99124.9	74699.6	83566.4	89284.5	102013	85901.2	87380.8	102132	78350.2	70881.8	2.10085e+06
O43432	Eukaryotic translation initiation factor 4 gamma 3	EIF4G3	223934	349879	222944	258461	282223	188707	252487	295457	201667	280559	217974	300402	234428	290182	249815	357453	244437	294560	283971	246494	322105	438681	213712	215116	274861	174152	353286	274488	275062	204983	324067	244677	187504	300261	193047	276508	217735	302644	193369	268404	274825	207397	233429	286972	188109	261475	261637
O43447	Peptidyl-prolyl cis-trans isomerase H	PPIH	247518	555847	206003	162649	225408	314958	181955	290854	209974	227285	431230	202308	227105	203317	183087	372152	183868	195318	361265	215357	393789	169587	284114	220952	260842	242275	249926	443403	545005	219945	189309	220332	231544	193245	341842	518478	239777	212984	353923	228016	171491	217059	401575	240037	316873	213334	195550
O43451	Maltase-glucoamylase, intestinal	MGAM	754493	1.20831e+06	91734.7	1.33122e+06	115396	1.10805e+06	419291	1.32187e+06	851595	405677	228423	49355.7	855529	2.59399e+06	1.08242e+06	244130	335384	1.04891e+06	587553	127345	679573	1.68375e+06	177883	251970	163417	46439.8	632762	1.15968e+06	691046	962518	870201	620931	1.04118e+06	246573	1.14213e+06	1.73635e+06	1.52551e+06	889810	1.27321e+06	324220	355419	659707	1.14074e+06	984695	327143	1.08437e+06	1.12272e+06
O43464	Serine protease HTRA2, mitochondrial	HTRA2	199641	254314	162148	232501	183740	205054	219591	193769	181518	295679	216855	239329	182719	199164	202084	253837	186885	352665	489013	223810	263858	219073	477448	156297	260178	209106	248602	279615	197907	186106	237753	312301	215613	215678	308911	196119	171659	247534	195511	309932	389694	311818	190720	403620	137144	166535	218917
O43488	Aflatoxin B1 aldehyde reductase member 2	AKR7A2	1.62309e+06	1.85228e+07	2.51959e+07	2.33672e+07	2.7145e+07	1.08426e+06	747334	1.46216e+07	1.26266e+07	8.00195e+06	6.04576e+06	1.03215e+07	1.03054e+07	1.51165e+07	1.06179e+07	4.02959e+07	1.79653e+07	1.80792e+07	575827	1.49598e+07	1.15063e+07	2.77338e+07	1.43835e+07	1.28534e+07	6.57565e+06	1.79836e+07	1.07874e+06	1.76913e+07	3.27381e+07	1.47748e+07	3.47385e+07	1.44833e+07	1.09778e+07	8.01911e+06	695889	2.42894e+07	9.21051e+06	1.36314e+07	1.0741e+07	9.62558e+06	2.72229e+07	7.79674e+06	1.41773e+07	687044	1.26672e+07	1.0387e+07	1.96243e+07
O43491	Band 4.1-like protein 2	EPB41L2	345272	742843	617838	478334	628716	692818	686511	438617	405247	385828	268063	588973	388977	384654	293101	912214	711256	321642	941724	408879	504260	541801	816266	437704	429268	358110	759147	737692	572643	369403	429351	532408	296204	448709	878149	843269	555513	387845	551946	535526	668726	522873	641875	1.32756e+06	321084	305539	685403
O43493	Trans-Golgi network integral membrane protein 2	TGOLN2	245163	191539	125623	117934	190229	270867	293823	192608	120731	134338	166963	134488	147431	146370	193465	230931	110969	148085	212096	215949	184130	207667	230025	208650	296692	173477	246522	121134	127930	169116	144208	107713	146202	153491	280433	151628	130182	147338	149952	225201	213842	185548	106679	238575	153772	158153	109991
O43497	Voltage-dependent T-type calcium channel subunit alpha-1G	CACNA1G	378604	340091	443702	437056	142204	459053	179031	232206	68630.3	200889	389445	530395	300326	225287	241152	607636	1.10329e+06	232035	419343	529747	593548	71384.3	158017	118726	85318.9	609549	274363	151483	325024	165484	565969	153531	117500	121862	355480	4.05211e+06	276002	121827	118203	347338	393684	115479	399951	418066	325997	329930	349261
O43504	Ragulator complex protein LAMTOR5	LAMTOR5	480220	251938	280499	238521	277864	358295	398664	298517	337820	253458	327519	258588	293734	219594	293766	386239	302645	301585	251489	245338	198816	341221	298430	277026	323994	307119	455526	390875	200401	277047	372446	297185	351216	225338	333198	549390	272351	224163	353973	339202	386028	248101	290150	424221	377040	285523	243552
O43505	Beta-1,4-glucuronyltransferase 1	B4GAT1	853580	1.48769e+06	296915	294600	429839	463849	496045	347968	327350	528488	611751	190991	292986	340518	668776	262582	1.2968e+06	397292	796053	498081	370098	584352	401098	463345	1.0124e+06	494541	432166	410929	124538	497618	585051	658513	941436	653299	456015	356462	529266	424191	278298	701589	395289	374019	473079	473337	609176	292868	440282
O43520	Phospholipid-transporting ATPase IC	ATP8B1	520984	238721	1.26805e+06	196256	187053	316699	233088	547225	123952	324051	172647	228247	535520	1.28561e+06	361723	715861	1.11747e+06	2.03419e+06	673904	715671	279376	821287	602594	599520	461143	832103	286007	969775	114749	176744	322263	141286	175572	195573	238884	1.93426e+06	931909	140634	1.10335e+06	542726	154427	296225	1.1506e+06	689078	139610	439240	1.63949e+06
O43556	Epsilon-sarcoglycan	SGCE	164014	88235.4	108199	185631	236488	122664	113854	144409	148253	73311.5	126712	102659	102690	69656.6	147652	142548	289437	83276.9	158411	133664	204741	212408	93144.9	114763	136135	142489	162141	215526	203336	42831.1	113610	124521	105841	147273	104523	208786	171740	126948	199197	112224	157802	150068	161839	161025	167099	285190	272119
O43570	Carbonic anhydrase 12	CA12	2.55624e+06	6.91558e+06	3.7462e+06	1.89053e+06	3.33207e+06	2.831e+06	1.95429e+06	45384.3	3.76392e+06	1.34726e+06	2.2995e+06	6.13641e+06	4.22811e+06	8.3232e+06	2.59318e+06	231779	6.99645e+06	69760.2	1.98672e+06	3.03967e+06	4.56622e+06	6.67969e+06	1.75811e+06	2.41858e+06	1.40619e+06	521626	598651	5.97414e+06	90188.7	4.63845e+06	441108	2.90788e+06	516951	450024	4.12162e+06	8.06464e+06	2.15134e+06	216401	8.23211e+06	1.1519e+06	700456	2.21903e+06	4.7257e+06	2.93904e+06	6.15808e+06	1.60361e+06	704932
O43581	Synaptotagmin-7	SYT7	306541	253819	176768	95161.8	191997	388301	391656	242679	180055	330918	229050	202565	200402	154046	215052	287783	194712	308329	197217	274344	123400	390996	206549	362243	277984	270416	408014	259503	104408	305093	328409	147831	232714	347878	295275	174409	250493	172863	116269	296014	204169	335107	106923	212549	257796	313066	79388.7
O43583	Density-regulated protein	DENR	204934	338112	176710	131584	223022	217654	218178	239374	198845	216927	208555	239816	171272	182294	216711	84803.4	271824	107571	315759	199265	257912	164037	296176	160291	260200	213696	284502	179818	193211	137289	164246	129591	274478	184819	229729	208553	92266.4	192817	228749	207886	158066	232308	160537	337263	163625	83079.9	176653
O43592	Exportin-T	XPOT	186574	345334	138158	561345	157320	154643	152127	146709	762243	266368	343886	162149	355601	188011	606943	126768	143381	170836	356823	82336.2	127706	120064	158785	364500	478502	527010	483669	149331	167551	562224	186331	813675	205183	235002	141357	182874	136425	285189	118702	180510	560796	149215	131852	177973	140526	146106	191070
O43598	2'-deoxynucleoside 5'-phosphate N-hydrolase 1	DNPH1	500933	403529	450474	905819	505714	414151	548228	316582	270866	558476	438405	290856	357907	310149	476558	386222	307180	627462	661747	297004	311453	293996	506533	234100	646027	254708	890411	312261	330788	338534	383617	342225	306544	287274	604449	503114	272208	378057	236811	396390	351821	315550	338789	380133	693032	584069	1.43075e+06
O43615	Mitochondrial import inner membrane translocase subunit TIM44	TIMM44	317499	460697	359046	436706	1.03843e+06	237706	322239	256324	273418	300445	219914	192612	261691	317714	242159	624601	385134	936602	424453	228752	612075	300988	292684	290320	290006	277736	334965	383519	426405	256314	267512	271613	242356	231348	354134	425976	278940	321122	226421	246232	506548	340097	372319	616055	360230	316836	429762
O43617	Trafficking protein particle complex subunit 3	TRAPPC3	222949	383573	231535	352120	297849	267447	377216	333004	206370	265357	260113	367290	299173	459929	424056	402414	449188	482220	446015	222819	348226	305157	222262	238794	338459	361665	280449	427989	361898	309831	467068	366831	345873	244010	256267	342400	310738	253264	310069	362409	368784	232059	307356	248373	308058	370547	469190
O43633	Charged multivesicular body protein 2a	CHMP2A	682251	1.17289e+06	972706	1.30391e+06	597128	996526	617581	1.01737e+06	568675	610666	966736	1.11781e+06	820911	1.43747e+06	735211	843372	1.06056e+06	693281	856663	1.12265e+06	813897	1.01652e+06	655501	1.15979e+06	1.16676e+06	705884	716916	1.35098e+06	1.5663e+06	612908	820185	574286	744636	818701	731370	264411	631446	746823	1.35894e+06	783866	922749	452921	967394	912571	504767	1.25798e+06	881000
O43639	Cytoplasmic protein NCK2	NCK2	177056	208996	115155	129005	129822	167812	145287	151198	109210	91551.8	129185	94526.3	149694	172349	85071.5	147165	126834	120229	204240	151341	130995	105190	110851	143496	130122	129978	99264.5	120306	128866	134211	170234	93278.8	99939.1	96133	196284	143494	159536	179425	141566	100355	128018	113236	139758	183890	189498	118508	96962.8
O43657	Tetraspanin-6	TSPAN6	344003	436639	185920	75487.2	154231	451132	164662	265935	285482	190440	136911	287759	297209	203160	128079	192405	192945	392518	189729	199123	145988	1.4281e+06	261927	447158	549936	419606	256801	1.05645e+06	233722	187462	558746	230639	278573	517950	516031	519075	397134	209148	197781	154031	192530	263307	188013	399850	143669	180736	48965.6
O43660	Pleiotropic regulator 1	PLRG1	89904.3	152244	202367	121501	120604	462001	520319	93580	75381.9	111159	87511.1	115936	78654.3	90115.1	122850	119404	139702	195985	185197	153368	112151	78931.3	155012	112861	165118	100134	134032	109674	105086	79816.2	98910.8	112188	102332	179218	86743.1	123615	102216	87614.5	116284	167400	128934	96342.4	184309	139338	73439	113627	184283
O43665	Regulator of G-protein signaling 10	RGS10	136314	104852	186839	164157	139238	129528	207903	128486	134431	149503	183838	199541	173299	135993	135489	108268	197016	130928	185373	134583	114996	138125	188593	157990	272446	116177	159700	157389	164064	181689	165849	212250	167320	163632	190670	111101	135699	224868	127673	287342	173773	138653	183935	200243	152017	178093	164516
O43670	BUB3-interacting and GLEBS motif-containing protein ZNF207	ZNF207	719999	626866	493082	336295	579958	817756	528179	581284	457911	1.09404e+06	417041	408639	696066	527411	575859	401907	472722	614158	877407	427833	546475	283155	548414	496926	774450	367001	776043	745564	443329	569154	756477	739855	942445	449295	611702	392303	749409	419140	586302	758032	410783	563707	465502	426035	490915	499759	519213
O43674	NADH dehydrogenase [ubiquinone] 1 beta subcomplex subunit 5, mitochondrial	NDUFB5	408862	513958	487492	393786	667184	430134	697366	364768	363290	437078	359225	244044	419256	487172	420553	338561	543707	480408	570286	305798	302856	464213	604206	301035	388643	319135	1.04694e+06	1.5836e+06	459956	330553	616996	370214	404952	293440	658924	708448	439891	257302	295667	289276	517415	317831	376659	619047	419782	277107	239908
O43676	NADH dehydrogenase [ubiquinone] 1 beta subcomplex subunit 3	NDUFB3	243144	436631	290612	473634	231442	425770	305702	429310	284078	399097	416695	312239	279218	459611	271538	908203	468007	377075	587911	400687	423245	304977	524770	255562	391726	491815	779529	514555	339391	183068	517777	288011	389141	232748	492502	367591	420126	283893	389550	365043	1.27026e+06	318944	473217	760609	270767	503268	326265
O43678	NADH dehydrogenase [ubiquinone] 1 alpha subcomplex subunit 2	NDUFA2	642427	549780	691856	1.02498e+06	766358	566789	646812	535735	651983	638742	732914	2.03393e+06	987064	769956	1.07339e+06	1.18269e+06	877814	639777	1.14988e+06	1.37577e+06	736455	972513	971684	750268	984706	1.0003e+06	1.0883e+06	608786	695783	577277	1.10771e+06	924554	1.08341e+06	656651	502032	890506	871805	616055	1.26841e+06	635245	1.49425e+06	761133	622573	727640	1.04523e+06	676712	637077
O43681	ATPase GET3	GET3	410773	325145	520559	469835	495241	532554	459065	342102	447958	627741	368660	329549	419576	489635	467909	372586	453780	355865	844150	434431	490751	342447	394645	458425	528207	440504	523495	677489	326043	416911	435295	423399	423870	419217	418205	600631	421445	381679	408324	546142	473126	328820	450422	434472	414752	415404	525918
O43684	Mitotic checkpoint protein BUB3	BUB3	262121	309249	455585	293594	371080	349571	288184	349735	302608	522383	403792	289692	406497	319794	361957	318173	423533	341093	816965	300822	424204	258053	454686	348849	422837	378030	261756	444314	416596	311935	307693	658796	424366	357393	382202	352479	314566	351130	409326	502874	321717	467082	359833	415173	323825	278932	341899
O43692	Peptidase inhibitor 15	PI15	579692	1.88661e+06	482986	243464	242296	1.38233e+06	515486	885711	1.46762e+06	132200	237364	2.17978e+06	814691	655846	171771	357058	508926	5.06206e+06	571517	1.35306e+06	493638	3.68681e+06	128365	1.61019e+06	543643	1.03888e+06	1.26769e+06	9.12966e+06	3.14976e+06	2.74536e+06	4.1438e+06	130629	395168	2.35084e+06	1.99661e+06	4.74686e+06	4.84961e+06	186007	334816	102750	380415	216174	478040	584753	311009	161126	544792
O43707	Alpha-actinin-4	ACTN4	1.30705e+06	1.67547e+06	1.31071e+06	1.44742e+06	1.68993e+06	1.34495e+06	1.3679e+06	1.32907e+06	1.37965e+06	1.14248e+06	1.0278e+06	1.57024e+06	1.17126e+06	2.3473e+06	1.5244e+06	1.15607e+06	1.58844e+06	1.50756e+06	1.08295e+06	1.34656e+06	1.37435e+06	1.56635e+06	1.10865e+06	1.3291e+06	910816	1.68976e+06	1.58933e+06	1.48477e+06	1.67116e+06	1.15807e+06	972565	819231	838021	1.02192e+06	1.55765e+06	1.95575e+06	1.45715e+06	1.13542e+06	1.0453e+06	1.08288e+06	1.45529e+06	1.02663e+06	1.47697e+06	1.35701e+06	1.47165e+06	1.23639e+06	1.19985e+06
O43708	Maleylacetoacetate isomerase	GSTZ1	946346	1.23465e+06	439755	361083	460235	827227	663112	828928	471309	1.71776e+06	520076	529401	449721	320774	413962	700165	681512	452025	1.06684e+06	485452	589776	771205	553829	402431	643576	360735	1.66799e+06	531263	195841	279193	817122	419087	753981	324222	1.35162e+06	1.38793e+06	707408	590495	188363	687941	800717	761794	798756	650164	260327	438339	341938
O43719	HIV Tat-specific factor 1	HTATSF1	274452	154314	205738	164825	145216	273047	253003	241311	166318	186490	122299	239428	244011	396564	175246	94016	407634	110074	179857	479031	305484	240338	173609	216608	150392	254305	296498	307468	157529	177530	197545	139747	695296	180956	191078	426664	381411	114825	166013	170527	80979.9	201618	202111	511962	200757	186642	239182
O43741	5'-AMP-activated protein kinase subunit beta-2	PRKAB2	103240	202408	133234	76690	67962.6	160498	108021	124425	201049	89368.4	145681	374006	280980	186256	232807	84489.1	116225	164959	126574	331972	76051.5	151146	161345	143953	229898	142736	79375.3	96932.2	114592	129580	149971	200853	162563	178614	126517	118689	75853.1	90257	140175	126127	66427.7	72115.1	155530	113679	95321.7	113753	37367.3
O43747	AP-1 complex subunit gamma-1	AP1G1	379398	304080	280257	309497	300701	333898	398584	367633	327389	343889	372558	287150	286246	375697	357570	264679	287837	333055	436193	312365	307351	280807	248532	356295	304818	299131	383284	333054	247096	318671	409551	280224	369839	300959	279479	298114	272099	295537	237920	293692	355032	350460	240611	334320	233448	374762	325630
O43752	Syntaxin-6	STX6	298980	168356	184751	171444	129617	160427	186287	177152	149592	197950	194447	191055	130784	170309	194195	191127	186498	183126	339896	148096	144547	75012.6	200164	144631	215559	157225	338811	196833	168332	144908	166142	171469	164688	133556	190128	149519	141555	207971	120761	210536	162268	177689	189202	178224	124986	198777	186278
O43759	Synaptogyrin-1	SYNGR1	544718	337530	252476	265966	266518	258203	261867	220271	215028	182893	219304	223435	277643	283467	138299	131924	274333	266783	309970	242788	283336	219290	202745	257606	159929	189129	209101	296328	273384	188892	211817	213755	135119	231002	308894	289051	236155	185401	247871	168559	170110	218192	179241	228105	171722	169771	189888
O43760	Synaptogyrin-2	SYNGR2	1.77326e+06	1.40125e+06	652631	850412	1.12439e+06	958906	1.50862e+06	996867	816258	1.76209e+06	947821	1.03906e+06	884407	732056	1.68503e+06	2.98067e+06	1.24806e+06	1.69988e+06	3.41159e+06	1.39645e+06	616281	1.69105e+06	1.49477e+06	1.43399e+06	2.95542e+06	924426	3.91234e+06	1.33006e+06	631544	883273	1.88496e+06	1.05947e+06	1.9597e+06	836635	777107	835755	731239	1.41187e+06	392553	1.75891e+06	2.67123e+06	1.81491e+06	791828	2.28516e+06	573145	1.75059e+06	1.34332e+06
O43761	Synaptogyrin-3	SYNGR3	82229.6	47236.7	42060.9	166171	352853	70903.8	68450.8	73835.3	73856.2	51586.2	71381.5	86879.9	37105.4	30597.9	105812	257029	42726.3	85852.5	83279.2	44992.8	76909.5	84292.4	19641.8	79072.6	77718.6	92470.6	64664.9	81296.9	86745.7	69140.5	48055.6	87083.3	37154.9	60975.8	72598.9	86066.2	98940.7	30494.9	66888.7	30062.5	64053.4	22928.1	57064	79247.3	101588	120321	119423
O43765	Small glutamine-rich tetratricopeptide repeat-containing protein alpha	SGTA	275808	194158	279036	196909	233314	308071	375271	221389	344761	452500	458849	178165	238742	228621	244100	176000	238732	189281	378461	206770	353648	288343	297804	236573	280329	183437	321472	206417	199139	276498	240468	176144	222598	327035	362780	171505	228091	274243	291582	301363	253067	279527	209190	412704	267445	309624	250318
O43772	Mitochondrial carnitine/acylcarnitine carrier protein	SLC25A20	343511	680906	240984	916469	176038	318793	638124	246696	223998	486743	307160	416489	190019	203212	539199	288760	192312	214082	762001	669584	150626	204255	255758	239154	252831	672715	406353	234089	191129	530618	404526	240778	294294	282186	145803	349953	340660	299386	690687	75282.5	506241	505891	147174	312943	313310	310250	605857
O43776	Asparagine--tRNA ligase, cytoplasmic	NARS1	567323	570789	631778	596377	581488	556091	596416	583921	493202	701566	554697	518014	668274	561647	728878	411471	545591	667122	529239	500031	668441	473401	376849	446772	700235	531206	683875	500516	427591	583340	604402	567371	635103	480978	531001	442521	574800	585027	455049	519182	614907	581680	440446	529134	416677	422694	695743
O43790	Keratin, type II cuticular Hb6	KRT86	560829	478385	486954	1.00788e+06	592519	328241	484643	384487	532504	167750	415666	390847	312050	618523	348634	355143	474561	647408	192253	456950	412961	335792	327299	272912	269956	477003	414952	574573	968772	406673	279002	341349	322714	295587	404080	391938	405203	399801	397930	258633	344372	313056	379711	790129	456273	334409	428745
O43795	Unconventional myosin-Ib	MYO1B	206649	350944	241944	280461	311387	323098	374168	265924	225530	443011	279981	247761	241857	315883	303817	274831	303301	233163	524879	264145	274821	280028	371343	252483	333077	199300	349192	360061	186761	219392	401624	193986	343735	195814	385459	367730	269195	318496	292979	396446	487424	340810	255239	318382	246211	325486	243765
O43809	Cleavage and polyadenylation specificity factor subunit 5	NUDT21	316537	392366	368406	324732	462745	270959	267177	338304	279502	421014	381803	487057	376608	428096	437723	470442	366599	308436	797973	342223	400938	301158	502549	349313	409616	335510	508225	386886	297438	368714	357374	467974	417296	320045	273008	349986	386359	456605	368987	518555	519529	444270	305156	364931	333939	479342	509967
O43813	Glutathione S-transferase LANCL1	LANCL1	482461	968100	602004	830414	760618	491020	392149	693670	742302	432372	633005	838067	654351	974822	518830	717861	993230	700974	730791	620913	932360	505604	422492	636629	624716	649319	451610	938646	1.10044e+06	574639	797070	632256	791607	561671	548188	802561	676087	517128	791829	446795	551032	627057	600484	592311	752297	486079	781433
O43815	Striatin	STRN	117689	328944	247092	173942	161285	241163	157570	303729	277615	223523	234288	220841	211950	341672	214074	122170	197430	424479	268341	244990	320912	302716	182622	189873	172307	231532	161566	241407	195496	185832	252092	299031	160469	159128	275928	260010	212232	175111	200399	203458	140689	197499	259547	132306	212707	157096	222716
O43818	U3 small nucleolar RNA-interacting protein 2	RRP9	66871.1	123458	137971	115858	154214	118924	114256	97782.4	73189.6	176119	99402.5	105129	125123	132761	89500.7	106463	124733	89299.1	433895	115179	120578	70282.1	190640	85112.7	115520	68021.2	197176	72944.2	101132	94619.5	108252	124168	102634	70891.2	113695	104864	93072.6	91859.7	95620.7	132603	177624	146559	154284	201278	71716.2	110797	124630
O43819	Protein SCO2 homolog, mitochondrial	SCO2	59759.1	108341	94703.5	64162.5	95252.6	108153	89089.9	55319.3	72970.1	127678	99478.1	127309	70418.1	77341	106638	95999.3	121552	66672	85907.9	221324	100009	69606.6	104049	56980.5	83004.9	73991.2	146396	83901.2	68366.3	135759	84271.8	108208	83598.4	77795.7	91733.8	111390	83823.8	64314.8	65491	84827.7	93659.6	97115.3	70242.8	128752	56530.2	63031.6	19153
O43822	Cilia- and flagella-associated protein 410	CFAP410	60145.4	58896.6	46519.9	68020.7	40240.6	104158	170515	63011.8	102562	133634	126070	44880.6	39687.6	43972.2	58259.2	40654.8	27103.9	95699	65667.7	179421	83138.5	102213	69947.4	56438.8	83619.1	35200	85179.2	38714.8	40598.1	45320.3	29160.1	26900.3	60109.9	94408.2	62887.3	83894.5	62816.9	37616.7	146166	137409	49171.2	33263.2	48047.2	62453.9	24658.9	72680.1	46570.6
O43823	A-kinase anchor protein 8	AKAP8	87217.2	63351.2	98248.6	75141.5	46059.4	80127.6	113602	48040.1	79829.6	143395	24506.4	78859.1	109058	86910.9	60623.5	66491.6	38956.1	152772	205012	52630.3	144945	84401	123631	109798	74003.8	36174.9	104566	42172.8	42283.7	48310.2	84572	65869.7	56578	89121.8	112827	28047.2	65993	44309.4	80682.8	92582.7	66492	64280.7	94866.9	143169	33588.6	101760	67585.2
O43824	Putative GTP-binding protein 6	GTPBP6	28531.4	575965	95503.2	392640	612772	100563	85589.2	215202	351378	197837	373085	1.1871e+06	116959	464542	196586	213608	348563	773348	143541	133610	601590	108281	159060	79934.3	68364.6	50725	182762	354725	1.02174e+06	171377	114775	181083	120182	50172.8	18647.6	495070	462511	150548	834276	94108.3	161958	150500	474019	208009	375297	137983	288423
O43826	Glucose-6-phosphate exchanger SLC37A4	SLC37A4	232397	242225	294079	214497	383682	255662	252151	253198	170859	260598	251938	231782	260837	309210	166666	235203	189168	321144	298006	308448	113420	257336	179108	207911	275608	229601	238617	395784	165640	273259	192896	271039	114194	208823	295283	301906	254809	162114	219291	231724	224664	265633	128732	2.14549e+06	213371	595862	288697
O43837	Isocitrate dehydrogenase [NAD] subunit beta, mitochondrial	IDH3B	264477	221189	165112	247524	313402	294697	268863	219367	234753	344729	242818	250768	277588	290554	210755	206008	324702	202228	193180	224075	210644	259882	299876	187347	223841	266741	297028	303568	255748	196506	264923	270716	243448	210295	267419	258930	214940	318851	234098	217003	355678	265910	250880	315652	229581	228796	225082
O43847	Nardilysin	NRDC	146001	261662	154565	287969	234544	130276	126510	181665	91695.4	236597	144007	183678	176082	128154	150004	106378	407828	243702	156268	151437	172165	167274	166552	206296	273090	315390	181314	293659	144956	163786	228951	168099	251541	255002	143567	99338.3	128901	194380	253417	190721	215253	222679	118815	230824	147026	203288	147569
O43852	Calumenin	CALU	477639	641175	709150	444838	470908	632133	602057	536419	648315	687065	585600	651527	522838	678947	436332	493864	538146	621421	718027	527841	598316	606493	592710	589744	785638	622637	908585	541970	531480	601570	476106	565802	552821	416931	698284	673032	611222	426308	632877	652395	551751	580724	583844	397082	500053	474986	406565
O43861	Probable phospholipid-transporting ATPase IIB	ATP9B	196164	197488	71468.8	39328.6	1.51764e+06	45836.9	442912	954378	210561	306666	1.15395e+06	1.90756e+06	1.11697e+06	761537	723169	66558.9	1.27313e+06	977249	45876.4	190604	2.68965e+06	157563	58248.9	119169	526440	401013	185924	1.88527e+06	1.43509e+06	384419	272471	242643	502810	386990	59409.5	51092.6	936953	649388	304259	62521.9	649547	490174	53756.5	39276.4	610585	612121	1.05052e+06
O43865	S-adenosylhomocysteine hydrolase-like protein 1	AHCYL1	1.13308e+06	1.0739e+06	317714	930422	973422	384664	539214	797238	537890	755914	680290	986330	635452	555141	366464	684615	1.22301e+06	698082	1.06991e+06	251435	796440	445384	625044	574737	985458	455300	947216	1.11072e+06	463615	629987	341493	520053	680640	756077	507631	609562	844828	976140	456992	751649	392305	594126	400601	812558	690078	794196	1.27462e+06
O43866	CD5 antigen-like	CD5L	210312	66691.5	150784	334530	172166	3.83403e+06	126434	241767	334547	203800	191636	4.77667e+06	2.43418e+06	424217	67966.7	191492	236526	171419	352528	77755.2	228386	103829	82592.9	46018.7	2.39131e+06	134223	180032	155371	343845	206283	240054	125422	148756	182605	60291.4	149731	52155.1	104797	49079.1	160171	119492	67008.1	280196	138670	221326	80715.3	92455.8
O43895	Xaa-Pro aminopeptidase 2	XPNPEP2	5.61709e+06	3.95113e+06	2.19506e+06	2.26371e+06	4.47985e+06	2.69695e+06	2.76841e+06	5.71338e+06	2.83472e+06	1.81534e+06	1.82581e+06	3.54499e+06	5.06942e+06	6.15267e+06	270007	1.30494e+07	5.91004e+06	3.5136e+06	2.39874e+06	2.78283e+06	2.55821e+06	5.2229e+06	3.66617e+06	2.57744e+06	2.85645e+06	883189	2.04644e+06	3.34335e+06	3.8362e+06	4.7233e+06	4.179e+06	4.53686e+06	1.63978e+06	3.58491e+06	135463	258887	3.02499e+06	5.23976e+06	44005.2	61939	3.47161e+06	5.17393e+06	2.02892e+06	38502.9	2.80981e+06	511051	4.56648e+06
O43896	Kinesin-like protein KIF1C	KIF1C	423005	506288	267650	49509.1	164515	71636.1	535866	629895	107475	98838.7	336192	163555	235800	226179	143601	353605	369459	426350	76488.6	300240	324334	75554.1	132869	114403	326000	227530	559347	30414.5	259961	220682	478464	84330.4	171936	206684	66143.8	44505.5	228999	83280.5	279409	89478.8	567695	384552	561579	87430.5	39170.2	63615	410325
O43920	NADH dehydrogenase [ubiquinone] iron-sulfur protein 5	NDUFS5	435564	419115	302610	439271	394974	415107	346093	383036	334262	284524	321910	423907	405227	408742	484352	544047	380616	404446	612137	430708	389372	534996	563809	373507	647856	547988	465370	360253	354365	325105	631886	451369	491944	356968	340768	400710	421861	410626	448975	506731	657764	406380	396711	626363	370893	419269	482318
O43924	Retinal rod rhodopsin-sensitive cGMP 3',5'-cyclic phosphodiesterase subunit delta	PDE6D	258743	213964	221395	202199	145822	222610	253213	211029	173528	163136	122048	171339	182953	250327	131824	78536.6	162892	223571	190480	183013	203056	208904	212406	180267	163089	181007	379658	191221	206894	224977	103436	158812	134376	178846	264517	197248	174557	130747	194706	176863	186659	119482	162954	197023	159800	146790	161485
O43929	Origin recognition complex subunit 4	ORC4	166514	371387	135096	34025.6	43406.4	29153.4	67281.8	364466	73987.2	125452	79812.2	22954.3	41093.5	16969.2	23536.3	61856.4	22217	23329.5	99311.2	92391.4	16520.1	91158.6	84201.6	86606.9	59619	56979.9	131510	105548	60692.3	41269.1	64111.9	78334.5	50011.2	66599.9	83100.6	56602.3	54907.3	84854.8	57872.7	104408	113947	29284	24826.5	47196.7	82749.3	183329	118900
O43933	Peroxisome biogenesis factor 1	PEX1	1.51413e+06	3.73643e+06	2.09357e+06	2.03778e+07	1.84683e+06	1.32517e+06	2.33942e+06	1.58789e+06	6.94706e+06	351589	58790.1	6.64378e+06	4.46981e+06	50045.3	106780	174966	2.32994e+06	6.37618e+06	379664	6.53784e+06	2.28606e+06	2.63074e+06	633123	2.19536e+06	452172	4.04921e+06	2.10059e+06	6.81736e+06	319012	658610	667752	301996	921420	164377	2.97981e+06	4.4669e+06	2.94922e+06	666323	2.22401e+06	385012	1.2465e+06	580833	3.54358e+06	782012	1.42622e+07	3.59214e+06	30318.9
O60216	Double-strand-break repair protein rad21 homolog	RAD21	271329	335364	232268	265845	252641	306291	241724	278494	293609	247039	246441	274454	245233	294610	169276	296628	197811	352948	372905	242269	279359	208977	302420	251109	227259	209735	362991	282774	253897	271856	310711	338083	278996	211332	289667	322218	205200	272460	289243	322778	299836	275167	260228	305390	266162	256836	357619
O60220	Mitochondrial import inner membrane translocase subunit Tim8 A	TIMM8A	186920	311074	304907	363215	342886	231385	194159	276975	313393	493401	371838	302693	279035	262805	312854	292740	270994	334723	850684	260754	339566	193997	538087	241493	302671	232399	220616	261710	233066	319163	414661	359274	367303	441522	170657	224591	269732	370176	297198	275629	440412	451615	265072	522092	251723	304822	376219
O60229	Kalirin	KALRN	139666	288766	246030	123976	231565	251519	324577	221374	184495	457994	220015	133705	90446.7	223162	122922	208102	86989.2	270744	658704	117406	205493	100446	275830	149845	206684	100581	252397	148196	216514	115341	142173	151945	255728	149925	192180	79679.2	201809	174231	114954	123481	115125	154823	189445	292172	173295	221423	207572
O60231	Pre-mRNA-splicing factor ATP-dependent RNA helicase DHX16	DHX16	70133.8	23892.1	105645	148757	141207	21147.5	116114	85242	64301.3	93831.4	68205.8	51189	76447	113178	74151.1	100360	92355.7	47095.9	128559	13882.6	115334	49889.5	106794	62654.7	80890.5	49324.6	204224	91427.1	55259.5	43488.7	78094.9	83513.6	55554.1	88596.6	102674	41165.6	83343.9	86419.3	73612.5	65578	90310.8	82075.4	131005	91436.5	41253.2	63325.5	133661
O60232	Protein ZNRD2	ZNRD2	113417	135177	117797	113613	70028	108997	120022	93005.2	78650	85568.1	374151	105990	83984.4	73446.6	110938	93556.1	76419.1	118556	194573	95586.2	95844.7	50118.3	138150	92074.3	58675.5	57871.1	183165	85402.7	155171	119679	72447.1	169399	123219	94959.2	92881.7	126385	82109.2	96743.5	154493	96013.7	77219.6	170764	100842	126387	93942.1	126655	156483
O60234	Glia maturation factor gamma	GMFG	342117	136607	221397	196001	108078	198721	161083	123793	150060	173944	186538	177814	161670	182213	118254	367760	106745	332443	291726	187420	195958	169312	182349	140227	171878	132500	329342	95132.9	181981	101258	146813	154543	195274	103631	307249	188720	117336	180901	230603	188710	144328	206789	290045	248414	115645	156230	471829
O60237	Protein phosphatase 1 regulatory subunit 12B	PPP1R12B	1.12637e+06	1.74231e+06	1.07565e+06	1.59386e+06	501236	1.26556e+06	1.12385e+06	708991	1.5684e+06	156448	1.07994e+06	1.23418e+06	845521	619446	556038	607125	1.32348e+06	3.54804e+06	105366	282456	280037	1.18158e+06	303884	262871	963349	1.24377e+06	1.13661e+06	1.19348e+06	2.31746e+06	1.42383e+06	654655	1.01213e+06	817817	1.04945e+06	1.22672e+06	1.63942e+06	1.43878e+06	413498	932836	938011	590996	332967	1.18786e+06	730662	1.00802e+06	568564	524869
O60240	Perilipin-1	PLIN1	193510	605638	1.01637e+06	3.66456e+06	1.15338e+06	801114	653796	787356	1.07733e+06	514407	162522	1.97383e+06	1.06307e+06	631908	404528	1.3838e+06	843103	1.94291e+06	679116	345163	1.10803e+06	523753	870514	606707	551238	763397	1.38111e+06	1.52569e+06	1.16605e+06	685736	1.62813e+06	606711	2.36727e+06	298388	99856.6	1.11899e+06	504171	260027	688574	655403	1.95677e+06	355258	819399	1.0784e+06	187240	2.48458e+06	105819
O60243	Heparan-sulfate 6-O-sulfotransferase 1	HS6ST1	2.46118e+06	1.59048e+06	2.88177e+06	1.25783e+06	1.62808e+06	2.4311e+06	3.39102e+06	1.85816e+06	1.19792e+06	3.736e+06	2.23305e+06	1.37623e+06	1.52952e+06	1.13502e+06	879373	2.1218e+06	1.33926e+06	1.43294e+06	595567	1.01242e+06	1.24578e+06	1.9366e+06	2.28745e+06	969427	3.69568e+06	1.4257e+06	3.74984e+06	1.18191e+06	251123	1.08144e+06	4.51002e+06	2.08767e+06	4.80644e+06	1.56267e+06	2.05597e+06	791113	876216	3.96981e+06	1.12533e+06	2.72271e+06	5.30866e+06	4.31768e+06	648604	7.51458e+06	678516	1.95453e+06	926900
O60245	Protocadherin-7	PCDH7	174106	190179	83188.7	106275	118122	42138	119108	73410.2	79975.1	102863	66680.5	149397	92803	132183	74533.8	313041	105555	179581	108911	101862	97774.2	91745	95793.3	101219	46114.3	78951	103087	105387	88941.3	126752	86497.1	88016.6	91391.6	101506	128532	56622.7	84230.2	54758.5	68545	93046.1	89651.8	80154.2	75949.7	158050	99397.9	89134.2	98844.7
O60256	Phosphoribosyl pyrophosphate synthase-associated protein 2	PRPSAP2	255481	214505	165618	178417	179065	194709	263494	170328	196858	193646	152669	163909	160839	186435	133926	216322	186947	194189	153556	179260	200423	178306	175983	156866	179592	168992	253392	218495	147587	173612	179996	135161	163475	182697	179166	177499	180829	187557	152131	189102	120532	147985	149709	152057	198888	169000	193923
O60262	Guanine nucleotide-binding protein G(I)/G(S)/G(O) subunit gamma-7	GNG7	625314	891956	546883	828499	1.00472e+06	778175	1.93445e+06	510004	929348	592264	959633	682531	662110	5.32691e+06	1.57171e+06	584342	782435	747964	2.67977e+06	592611	895903	613611	388153	554439	625937	484516	1.06763e+06	739020	579838	581056	638439	564169	565966	507495	517876	594453	638776	491088	3.19613e+06	387232	1.03234e+06	395545	774334	849365	3.18377e+06	588212	657233
O60264	SWI/SNF-related matrix-associated actin-dependent regulator of chromatin subfamily A member 5	SMARCA5	141184	149689	151949	144404	224049	94656.2	139402	125675	117855	151157	144958	178455	139194	217280	144090	255486	173974	164176	303536	173681	165881	125328	212081	139134	138817	146688	192642	150699	214804	122084	163551	189536	128068	113519	136583	179953	140521	158646	163812	170550	168353	158148	174136	183513	153334	143601	181116
O60268	Uncharacterized protein KIAA0513	KIAA0513	92366.9	43064.1	63439.5	51333.2	43827.7	95337.3	110131	77531.7	51871.5	66732.9	70627.4	95886.3	70068.2	78807.3	73098.5	49990	71926.6	74630.7	82858.8	87075	30227.5	96954.6	38326.4	91063.6	59138.7	78839.4	85433.3	76045.4	59845.4	71331.4	93706.9	54139.9	54250.8	71545.5	96030.3	80052.7	45525.5	50892.2	60686	68258.4	65649.2	55576.7	53182.7	73069.3	52013.1	70383.1	65761.7
O60271	C-Jun-amino-terminal kinase-interacting protein 4	SPAG9	1.07379e+06	5.59719e+06	1.94408e+06	1.66537e+06	4.15351e+06	278600	741623	1.56366e+06	2.49756e+06	414530	1.66364e+06	5.3994e+06	2.10268e+06	8.59136e+06	2.12628e+06	1.1034e+07	5.52373e+06	4.85494e+06	419400	2.48259e+06	3.20269e+06	4.21029e+06	619464	1.73076e+06	875598	3.75295e+06	225739	3.12417e+06	5.2511e+06	3.59609e+06	726790	1.30759e+06	1.05168e+06	931453	1.84491e+06	5.23861e+06	2.95256e+06	969569	4.97962e+06	497484	1.28475e+06	1.71085e+06	3.49645e+06	3.57376e+06	2.57317e+06	3.28955e+06	4.87056e+06
O60282	Kinesin heavy chain isoform 5C	KIF5C	327033	148012	140660	71264.4	158418	151024	223512	150194	126806	149504	175393	194937	135040	140147	195153	112506	121839	160020	126084	157644	162910	215922	135147	208030	227171	119318	276587	161602	90170.4	122279	180526	237442	149800	126817	138071	124665	135653	124868	111831	214546	139952	158088	128359	162820	79887.8	185282	169093
O60287	Nucleolar pre-ribosomal-associated protein 1	URB1	44179.7	238406	145798	61473.1	83930.8	89839.6	4.91388e+06	32771.1	133842	321500	8979.54	1.50421e+07	139675	4.30984e+07	13195.6	1.88164e+07	1.98328e+07	6.03198e+06	187317	5.90126e+06	143605	5.86851e+06	115843	56745.8	70106	133121	47156.7	105330	108880	5.29608e+06	6.99149e+06	85951.5	1.43732e+07	346629	373963	67598.1	6.15401e+06	4.18226e+06	156632	104783	2.8636e+06	79618.7	247129	127941	145777	132638	160658
O60292	Signal-induced proliferation-associated 1-like protein 3	SIPA1L3	60875.8	191030	76202.2	90527.3	268552	118860	349159	391456	760342	99560.9	86193.8	62868.2	82275	85743.6	211404	139345	187687	186290	150525	169501	64096	613703	153744	93329.3	124760	91945.2	137138	340987	95014.9	119606	148123	89024.3	139232	83848	2.02982e+06	207515	170476	96749.4	49626.9	111690	95191.5	174429	157199	31415.1	343191	103974	359095
O60306	RNA helicase aquarius	AQR	511715	642130	279077	231099	205660	320956	239658	314485	314156	200639	227567	485371	256795	387884	325814	1.81851e+06	218686	368693	246318	298833	351688	205256	183742	215807	302357	346115	317746	256804	178592	212243	280294	171354	235244	173782	298110	487706	303517	163583	299860	162766	140991	220730	285541	195085	200040	169248	194414
O60313	Dynamin-like 120 kDa protein, mitochondrial	OPA1	186231	234907	206536	212450	205993	198321	218903	169107	169263	284958	162359	203145	186398	230050	209983	251522	214965	339243	368616	202380	209677	222922	184699	174563	188245	192737	210601	194983	228511	195649	190317	221712	159983	166240	218336	220197	193716	197438	189041	188924	251438	218193	215463	183591	194724	198478	216824
O60331	Phosphatidylinositol 4-phosphate 5-kinase type-1 gamma	PIP5K1C	114260	79165.4	107421	154579	179983	69455.9	117266	131817	157137	61083.9	125123	164421	120357	173499	115773	183743	163110	221387	144077	129758	168992	129833	70175.4	134158	93298.5	131805	58183.8	163205	199396	127948	128470	102026	102929	117048	78477.3	193820	136184	90727.3	142265	85871.4	70160	150082	120411	58461.9	160973	105226	134369
O60333	Kinesin-like protein KIF1B	KIF1B	580258	233645	641457	40802.1	365819	435854	248653	166766	67610.4	173555	68619.1	62859.8	52689.2	190031	69160	72048	52627.8	82387.4	109556	70338.5	40788.4	72661.8	184853	107378	56295.9	43910.7	139388	349137	73925.5	64098.6	72732.6	49988.3	73951	73427	451047	67484.8	447014	86855.6	523902	153741	391634	146587	361431	276929	114043	405588	205104
O60341	Lysine-specific histone demethylase 1A	KDM1A	144221	206427	150715	155797	168325	170444	156894	174996	148066	189561	147537	161336	177179	103065	149651	129917	191104	153160	263075	147083	190430	172106	177023	147322	130427	121266	214181	156075	139659	141751	153221	183820	133936	128006	222209	170431	172913	131206	151170	169607	157519	184689	155858	211371	116978	166580	135934
O60343	TBC1 domain family member 4	TBC1D4	425499	195737	181094	116878	69521.2	256684	249786	210008	270284	250036	329535	102893	276350	194991	178685	162809	99859.1	151596	260939	209028	244905	369750	276744	139537	337491	144420	622532	80668.4	101854	181281	256136	195426	260760	124142	189673	144811	125899	147475	154707	182064	131803	308807	147515	421240	98185.8	122913	149397
O60361	Putative nucleoside diphosphate kinase	NME2P1	83156.8	143745	395593	113703	106226	454210	182563	140267	147853	313933	391469	264389	297107	214395	370888	195525	252458	118859	525790	134598	141587	140693	425299	155514	461329	262077	353795	186583	158858	102634	152459	275329	254156	118892	220400	145496	320291	206383	310179	405053	194467	305964	356538	351892	160100	105922	160004
O60437	Periplakin	PPL	422222	1.90878e+06	543368	776640	848498	518942	469217	478672	607829	402515	406234	859160	457145	1.96795e+06	594885	1.11947e+06	786647	998241	254041	580267	741988	724385	309239	499069	382048	749524	616094	717623	857399	657014	404457	331330	390402	330879	635575	866401	649309	308758	816516	285417	388299	408848	652928	711135	980973	670865	894391
O60443	Gasdermin-E	GSDME	94463.1	102816	85138.4	92026.9	232454	58430	67053.6	76967.2	69807.1	35460.7	71344.7	78929.3	65144.6	84811.9	71644.9	102308	88018.9	83159.1	63627	81378.5	85850.8	52849.9	58062.8	72495.6	57446.9	62143.5	46959.6	69174.4	69088.1	42614.9	66356.1	121329	50247	21106.7	84066.1	74097.1	56610.8	48545.1	177632	54483.6	51668.4	91466.3	94219.9	85897.7	88074.9	69350.3	80459.8
O60462	Neuropilin-2	NRP2	116933	211377	164061	215141	182143	179783	169244	131102	307391	66827.6	54160	102082	35142.3	174733	84815.7	128152	111984	82594.1	124646	34104.2	131126	192141	97247.4	155619	20313.7	142242	37926.8	76964.3	166104	29497.5	81446	65901.2	68629.8	27014.8	78994.3	162884	179565	37862	135600	99044.9	88949	70149.9	170327	101879	189104	143198	50722
O60476	Mannosyl-oligosaccharide 1,2-alpha-mannosidase IB	MAN1A2	92575.7	118849	135310	106030	100181	120651	273414	99052	95601.5	118309	85916.1	91394.9	107751	92885.9	124359	174581	106415	104628	142764	201298	77315.2	180601	152013	220395	132971	109845	154976	137343	88150.9	178768	114941	112929	111047	103639	153190	105939	99503.8	102980	105692	89305.9	180558	118724	97421.7	138609	100710	114024	164029
O60488	Long-chain-fatty-acid--CoA ligase 4	ACSL4	289284	128274	84454.2	136400	94393.6	100097	681223	315867	138603	105637	115168	325005	124831	117806	105010	240228	253884	173967	202611	316231	129835	58114	48476	100161	266575	210624	142900	211731	98645.7	198670	82086.2	232311	189340	211218	105546	142040	86779.1	79010.8	111549	71479.9	164619	144612	126786	67097.2	156137	74917.8	129575
O60493	Sorting nexin-3	SNX3	446621	484215	363806	406887	339533	482316	398710	435211	414811	379566	461831	459750	401570	512520	469017	353332	405311	307854	487037	349440	501668	302501	388495	596768	215918	375485	331917	530860	467377	428278	317478	399398	390631	307567	648904	603873	453740	300634	569690	455693	277931	384576	535917	350396	389285	310687	357778
O60494	Cubilin	CUBN	301565	85459.4	62933.6	299952	418705	1.01221e+06	156083	137466	190539	30485.2	45299.2	233408	226355	634877	142818	750232	356876	23267.5	183653	783997	258650	202840	189714	231271	226390	360146	303311	395804	536695	211572	494699	81826	66582.1	125042	735653	344242	213750	60948.1	194010	845900	137303	356286	219014	187264	323721	346091	225146
O60496	Docking protein 2	DOK2	132132	135171	90287.2	59176.3	49773.3	49772	96712.7	57887.6	69493.8	63015.8	99716.9	106700	76890.7	71951	90929.4	125112	117728	85980.1	129181	1.40433e+06	159797	69053.8	126929	84421.8	54392.5	58258.4	71172.7	114238	80280	69481.6	76406.6	140994	68554.4	72455.5	594762	73926.7	76847	59530.9	71799.6	70403.4	180230	64901.4	165021	78905.4	75202	50028.1	181231
O60499	Syntaxin-10	STX10	72286.6	108339	60877.2	31699.5	147037	176778	49967.8	109881	48057.4	88233.3	141526	123618	141461	119847	163090	205248	133955	59689.7	114152	35170.4	104344	33756.4	85283.7	63705.2	127343	106141	126226	71884.8	25805.6	136595	129690	99595.8	107742	80858.3	271110	127535	58127.5	93689.8	71781.9	127523	136441	104175	37118.4	89964.8	118325	180465	17966
O60502	Protein O-GlcNAcase	OGA	383715	6.94506e+06	2.38992e+06	881999	2.91322e+06	229793	1.20901e+07	1.62511e+06	260573	706024	282076	219410	160465	5.55039e+06	3.76705e+06	1.05196e+07	2.52068e+06	1.14206e+07	879606	2.24873e+06	901053	8.86015e+06	1.87694e+06	5.32403e+06	6.92691e+06	6.57762e+06	8.53266e+06	2.78779e+06	1.27322e+06	263626	5.81212e+06	1.13495e+06	6.12523e+06	5.417e+06	5.80836e+06	4.73513e+06	4.92091e+06	303719	1.1655e+06	2.39975e+06	2.0305e+06	1.4895e+06	2.09609e+06	3.61245e+06	1.69317e+06	3.07841e+06	430353
O60504	Vinexin	SORBS3	281299	270053	235415	335922	305681	305488	211144	269141	259966	288159	218122	295926	243344	382876	227255	196303	313018	316383	244593	254011	343622	255077	175793	217444	129600	237398	190991	367841	394495	196188	165456	213287	196702	222575	295961	374853	345287	187254	361597	242040	133331	237966	299172	385206	353059	196437	267053
O60506	Heterogeneous nuclear ribonucleoprotein Q	SYNCRIP	989511	622577	785415	715268	633183	725315	759964	654172	717538	829834	651260	552439	692030	641488	763148	471593	571925	596724	1.11306e+06	614611	725636	487088	904356	608045	597371	679250	1.10253e+06	639843	709203	644706	668330	894675	765641	544532	740035	556348	541312	686060	793863	910335	722372	592077	697346	1.00781e+06	720360	765135	733104
O60508	Pre-mRNA-processing factor 17	CDC40	274911	202358	123449	124254	166282	201648	169007	146534	80592.9	122050	121615	59246.6	92689.9	171063	88023.7	83391.1	102175	103911	150361	97094.1	119480	78885.1	122942	126823	87604.1	85231.3	88009	110398	88235.7	80268.4	155651	161496	130332	97427.8	294529	66797	104284	85750.4	92055.6	148912	106880	122044	95539.7	104606	65819.5	102051	146539
O60518	Ran-binding protein 6	RANBP6	1.32787e+07	6.06007e+06	5.09534e+06	1.67779e+07	4.70655e+06	1.58586e+07	5.75775e+06	1.6202e+07	1.35768e+07	5.67449e+06	2.00157e+06	1.94147e+07	117485	3.0656e+07	1.78065e+06	5.39944e+07	3.68497e+07	1.49137e+07	2.98278e+06	1.10439e+07	3.76765e+07	5.13286e+06	1.8486e+06	5.15562e+06	1.80198e+06	4.32661e+06	7.04245e+06	2.12166e+07	1.724e+07	3.3348e+06	8.11024e+06	1.79661e+07	5.49977e+06	6.06978e+06	2.1554e+07	3.13474e+06	2.15468e+07	5.37306e+06	4.15237e+06	9.12107e+06	4.81087e+06	1.39592e+07	2.3739e+07	3.03071e+07	1.8594e+06	5.62342e+06	1.76767e+07
O60524	Nuclear export mediator factor NEMF	NEMF	130254	219689	88065.8	100871	421768	94641.1	97618.9	128821	60645.1	78754.2	73333.6	98793.2	107437	190699	120099	294529	60617.9	95744.7	190849	90975	104490	130805	105887	138580	142996	259454	118669	79904.1	98821.5	95391.7	132598	159317	82133.3	178984	120088	78939.4	90497	217533	119675	124231	114218	112912	113642	119217	139424	208699	191444
O60547	GDP-mannose 4,6 dehydratase	GMDS	244378	269444	245214	156539	121204	215904	290737	281629	176518	334009	226555	273180	223019	209253	335420	249443	169664	165966	411982	193927	307082	222947	651174	212418	675326	228529	299871	166783	154415	196476	659117	248653	864178	263220	361780	170636	166304	245477	149621	334964	345081	284070	151542	396192	234606	174394	243433
O60568	Multifunctional procollagen lysine hydroxylase and glycosyltransferase LH3	PLOD3	104993	183412	130468	139406	139072	145579	170863	133293	149541	108998	110514	180341	98761.2	210650	172127	294197	160092	227906	249054	145048	161174	122732	181500	115831	94962.9	120560	207484	180207	158026	202360	127805	167833	141840	109821	127972	224915	126121	143387	162664	131185	161128	192476	176473	253182	105614	125382	196893
O60610	Protein diaphanous homolog 1	DIAPH1	93778	140158	131507	99334.8	78936.3	94037.4	132663	111095	166587	260081	562468	1.19219e+06	116553	2.49478e+06	454337	106297	110710	125639	211662	86103	140766	109359	173328	534908	158906	110244	205655	124839	103503	286695	129407	244833	142052	367252	140045	109019	118864	152902	79585.6	192267	184882	132329	155846	130167	127283	84338.3	450680
O60613	Selenoprotein F	SELENOF	359414	301604	245386	206507	234697	293175	342896	355455	238130	288289	256880	351657	201845	196790	299514	208716	284686	329057	176385	270169	230768	304197	268129	287410	226407	182021	236062	343767	218906	252357	315369	304291	297988	284096	378876	291180	317542	169075	317654	307930	279131	194537	324301	280736	215078	311398	264884
O60635	Tetraspanin-1	TSPAN1	992164	2.40372e+06	799362	361789	344621	2.43641e+06	1.05808e+06	648074	1.80371e+06	1.4818e+06	464013	1.17476e+06	832845	275198	815156	603351	604939	2.12529e+06	1.21583e+06	975503	275571	3.59397e+06	803757	2.0788e+06	1.29241e+06	1.52288e+06	1.6968e+06	1.34557e+06	1.28752e+06	497397	1.81056e+06	702732	1.83039e+06	2.63241e+06	1.0433e+06	1.09568e+06	885462	693620	306269	749456	943587	497936	794266	1.79662e+06	869110	666872	653541
O60645	Exocyst complex component 3	EXOC3	229056	204941	187626	169614	161877	202157	181429	183682	139366	168796	153157	177772	128500	200145	143114	165774	173719	260774	203984	169962	136197	189386	186374	177258	201280	174144	288933	175011	152277	154394	191014	141291	183404	150426	183889	144231	157467	172055	127425	164330	166797	147872	163264	206624	109456	153998	177577
O60662	Kelch-like protein 41	KLHL41	778776	2.66933e+06	986450	1.42986e+06	1.53127e+06	1.26991e+06	1.34106e+06	1.76521e+06	2.25045e+06	1.79764e+06	940326	1.07108e+06	509000	3.98791e+06	970464	2.8159e+06	1.30556e+06	1.92098e+06	1.26332e+06	2.06808e+06	620551	1.02422e+06	7.74611e+06	577316	112888	3.1297e+07	901866	1.47369e+06	2.34948e+06	2.30967e+06	1.17866e+06	1.34904e+06	303049	200514	1.22784e+06	3.04562e+06	618321	626592	2.1251e+06	688678	444394	1.33858e+06	5.31996e+06	666264	1.95064e+06	2.51355e+06	315165
O60664	Perilipin-3	PLIN3	641658	356712	466413	403832	313250	497475	593035	440340	424168	527190	357758	357032	408641	316435	302481	346004	538705	591835	500244	468721	366177	276846	381128	280766	363890	320176	734525	385289	322827	311497	491232	315183	401388	336661	582193	266559	335470	387123	318184	441255	447660	337507	405050	480175	370093	358570	546314
O60684	Importin subunit alpha-7	KPNA6	222017	258516	322074	287887	324369	259524	301895	328276	312365	345610	343446	361610	307721	377926	353160	491508	318060	419828	473552	352463	395532	340259	305910	366515	378848	324962	273655	295995	289059	357585	376507	369043	313877	311876	324858	394048	362730	305863	296956	313067	386736	360396	381132	215368	300722	321469	462752
O60687	Sushi repeat-containing protein SRPX2	SRPX2	280185	453447	250662	617605	326351	390810	259511	194921	269829	252931	255776	299195	194232	336583	265988	518094	177196	285780	418491	341696	320331	175178	279810	438910	205636	697305	280726	260908	486448	360193	379028	49862.1	286222	182744	407895	343361	390614	160621	261299	325105	273261	264109	307732	370291	267293	155699	184011
O60701	UDP-glucose 6-dehydrogenase	UGDH	1.09657e+06	670856	733982	401989	462901	512753	858362	1.02392e+06	534365	502444	736197	732096	459619	559788	817577	378156	576791	572182	1.28088e+06	619395	397273	621621	870995	617995	1.21946e+06	691506	423522	662846	319080	549092	691162	480233	967147	941657	856202	404017	513288	732337	686197	1.81458e+06	750732	559573	373324	961956	412531	376248	461421
O60711	Leupaxin	LPXN	41707.8	56532.9	120739	83567.2	37659.2	68335.5	39508.6	141533	97723.8	101493	92522.4	54106.2	62240.4	56803.6	97168.4	29005.2	71193.7	278257	159221	59421.3	84606.8	109620	169972	106653	140159	42845.1	283638	70762.2	59725.4	54813	115194	124404	106257	72070.2	138413	75863.5	82605.5	115740	65772.9	148876	13722.2	75336.2	170729	314156	91365.7	14054.6	283570
O60716	Catenin delta-1	CTNND1	613009	512292	325936	339205	423402	491001	483429	421719	360617	828851	452529	550187	354345	327755	492242	714982	793621	409202	491286	421802	334091	377350	419321	408372	474514	296854	716200	405310	314735	365292	472272	412140	414623	421891	472767	337788	422554	346999	346699	502443	555925	395876	351469	567119	345598	479543	356568
O60725	Protein-S-isoprenylcysteine O-methyltransferase	ICMT	23973.5	70313.3	52652.5	158912	169162	59197.4	39287.5	127513	53403.5	32618.4	119629	198699	158496	222734	152925	184070	169371	248963	655514	51604.8	197457	74287.7	43027.3	164403	264702	148343	215357	206755	179548	171721	155714	168654	225621	244406	41624.1	171506	179640	161572	134927	203337	207701	124413	53372	70568.3	227640	202734	151710
O60749	Sorting nexin-2	SNX2	418768	394515	366015	381506	309283	375770	382001	346420	390232	340474	354642	363671	349736	401774	330923	364143	414810	362256	443903	360519	401865	415437	264227	350264	349144	399954	417272	382745	389169	354272	304526	344612	300998	301948	386997	373324	355910	334081	347812	305816	339212	289712	401324	392065	425264	378110	482382
O60760	Hematopoietic prostaglandin D synthase	HPGDS	129295	146358	37593.9	190031	146546	164369	142512	135147	192001	119319	165508	92885.5	96181.1	117385	23507.3	36017.2	139510	38190.2	159537	166844	142711	88770.5	48335.6	140832	120391	153231	136071	148643	101600	231744	109704	71914.1	95004.3	150059	292757	62244.2	168723	74081.5	55116.4	49038.1	28224.6	111865	72269.3	178042	121529	91175.5	108134
O60762	Dolichol-phosphate mannosyltransferase subunit 1	DPM1	295864	448007	279482	243911	286197	355148	208450	347097	295842	343713	313966	429894	337586	450483	460189	271877	368118	310275	493775	304878	477495	315891	307903	366778	414285	403133	377086	466024	381599	276694	459390	473901	441697	376073	392504	364477	358723	303725	457619	400749	334241	425007	314175	273800	308412	294209	288405
O60763	General vesicular transport factor p115	USO1	410583	296278	312674	230206	340867	338863	495102	370461	323563	469520	410026	298210	320571	322037	486127	285860	290434	314441	615430	285716	298534	238096	456164	315802	589019	290604	590624	279684	210179	326743	471948	324206	420202	316143	359971	273585	292272	430666	247849	386827	413791	429351	251232	287396	279280	330967	362612
O60783	28S ribosomal protein S14, mitochondrial	MRPS14	26252	85890.5	123689	140872	104006	21991.6	207463	78570.1	10264.6	155629	88887.2	74999.3	15820.1	189371	108651	140116	149407	200251	262133	10108.8	114678	14540	164573	10467.4	139751	50210	125255	131316	68334.3	121480	201390	188334	152312	42524.7	108309	84451.7	48225.4	213761	70530.4	147657	251591	125000	10524.4	94182	52167.1	118481	49356.2
O60784	Target of Myb protein 1	TOM1	249800	221490	194355	224821	169594	279149	274795	194913	194896	247912	205680	203746	153096	180734	175811	249643	224185	266077	232188	180118	193012	217470	232461	186634	226764	162788	246787	244915	188563	192647	218448	201899	321268	179697	283916	230571	218287	186929	195530	182839	202631	223845	244275	254534	222480	230426	218488
O60825	6-phosphofructo-2-kinase/fructose-2,6-bisphosphatase 2	PFKFB2	283003	245084	351937	157103	211522	232149	364189	217841	185782	270844	164927	198045	270662	150797	237334	418248	129349	142129	293667	282158	222643	177055	264027	189136	266012	187199	264611	201650	156103	204795	218183	459373	184063	173400	304231	287860	542077	202060	563990	216840	292573	321811	239818	208841	81177.6	138428	175125
O60826	Coiled-coil domain-containing protein 22	CCDC22	1.01614e+06	479915	449928	417334	166583	766008	182266	490048	425116	184346	421914	507577	632750	594103	510435	417352	143349	695136	749451	138070	191219	466105	528724	625743	568576	505853	759696	630725	427642	545112	166279	441507	468902	393092	413220	643471	709938	548754	546476	474238	446427	538944	154357	92847.5	107081	145761	446546
O60829	P antigen family member 4	PAGE4	1.81542e+06	1.02019e+06	510315	719603	107285	1.16364e+06	1.19339e+06	933995	1.66055e+06	48660.9	691287	549156	857889	1.13289e+06	452451	591026	598152	925758	13447.9	1.19216e+06	47761.3	1.29045e+06	418980	704884	619138	791045	570437	1.22933e+06	480278	875152	745017	340852	99300	829994	1.42935e+06	1.34979e+06	864571	364182	622658	909785	125457	50895.7	767195	122386	708453	1.35402e+06	860740
O60831	PRA1 family protein 2	PRAF2	814823	779612	354833	667521	528444	427230	364087	713397	575419	300355	480810	969190	727180	1.10619e+06	352659	876891	695284	1.00903e+06	1.1539e+06	524400	1.0364e+06	495179	609083	628008	550668	448214	391942	962691	911350	692151	385533	524751	388329	667055	476882	997217	545327	335450	832520	652772	347447	272277	701738	757357	627095	730749	456664
O60832	H/ACA ribonucleoprotein complex subunit DKC1	DKC1	228971	253416	289815	254324	246228	262545	234604	212567	209612	513939	242613	204436	246443	228108	295594	339615	242594	226510	855639	262902	237602	175129	589588	223359	373835	191679	511670	202516	196200	178349	389551	346305	339750	191966	255637	175317	217137	337449	206484	417721	491865	370664	225638	586567	236275	256251	240447
O60841	Eukaryotic translation initiation factor 5B	EIF5B	208325	187801	205880	211162	158508	228924	269621	182587	124285	261633	185695	212696	164845	143364	245646	277503	130229	166150	303236	141522	123431	121350	305216	151276	221797	126662	301717	156177	126872	160689	192438	177881	157935	137851	288109	158547	141841	188452	170712	193211	223147	219644	159069	235796	118367	179707	188596
O60869	Endothelial differentiation-related factor 1	EDF1	632498	298257	340593	338582	293081	613139	887968	380039	390697	716867	436501	403627	436502	226962	374467	251155	284857	262796	703806	334994	365166	157494	643752	182376	379483	303559	549171	279242	249837	428452	369816	339136	439799	296925	674319	217919	292016	371048	426852	536493	303985	469020	334458	544427	478479	273132	397862
O60870	DNA/RNA-binding protein KIN17	KIN	27347.7	17925.3	40071.6	330158	369207	26205.1	25325.7	25832.3	19715.1	41961.4	304162	16810.9	25970.7	16260.5	20015.3	24490.5	25434.2	20664.9	87825.6	301959	20628	14139	60103	301887	34216.1	18758.5	52510.9	510030	17357.8	345226	18232.8	26993.4	23463.6	63162.8	27780.4	14135.1	388492	150273	447970	28429.4	15190.7	193419	407300	25858.6	18395.2	25590.7	34406.4
O60879	Protein diaphanous homolog 2	DIAPH2	129873	173468	158495	189613	219308	155565	248240	209353	292018	97556.9	253157	162775	161912	399814	167755	255733	271696	297700	173837	172287	305425	169801	205504	237397	224433	155870	204524	143742	304693	71187	242706	145297	187927	217133	168414	141797	205673	230925	177814	183488	144659	117104	167024	144647	138840	160097	159878
O60884	DnaJ homolog subfamily A member 2	DNAJA2	460138	359718	391701	361194	348297	412937	448176	291373	366215	311547	309071	326255	336409	401632	383058	478129	348248	412131	1.12175e+06	360730	350456	411069	394459	384339	355271	330080	449508	386427	341653	322308	351139	338433	272736	371328	457699	407505	384951	424152	375677	357104	395934	365012	361581	965896	334124	333010	335776
O60885	Bromodomain-containing protein 4	BRD4	47938.3	119992	123857	104645	176403	246956	170266	120783	93804.8	172696	112057	137662	123809	87261	166287	46362.3	115220	125736	188030	199250	179871	95595.4	150225	136111	127059	81236.5	250413	117682	106830	95712.9	92131.3	144090	112197	121869	136243	117876	105349	120097	173409	124753	136403	130062	144487	187885	73426.4	115204	168131
O60888	Protein CutA	CUTA	594171	379921	371144	798855	272221	312070	511052	302853	437834	437540	381291	313074	404589	254105	269422	214442	257253	375756	365195	390301	224025	268200	621032	242123	337825	290657	899206	378839	269249	264150	378285	235131	323286	308686	630848	198189	298344	396392	218445	283331	304581	496791	301162	348351	204784	288372	356658
O60890	Oligophrenin-1	OPHN1	137438	105939	63552.8	134376	160998	190304	258138	84698.8	101211	137454	117512	140691	69335	177755	126253	96985.8	90704.7	123718	363895	103689	65192.8	122062	133144	84014.5	126000	156361	151010	118406	78354.9	109508	92028.4	69776	68806.7	140704	119760	72554.6	105188	44835.9	129275	124724	55299.9	46215.4	55932.4	247048	132749	101043	81072.9
O60907	F-box-like/WD repeat-containing protein TBL1X	TBL1X	169763	203739	151911	191360	176607	204716	313604	222258	220614	368080	238464	377180	200620	194034	387487	788971	468165	387982	370730	197376	289681	173395	164055	161196	141852	410465	267104	256424	459946	209065	192755	382245	135581	200093	137859	183351	176822	135946	196851	189203	98342.7	252240	170317	308735	151299	360240	145804
O60925	Prefoldin subunit 1	PFDN1	251912	104821	197251	588212	739117	169074	239933	593676	374316	478606	502050	188780	645883	627710	696426	151389	222292	479393	251924	137403	576292	539743	775799	593535	599430	522808	378741	780998	626954	741440	588478	574901	651228	368638	172743	564253	763415	517377	723610	515947	678000	541753	165644	366978	148874	818999	175799
O60934	Nibrin	NBN	184105	123145	332727	216481	83231.5	387702	519426	305934	89430.2	198099	304061	99402	278448	196180	364109	62690	92743.4	251954	199068	107684	208312	105405	163568	306089	400711	212512	158511	86999	73646.8	241394	428391	241976	184187	249099	380532	135507	155608	131931	109308	128362	146339	449497	208114	146806	78577.7	186062	125809
O60936	Nucleolar protein 3	NOL3	677149	298436	145854	207870	247846	472745	332509	229933	239629	253666	314447	441158	378064	219460	330272	153703	109377	157342	121760	255161	184911	217247	290782	356505	209883	332192	338458	201474	118214	240572	204794	83714.3	134465	307979	155056	162240	556406	250787	174511	209716	195024	130674	86776.1	154492	207115	230848	117192
O60941	Dystrobrevin beta	DTNB	296163	76018.2	87684.2	90624.1	91183.7	316543	142923	187860	50741.6	120820	160733	110352	110208	148652	82127.2	176762	90631	111746	221950	98058.2	329689	216778	132852	322953	193866	101758	175130	65837.6	76643.5	189855	172410	198036	167598	175793	211043	65101.1	308243	210713	104063	79930.6	149671	163659	214336	102037	223886	225836	49103.5
O75027	ATP-binding cassette sub-family B member 7, mitochondrial	ABCB7	187057	189027	114503	185128	149215	176281	75595.2	148444	226195	226859	213813	273590	235939	189170	189383	211780	114420	53070.3	285638	232916	107235	130317	134367	249345	194982	183542	252689	140769	276523	151473	164394	234577	210119	167682	88479.8	133479	102311	122835	126718	99846.3	183242	160354	293527	749534	84920.7	257205	112930
O75044	SLIT-ROBO Rho GTPase-activating protein 2	SRGAP2	60021.9	77135.9	82267.6	68359.9	36475.2	36131.6	163177	40374.2	50970.6	61405.7	26889.6	59492	31726	38735	21852	46356.6	64290.1	82499.1	170822	60037.4	62639.8	49779.1	93562.1	55185.5	44783.3	21840.9	58989.2	41416.7	59742.3	25304.4	84725.8	70363.8	39254	36253.3	134583	63776.8	40625.9	45819	38063.1	47713.3	105990	40231.1	119017	76061.8	25471.2	60189.6	64192.5
O75054	Immunoglobulin superfamily member 3	IGSF3	72184.3	139633	171439	90337.1	48512.5	66231	45674	53532.8	219921	145108	8951.65	53936.9	52358.8	59372.8	75764.9	20870.1	71406.1	103557	59939.9	16441.3	262061	8652.3	305104	43852.9	331151	53268.5	58413.5	107504	74526.5	64585.4	236393	209993	89068.7	131917	108725	97031.3	82253.4	52124.8	31019	55852.7	79532.1	110071	79641.9	89198	45759.3	13150.6	51391.3
O75063	Glycosaminoglycan xylosylkinase	FAM20B	59258	1.40929e+06	42486.2	604066	1.73431e+06	1.12951e+06	966484	685460	1.94346e+06	94369.1	71864.5	3.57187e+06	871819	170285	769384	108816	997779	99431.4	196294	1.14091e+06	3.30363e+06	888253	59855.1	518072	103893	757299	97215.6	96657.9	97864.5	724195	412288	528954	89517.7	453489	1.50928e+06	21492	1.34015e+06	366468	1.21305e+06	76852.8	97523.7	55845.8	961716	66338.9	66074.2	47284.3	2.98337e+06
O75071	EF-hand calcium-binding domain-containing protein 14	EFCAB14	80853.3	319741	671823	198092	202722	145814	55740.8	196001	225326	78860	49048.3	139694	111844	360075	131523	189516	230407	262733	86525	32572.8	215904	336071	104720	28569.4	82218.4	153785	161282	24900.6	304199	239965	66063.4	135283	89059.8	112349	59092.4	256734	287753	58950.7	107635	190444	149435	92228.5	147804	171055	192791	155626	76484.4
O75083	WD repeat-containing protein 1	WDR1	826315	1.21001e+06	1.06246e+06	1.08864e+06	988821	965828	762995	1.23899e+06	1.21901e+06	669822	873111	1.14371e+06	945906	1.54494e+06	853809	739710	1.06204e+06	802705	869470	846954	1.19469e+06	916119	900611	957188	557649	996089	652243	1.22466e+06	1.1362e+06	1.13266e+06	1.36968e+06	992308	1.0395e+06	659078	1.18171e+06	1.11216e+06	895017	780335	1.74234e+06	729909	546210	943694	1.53603e+06	907988	1.63083e+06	794812	1.06722e+06
O75084	Frizzled-7	FZD7	91458.6	122733	92209.8	107596	85808.2	125045	119799	154806	109028	48231.6	104505	135449	98260.5	165658	63685.6	152923	98889.3	135737	57751	106125	105671	156747	105315	132782	81937.3	92148.3	90203.3	117266	207901	91334.5	113032	113067	86408.9	116763	49833.2	188289	88227.2	74936	147256	79681.7	69938.6	64373.9	113978	83072.1	42803.3	69958.1	168066
O75093	Slit homolog 1 protein	SLIT1	92071.8	268663	51184.2	196861	47558.1	377629	312346	333612	89218.7	160430	77910.3	221600	158831	46701.3	67829.5	82683.2	248590	77110.3	213883	81023.4	185796	145278	444616	673343	124284	369812	99713.6	157086	219001	80147.4	347420	75556.4	256898	87987.9	395612	171840	144012	93841.3	160719	159659	40038.9	116512	234679	125150	225766	130490	208822
O75110	Probable phospholipid-transporting ATPase IIA	ATP9A	424461	941343	1.09015e+06	1.49886e+06	294718	200113	908546	557430	719401	242748	404079	438179	527012	1.04981e+06	243645	170511	175504	254598	207977	1.01392e+06	226027	776414	245149	190786	542894	224628	709001	947428	160078	177565	393694	609957	557896	628159	816270	1.44065e+06	209856	279242	810468	147710	544394	295618	820692	485325	1.04215e+06	475612	125199
O75112	LIM domain-binding protein 3	LDB3	342811	429645	768531	689077	685569	411858	411060	398317	495199	164298	308520	537744	407156	678851	275785	365281	348404	672020	298098	415255	886363	366983	206122	234167	200673	1.06001e+06	315311	634418	859836	416755	748251	301362	247713	236303	367700	429785	471397	174603	493577	178548	269788	226948	549103	302286	571830	375721	415684
O75113	NEDD4-binding protein 1	N4BP1	270590	197585	190537	135763	146628	246492	811983	225513	82209.2	201366	114007	103031	105058	185645	89455.4	257260	172390	77670	211816	191348	119571	202176	93174.3	89264.7	96568.2	83178.5	450792	113103	193152	179511	300088	725389	247065	75131.3	255327	104811	62144.7	79765.5	81029.9	97721.3	141812	100039	49471.3	150064	80531.9	19582.9	84682
O75116	Rho-associated protein kinase 2	ROCK2	179225	225559	705224	249575	224095	245416	306800	200724	205607	170287	172772	223575	197148	320891	169231	239166	232477	228427	184098	219687	208390	196866	166149	197181	191445	222255	193227	189702	277370	163499	164110	154813	150667	151318	244723	203083	188293	181114	188426	155101	167322	150926	227899	181649	228822	182831	217105
O75122	CLIP-associating protein 2	CLASP2	558607	89948.7	68432.8	833695	114957	342710	782022	203772	348634	465214	371894	365678	510954	359360	518414	150660	1.37339e+06	1.48781e+06	732971	441133	79463.7	49053.9	389645	338886	393031	525020	713260	657973	768126	247218	487738	555719	295277	362399	97315.4	78484	307334	312830	173814	124668	216674	387809	598479	80616.3	580286	106535	90105.1
O75127	Pentatricopeptide repeat-containing protein 1, mitochondrial	PTCD1	239733	59888.2	247124	53933.8	42934.5	1.34169e+06	564537	51436.9	510794	227275	305474	66786.4	274281	357300	147820	32135.2	38639.6	112408	219011	64961.8	185519	12907.2	58137.8	24600.7	292245	853264	83641.1	9138.17	62926.6	124993	30976.1	107719	99198.1	728756	11791	473361	33953.4	373164	584704	34654	78944.5	72594.9	48596.1	391555	292251	18847.5	13319.4
O75128	Protein cordon-bleu	COBL	110429	736473	3947.59	6126.38	53592.8	153600	173212	86887.6	78572.5	158992	90323.5	349264	47054.3	176216	117462	94302.1	1.18839e+06	172716	77124.3	54553.5	223707	66382.8	57410.2	121354	82840.7	130711	193886	136359	207913	281900	114650	1.5628e+06	114010	4636.51	257842	2317.11	97812.4	51044.6	79760.9	74591.8	89711.5	114639	242941	107445	19089.8	116522	236981
O75131	Copine-3	CPNE3	527896	661904	574500	512342	634408	589474	557938	531702	548522	562917	570656	573868	571338	794415	646329	747296	770558	740790	722903	546021	692899	544953	789114	578695	868467	464325	640245	627408	736482	526666	672906	803554	653463	555360	568291	768672	622887	663523	567250	284661	889254	819500	483264	846949	630766	590622	584746
O75146	Huntingtin-interacting protein 1-related protein	HIP1R	68037.6	252614	132391	112693	343908	180753	119889	132276	94682.9	118332	115612	98520	127427	90547.3	156564	100599	225953	64456.5	116242	101202	181052	48434.2	118940	65294.4	126484	175281	93574.1	281608	102801	81938.2	209153	108080	150769	123075	137110	129296	99745.4	134495	79693.2	119172	123296	119488	103017	138594	138672	183635	236067
O75150	E3 ubiquitin-protein ligase BRE1B	RNF40	352897	438663	564862	931546	966937	309736	466980	345243	765206	127165	242179	2.14696e+06	124496	468009	226050	895268	1.91368e+06	1.1379e+06	193264	500211	465384	172706	202191	302098	264250	727857	250736	474222	1.58831e+06	393553	330745	263548	286625	242581	562958	460290	663696	241268	305812	280081	418769	197287	463225	490483	769323	178798	546166
O75152	Zinc finger CCCH domain-containing protein 11A	ZC3H11A	132678	13303.6	71300.6	120679	61494.5	72940.9	97413.1	251137	51074.6	194675	234262	106018	99446.7	162707	232084	169849	49149.8	98988	207445	126317	101155	118947	208480	86547.4	65068	11124.9	178456	89767.3	74310.5	118458	85559.1	136365	100047	78233.1	114774	57660.6	218137	108481	123047	130063	143353	225071	259682	71205.4	40298.6	97011.6	119129
O75153	Clustered mitochondria protein homolog	CLUH	267997	177883	449214	1.24665e+06	104846	131446	129049	306090	712041	129618	270166	365728	227914	200451	114830	308874	207922	966428	164732	1.78177e+06	157653	206578	178040	120694	146980	431267	237031	1.33039e+06	284701	494886	137410	213011	209396	300459	153149	1.35131e+06	618247	130680	240068	138454	142474	345892	729355	367173	614347	203122	560178
O75155	Cullin-associated NEDD8-dissociated protein 2	CAND2	215479	106851	25726.8	86043	38441.7	141315	146762	31274	42754.7	90279	87811.3	44123.7	47541.6	108962	36813.6	58651.7	80541.8	85826.9	84652.2	119601	103438	46986.8	62835.3	117852	82100.8	53515.2	591367	117062	94059.2	51898.4	93472.2	26196.9	33777.5	33495.4	89690.8	73071.5	80386.5	17193.9	113531	67358.4	260094	34091.4	49955.2	625684	30278.1	47371.7	196715
O75165	DnaJ homolog subfamily C member 13	DNAJC13	144252	160153	139326	147246	145921	145384	125493	154521	153035	153992	137539	188386	132552	152848	147274	197915	201334	193439	189387	157570	171801	132950	144002	127538	129285	132531	166098	170604	141329	137147	159755	165866	125847	128346	150271	182785	145822	122820	131196	128472	146822	144270	162064	181476	125594	144619	159442
O75170	Serine/threonine-protein phosphatase 6 regulatory subunit 2	PPP6R2	117444	153112	101445	73356.2	50725.6	145631	160932	192017	66258.8	151567	217574	162758	115483	74537.6	146666	115046	52470.1	197241	85586.2	82346.6	129623	104197	128756	96661	341740	325106	149848	125862	111670	105271	112094	149639	94051.8	389614	122647	103547	111564	120240	94605	142876	152285	113311	154416	87855.1	65011.6	104681	124274
O75175	CCR4-NOT transcription complex subunit 3	CNOT3	802660	1.58745e+07	514350	252084	438199	386622	714005	139276	61043.1	86851.3	244147	721920	381222	552451	653474	4.11492e+06	226328	60813.6	561596	109824	834119	1.11686e+06	568869	755642	519875	1.1563e+06	208834	210495	208363	704263	162385	473865	282202	666474	164567	239345	367738	230152	672579	229561	247228	147490	161114	1.54807e+06	4.74425e+06	5.24496e+06	522304
O75190	DnaJ homolog subfamily B member 6	DNAJB6	147796	202178	205539	199937	145570	213160	448191	122194	224616	150384	137902	160432	135256	129396	119913	158874	185462	157909	219058	282329	154575	165224	139908	198247	112493	118196	248814	159195	160605	115375	131448	140431	143186	118740	209701	168852	148224	140779	88472.9	205187	419704	163774	171304	216698	278607	135223	182872
O75208	Ubiquinone biosynthesis protein COQ9, mitochondrial	COQ9	106671	170057	190468	110158	214271	149120	140644	215809	143047	87507.4	85468.1	107315	105922	157636	118065	137297	96816.7	300929	162497	150991	90668.5	242993	159179	141968	123602	280321	102526	191373	248921	206556	178780	141595	156673	133721	137193	199573	233363	76984.1	269848	102594	131027	165608	129318	143950	151917	166542	116891
O75223	Gamma-glutamylcyclotransferase	GGCT	916591	328771	597079	299135	208469	638998	845128	608001	276788	711991	510440	265811	519423	303758	305421	235121	356769	256860	603154	490974	309800	421575	624139	477378	1.14382e+06	398329	1.45706e+06	273759	186598	311567	845279	794413	1.42751e+06	443235	689981	170528	265153	1.14937e+06	369744	609721	479146	470341	396808	937821	260532	339389	291408
O75251	NADH dehydrogenase [ubiquinone] iron-sulfur protein 7, mitochondrial	NDUFS7	482728	352572	349774	482719	558282	363791	387140	398546	329335	336168	347890	334509	321495	474931	515798	657982	364775	368716	501835	246446	281754	332207	435892	454075	576704	445936	444221	316807	378216	431614	683226	391536	603740	369509	439175	400582	395998	331820	471226	460857	630125	347698	488151	822897	414908	411736	564381
O75264	Small integral membrane protein 24	SMIM24	814022	391251	1.09471e+06	786247	1.47301e+06	1.06895e+06	317407	819449	1.17613e+06	1.00758e+06	910187	942718	924161	994062	862365	962367	1.00538e+06	800552	1.11878e+06	791593	1.05736e+06	748409	831020	884460	696230	848422	595337	910165	843341	770564	538593	436787	603722	171337	1.08302e+06	75374	987612	1.19931e+06	776074	975058	1.12915e+06	290437	908088	934531	777739	929306	1.53831e+06
O75298	Reticulon-2	RTN2	89179.4	349969	124623	200687	194352	220715	174490	251958	184735	137159	206673	340739	259963	326766	251756	378097	266836	254358	197503	222077	246407	241393	88305.3	169948	288705	282996	119451	299475	245100	229067	330321	178419	282522	195148	144309	303769	209559	95871.5	158228	79145.8	122357	123178	192944	543086	210068	260652	201063
O75306	NADH dehydrogenase [ubiquinone] iron-sulfur protein 2, mitochondrial	NDUFS2	472511	527438	440838	432100	497999	445439	404344	460343	374427	387025	430999	468773	456863	486651	595393	636199	515098	446840	1.05506e+06	401213	379481	485913	635325	468103	645361	509475	464025	420146	479549	419786	863967	731943	724962	497904	433242	416223	469398	458236	490130	550368	738110	507662	440633	700279	502924	435811	477332
O75312	Zinc finger protein ZPR1	ZPR1	100481	101466	72772.5	101397	75203.7	77992.5	110817	94440.7	108920	100609	96886.3	82922.8	72340.4	122252	60170.1	75634.7	75368.5	67774.7	72004.9	68863.5	85001.1	75343.5	96595.2	80238	82188.3	72141.6	137085	80302.4	78956.3	56200.8	88299.4	44066	64031.9	60201.9	97741.8	79655.4	78812.2	82782.5	77107.6	84657.6	63022.8	62037.7	113714	52375.4	74354.1	70693.9	106793
O75323	Protein NipSnap homolog 2	NIPSNAP2	521748	608543	741437	791009	730415	657736	513430	467467	638495	998849	606152	532742	328793	1.50066e+06	676866	602278	731168	817469	916226	441684	918283	807988	577500	437316	382631	360504	532765	923988	832343	435561	819862	657415	671876	372171	897888	279207	713180	892880	780164	496704	685641	906862	821399	1.01508e+06	730214	505909	361773
O75339	Cartilage intermediate layer protein 1	CILP	368909	151694	11851.3	90204.3	132360	267713	189772	133839	145439	735910	370895	245550	127367	29539.9	274073	42487.2	269116	198898	290101	61466.5	230969	124910	186369	678761	510154	37876.3	191286	158413	93943.8	216420	143527	155490	213923	152773	199589	200012	62695.1	25711	149188	142464	25694.8	164614	41590.4	317307	136018	65674.6	178933
O75340	Programmed cell death protein 6	PDCD6	524657	1.00077e+06	569031	702443	769458	663271	405409	755839	876471	718269	639220	861957	731813	920260	1.04569e+06	677945	767792	751776	859430	450035	540457	1.08758e+06	715541	788383	850536	895295	510439	1.07305e+06	1.18904e+06	703484	790668	922446	757035	877649	677667	811044	787237	583980	727196	974951	659189	699784	667068	871104	750723	651893	770618
O75347	Tubulin-specific chaperone A	TBCA	307465	422357	353130	372646	393021	403703	536258	450738	446906	342698	423478	379986	384119	463594	326245	422993	369220	384892	424281	418673	308512	358843	478671	273573	399459	343528	266944	500135	250603	402350	396101	250267	388649	372595	444895	260828	322842	506031	340736	595577	395855	179243	355904	625569	294487	382770	381794
O75348	V-type proton ATPase subunit G 1	ATP6V1G1	495694	363965	386164	297904	435797	497780	691081	477045	286247	602372	402696	499801	364593	437076	403199	477780	396479	502945	662656	496610	491896	432821	310181	307801	546776	307059	571961	398486	292552	442517	410967	626048	707325	317774	536154	400121	332689	432203	265106	605427	711049	484672	528425	412036	326011	391134	382005
O75351	Vacuolar protein sorting-associated protein 4B	VPS4B	274706	1.46663e+06	521174	301602	257972	418541	382772	330819	312416	262014	274275	329875	334463	389241	309981	419657	349881	345332	364241	279091	293009	347161	252493	307347	345252	298525	620934	335105	347531	323980	403142	329705	353768	330365	370841	316889	787613	285774	301458	337687	264784	299802	737469	332611	299693	255890	343635
O75352	Mannose-P-dolichol utilization defect 1 protein	MPDU1	701942	648360	694808	641086	607414	698966	859630	570512	522097	596585	580795	503842	578728	612189	318482	844578	489069	563167	901939	538817	692830	637837	719860	439164	555926	480278	865093	697705	468372	475998	484125	642342	515085	561288	544590	851417	624670	408787	408145	531327	674756	651821	639552	614392	340242	669979	670312
O75355	Ectonucleoside triphosphate diphosphohydrolase 3	ENTPD3	51042.1	133303	28117.4	115812	111760	95175.5	70788.2	75715.3	109328	226331	82566.1	86981.1	95028.2	94465.3	44526	146802	54603.7	165914	67004.9	87895.9	105862	59295.9	28638.3	96782.7	25689.8	62856.3	88015.1	219164	63975.2	40148.4	95780.2	94692.7	88343.7	70998.1	39891.1	165589	117233	88428.7	67395.6	160295	41042.1	110859	88354.7	59420.6	99800.7	86524.3	187501
O75356	Ectonucleoside triphosphate diphosphohydrolase 5	ENTPD5	265820	516423	402250	162347	575753	314344	669571	467932	336709	398373	296888	134292	455601	83376	614933	540154	159821	278524	538822	253952	195729	198780	461222	288018	1.08591e+06	430704	370650	487670	2.23164e+06	268608	1.0908e+06	461021	678945	325379	329046	1.05589e+06	205558	389405	253181	373967	890053	411692	176885	609297	320212	372615	461474
O75363	Breast carcinoma-amplified sequence 1	BCAS1	732412	174588	541705	171257	195667	340464	637866	420159	79392.7	104202	276020	150493	210823	142502	255076	115390	199521	140223	230292	411093	2.26759e+06	306874	156248	227350	208942	255995	131779	178216	69155.9	164380	316925	925777	251445	289184	172768	111944	184036	654186	312115	52489.9	767225	188078	115553	43161.8	163104	268588	135055
O75367	Core histone macro-H2A.1	MACROH2A1	1.49371e+06	1.81047e+06	1.94766e+06	2.02453e+06	1.90452e+06	1.67298e+06	1.66638e+06	2.05473e+06	1.27239e+06	2.44187e+06	1.86153e+06	1.68044e+06	1.92262e+06	1.40867e+06	1.75133e+06	3.47946e+06	1.9487e+06	1.78593e+06	3.28921e+06	1.78853e+06	1.92588e+06	1.66374e+06	2.03788e+06	1.96622e+06	2.05382e+06	1.74986e+06	2.1584e+06	1.87749e+06	1.91246e+06	1.75982e+06	2.237e+06	2.66092e+06	2.17874e+06	2.33832e+06	1.47489e+06	1.7511e+06	1.84905e+06	2.00766e+06	1.9276e+06	2.69758e+06	3.65515e+06	2.77469e+06	1.85919e+06	2.46652e+06	1.40443e+06	2.03092e+06	2.48408e+06
O75368	SH3 domain-binding glutamic acid-rich-like protein	SH3BGRL	2.36247e+06	1.68952e+06	1.72283e+06	1.72949e+06	1.29376e+06	2.1522e+06	1.50187e+06	1.7153e+06	2.22389e+06	1.55947e+06	1.528e+06	1.64545e+06	1.99536e+06	2.39331e+06	1.00247e+06	611538	1.53244e+06	1.28379e+06	594541	1.31776e+06	1.78734e+06	1.23177e+06	1.67127e+06	1.09592e+06	1.00431e+06	1.84053e+06	1.11622e+06	1.64018e+06	1.61217e+06	1.4525e+06	1.50443e+06	1.02893e+06	1.7123e+06	1.10824e+06	2.48402e+06	1.52687e+06	1.57277e+06	895692	1.99512e+06	885094	511198	1.00321e+06	1.89058e+06	1.24161e+06	2.29348e+06	1.11348e+06	1.21261e+06
O75369	Filamin-B	FLNB	1.68369e+06	1.77034e+06	1.14046e+06	1.35657e+06	1.70824e+06	1.53188e+06	1.68612e+06	1.55661e+06	1.36166e+06	1.0712e+06	1.31573e+06	1.40244e+06	1.33862e+06	2.22624e+06	1.10506e+06	1.64311e+06	1.56295e+06	1.66672e+06	841534	1.5496e+06	1.0946e+06	1.41252e+06	748970	1.22094e+06	1.11188e+06	1.41237e+06	1.36534e+06	1.50932e+06	1.5779e+06	1.41998e+06	1.24078e+06	962635	1.58755e+06	1.61653e+06	1.21619e+06	1.44836e+06	1.59436e+06	1.06139e+06	1.20877e+06	1.27032e+06	1.0044e+06	1.17273e+06	1.25744e+06	1.25671e+06	1.69561e+06	1.72051e+06	1.07493e+06
O75380	NADH dehydrogenase [ubiquinone] iron-sulfur protein 6, mitochondrial	NDUFS6	247278	253742	223446	175105	227630	261989	254131	245052	213033	230462	227495	233326	205900	129435	262723	224444	197117	215290	568329	245256	226493	263587	388717	241592	352706	171452	421172	198096	148813	209441	447195	234025	363589	228389	266170	187910	237966	202367	228921	305613	450340	238464	182728	365318	229199	253555	216794
O75381	Peroxisomal membrane protein PEX14	PEX14	183151	156587	147350	115895	166991	115206	163330	143679	66126.6	137638	76750.8	102584	133690	137836	94549.7	208080	157199	131978	325733	89525.1	92485.6	113812	108058	87473.9	134466	86826.7	217061	151056	165541	115169	169566	137817	100253	122805	174060	88442	137793	148033	125008	108287	201686	171996	102043	155106	128247	161421	179956
O75382	Tripartite motif-containing protein 3	TRIM3	92846.7	165976	108831	115481	150597	123918	126688	127802	351955	134643	173684	451805	130481	192330	164211	7.9367e+06	155617	169263	213587	149223	123425	138117	80460.6	167936	209095	123507	99215.5	144006	117227	124677	149303	131471	171555	120094	121406	142498	2.5538e+06	725525	127450	443740	111538	1.31463e+06	107742	5.19156e+06	120212	146509	119246
O75387	Large neutral amino acids transporter small subunit 3	SLC43A1	2.44635e+06	3.8578e+06	1.55193e+06	2.619e+07	2.19043e+07	1.06063e+06	3.31625e+06	1.18679e+06	5.24028e+06	138970	1.27842e+06	4.57472e+06	912359	4.19166e+06	523735	1.50772e+07	3.23083e+06	2.55136e+07	357608	4.91344e+06	2.22055e+06	5.25607e+06	331017	3.7085e+06	336429	1.8291e+06	2.43849e+06	5.88296e+06	7.44671e+06	5.497e+06	340651	228892	907808	1.08744e+06	979667	2.02319e+06	4.10231e+06	1.09554e+06	2.59472e+06	202087	1.6277e+06	379006	1.61318e+07	670612	5.82328e+06	4.37941e+06	4.91396e+06
O75390	Citrate synthase, mitochondrial	CS	1.01651e+06	1.17528e+06	1.03398e+06	1.05503e+06	1.20281e+06	805757	925620	862362	650482	1.49501e+06	746510	853201	766776	1.14248e+06	971995	1.24671e+06	1.05152e+06	989622	2.47763e+06	969997	951322	990276	1.71522e+06	735694	1.00771e+06	862268	1.1124e+06	978842	965682	807300	1.30151e+06	1.1744e+06	1.10725e+06	874277	881142	847283	864533	1.06834e+06	863185	1.13457e+06	1.98831e+06	1.55288e+06	878165	1.80649e+06	821531	1.09165e+06	1.30405e+06
O75394	39S ribosomal protein L33, mitochondrial	MRPL33	40644.9	40006.8	69818.3	38901.1	36443	81617.6	70512.4	37175.5	32252.9	135605	37358	36278	29168.5	29598.1	70239.9	111593	44953.9	28811.4	227498	54662.7	28322.1	53693.2	165709	22179.4	91617.4	33829.6	63882.7	16023.8	26918.1	44040	70145.3	95842.4	95677.3	66545.6	39398.3	23061.5	31854.2	72963.2	46231	111745	208726	40342.5	37964.7	212716	99189.4	87578.1	88208.3
O75396	Vesicle-trafficking protein SEC22b	SEC22B	787896	582535	572158	423708	491223	622542	784296	735330	418987	848351	651501	517358	500376	478978	654542	626530	625833	505782	664962	584117	390822	608062	546244	560737	814148	425549	853056	587051	393062	562673	612531	523416	730275	506795	748206	483665	607931	606076	425370	724705	561508	542082	499951	695457	525765	566248	554441
O75400	Pre-mRNA-processing factor 40 homolog A	PRPF40A	252333	491673	292635	353807	387492	285632	332420	291301	209303	264099	261310	295029	321108	372447	239935	323542	540869	305162	325613	369192	206149	226010	268061	208112	218676	373635	247933	465572	301854	284208	260491	380512	284241	240641	235687	315114	464390	232953	271790	232564	265843	273313	295674	407622	305779	282716	358110
O75410	Transforming acidic coiled-coil-containing protein 1	TACC1	261677	249117	216334	202198	281900	337573	380221	268561	191027	360059	200284	323116	234452	327858	182643	281793	177308	232262	93150.6	238468	301762	273536	336654	232679	147049	205658	305718	217820	260809	327050	363009	190573	312769	192818	271979	254093	204453	132588	181791	402826	219922	194997	195203	211965	186842	199026	148756
O75427	Leucine-rich repeat and calponin homology domain-containing protein 4	LRCH4	1.40437e+07	2.83173e+07	1.52111e+06	324384	6.70526e+06	1.04507e+07	7.53833e+06	2.71219e+07	9.62467e+06	5.38019e+06	7.9161e+07	2.24124e+07	8.1849e+06	8.80977e+07	2.36393e+07	6.38698e+06	3.88819e+07	1.2492e+07	1.43914e+06	9.38487e+06	3.90277e+07	4.30986e+06	809799	7.31959e+06	1.26199e+07	4.64287e+06	5.4372e+06	2.74564e+07	2.2869e+07	7.69978e+06	6.05768e+06	5.41945e+07	2.77865e+06	3.04843e+06	2.20966e+07	1.94875e+06	8.24448e+06	5.26048e+06	3.69589e+07	945124	3.27207e+06	2.00075e+06	1.7923e+07	4.929e+06	5.37779e+06	3.16983e+06	3.47103e+06
O75431	Metaxin-2	MTX2	157316	608212	437265	1.00945e+06	1.06996e+06	362353	219531	552211	341509	388430	280590	415089	355378	541470	207598	669145	585396	146251	448689	157070	396238	190823	199625	186695	456830	412180	662802	287355	569684	186732	783185	442807	531474	195638	175826	193008	480332	169121	164966	163766	259838	689849	409934	268396	1.21139e+06	168904	154914
O75436	Vacuolar protein sorting-associated protein 26A	VPS26A	489716	519953	566431	525878	546478	510590	603296	590457	453783	575450	519774	543892	563739	620964	482850	469895	523774	521221	785304	532649	608050	444680	516785	471136	771213	518920	509557	574558	517764	510558	623438	513770	770181	526266	490618	530071	448253	498715	471312	676610	556992	541749	551812	628182	426768	460516	493841
O75438	NADH dehydrogenase [ubiquinone] 1 beta subcomplex subunit 1	NDUFB1	632644	802498	929341	729758	894932	422502	889634	718156	441622	615043	652833	469806	744920	795113	773291	1.14849e+06	614012	664739	1.31243e+06	494040	526635	335222	967987	390328	798586	728280	1.59683e+06	683085	752418	758619	1.54205e+06	832462	1.03709e+06	560852	355046	661370	728574	427300	714509	886898	1.35006e+06	792268	460606	644820	361051	739439	594195
O75439	Mitochondrial-processing peptidase subunit beta	PMPCB	314032	482066	374574	360089	396644	528160	406795	256921	474520	448876	519845	641760	412257	769363	310542	321185	552946	433886	511463	245842	312540	329070	409292	175833	453756	430443	394657	492886	232659	400722	483707	351531	546680	365269	472885	707965	414852	436538	498586	287950	588312	543029	440184	411363	587530	391121	376231
O75448	Mediator of RNA polymerase II transcription subunit 24	MED24	48417	275205	337614	48673.1	209566	195075	335729	116804	127492	266665	283245	183672	62209.4	266829	45533.2	46317.9	148609	396913	123002	235828	271438	83765.3	48966.6	142770	273773	196742	158803	154620	221136	149044	21889.4	243181	81230.6	198219	74441.8	134721	169636	126184	168267	197833	333480	301717	307896	45804.9	31896.7	274804	137627
O75460	Serine/threonine-protein kinase/endoribonuclease IRE1	ERN1	314264	505235	109713	1.23933e+06	115288	92657.9	397335	261930	206592	126688	291344	386598	217725	292819	91646	285180	1.33223e+06	340855	60444	355777	314184	57067.7	115534	159296	91805.9	261864	261519	212994	530431	149807	265057	206834	112290	130319	378491	252987	287922	194367	277940	206166	42168.3	238951	314637	271825	334464	278468	131419
O75475	PC4 and SFRS1-interacting protein	PSIP1	228796	160771	144268	168819	167597	213877	206175	188114	137530	187702	160891	150855	181907	139043	117420	160320	189495	83127.1	166586	143522	263247	139632	154521	162703	115136	80290.1	179497	169542	230546	114659	151305	180533	111921	113479	237743	173065	152459	78485.5	208365	150492	127277	100174	174952	170006	166347	101384	221673
O75477	Erlin-1	ERLIN1	252755	356285	276815	338510	432855	333879	375161	384643	242297	272820	219525	243373	261939	282434	194794	390761	353599	205913	387120	294863	221119	390359	310174	313850	362838	275215	399885	273196	247910	280560	315194	289852	259560	342915	289357	368899	271351	157038	346519	337343	332951	254842	189620	394863	207016	223279	369992
O75487	Glypican-4	GPC4	90113.5	186537	162536	139924	138512	148540	162492	145697	112866	112078	110494	134323	137261	186991	101013	197371	147095	204295	88781.2	145317	138896	117527	108649	106885	99513.6	137914	149108	172904	148903	105347	117528	115808	86404.6	105774	150147	167357	150573	125396	134184	92739.1	129940	100987	142395	232588	112598	122395	149811
O75489	NADH dehydrogenase [ubiquinone] iron-sulfur protein 3, mitochondrial	NDUFS3	553606	696551	482952	482087	539289	489664	394950	474047	500134	556671	534329	602612	460026	562713	680653	468271	565421	584124	997550	464826	438013	534881	691555	537071	712979	487621	577746	501685	503105	425768	883398	715215	656713	493551	659269	617430	491862	509609	490302	527483	783843	598879	540717	676226	499456	538761	547290
O75494	Serine/arginine-rich splicing factor 10	SRSF10	407037	427863	305612	320889	267639	381745	327806	356232	264705	446311	398344	304450	324796	319368	331314	283746	382637	318707	763116	369401	298175	331681	462819	359884	420583	345060	447232	338716	364856	284618	297108	431279	294251	366767	388563	296657	327596	267336	288810	384016	304369	247793	405397	1.19475e+06	351099	322031	260457
O75503	Ceroid-lipofuscinosis neuronal protein 5	CLN5	284635	182657	123777	94340	121793	230078	200433	264656	174360	157297	329190	241621	249317	172854	242770	152150	144416	220352	127150	247716	96946.5	187463	141171	226821	427334	240065	187830	145899	79115.9	208647	307185	142607	472166	247695	135370	140725	248641	170272	114465	148391	140579	109923	96005.8	160644	115576	221858	158621
O75506	Heat shock factor-binding protein 1	HSBP1	294466	137587	190218	343846	177463	171702	410216	220372	223162	196953	213457	195554	266791	117049	215428	333423	171411	161357	295099	197067	166079	210657	234490	182295	152962	175997	205445	357868	307658	173770	238195	235878	258801	246769	272426	182049	208343	265810	306003	230666	214570	193032	159851	422781	316465	370206	239043
O75521	Enoyl-CoA delta isomerase 2	ECI2	302791	282103	581094	276868	317731	284397	397547	280744	247282	557950	297788	260365	219594	240341	445393	379956	235738	308935	511080	299923	254619	271406	924052	241333	455417	248456	294610	281090	248138	255764	618602	316316	644855	280752	281578	249262	290962	348098	234229	478549	1.26782e+06	819672	225717	1.0625e+06	226727	350458	191831
O75525	KH domain-containing, RNA-binding, signal transduction-associated protein 3	KHDRBS3	90303.5	165580	190874	271871	252126	41434.5	153796	248672	173615	117759	183052	158867	119396	194059	482410	135837	269302	186633	113152	151197	139121	131738	263280	141538	117076	119386	173726	210904	185851	155853	211217	155607	94381.1	159274	191073	151869	165783	152790	357061	429364	140952	113994	213592	152385	198877	149942	140913
O75531	Barrier-to-autointegration factor	BANF1	984180	825888	809123	787381	721466	872828	741198	622951	850652	901753	649054	587857	768175	949769	577555	1.68103e+06	756304	795022	1.10916e+06	919054	964284	1.10626e+06	890226	893876	513235	808745	1.62594e+06	722298	935291	586642	514438	827301	455525	885248	676956	704111	767713	611820	790597	849743	1.77594e+06	759359	596745	1.96244e+06	644881	619655	715974
O75533	Splicing factor 3B subunit 1	SF3B1	289677	235991	278901	274787	267751	242003	278052	286872	217077	467774	268007	305075	276071	264507	245560	317344	292736	271657	499713	237906	313243	173308	343593	251261	290237	223435	325056	278401	249700	254199	251860	327044	272652	217196	269229	221793	265729	284147	277670	356390	339595	293135	273209	343862	186102	297829	370831
O75534	Cold shock domain-containing protein E1	CSDE1	259742	237994	193917	272497	173447	234624	262143	208754	178249	267446	218923	226000	185137	250297	242437	300961	388855	230419	331507	376111	276739	183278	275056	296883	218228	171447	279456	205045	178373	217629	208549	253115	227251	189583	238461	268351	182724	197179	208094	259053	204681	211079	243822	237230	179909	228117	214264
O75569	Interferon-inducible double-stranded RNA-dependent protein kinase activator A	PRKRA	324626	199085	213022	158895	234005	355825	323764	248354	225785	246839	256284	245361	231348	338517	224382	249017	195796	237476	516704	228191	245897	292285	267195	304535	236910	267701	340967	242451	184832	201437	304117	226655	253218	305653	283831	265767	242730	215002	237474	271631	254883	195188	163411	369804	209300	206536	313348
O75582	Ribosomal protein S6 kinase alpha-5	RPS6KA5	89548.3	213058	84238.3	138769	114344	88124	291453	92367.3	71573.7	120087	178387	119818	93078.2	153768	161374	234569	110963	130844	213079	178712	113931	80046.2	89205.9	92995.3	216359	173209	79307	99895.1	123356	173978	196528	131013	195553	97895	81995.1	86427.7	97654.2	62180.9	123532	119937	93406.6	126761	101949	117773	75611.7	102682	120274
O75592	E3 ubiquitin-protein ligase MYCBP2	MYCBP2	97584.1	2.01875e+06	87746.4	159297	147512	126154	180361	183032	250772	152587	205550	118597	98868.6	764155	195545	285777	564618	1.02145e+06	205891	805080	614016	130966	148696	171369	128769	202655	127676	110973	339007	171543	137148	204763	226644	136819	129711	237219	170690	141779	246466	92078.5	131074	212887	401179	306220	229551	141579	212062
O75608	Acyl-protein thioesterase 1	LYPLA1	1.38982e+06	1.29148e+06	1.04992e+06	578126	831223	1.08311e+06	1.632e+06	1.00576e+06	725550	1.85676e+06	934735	745811	756515	540165	947389	799619	701028	650893	2.68595e+06	751342	535102	897989	1.47086e+06	681301	2.06907e+06	716499	1.26392e+06	451231	582161	737665	2.58838e+06	572336	2.55525e+06	708519	1.17121e+06	607181	524693	1.23511e+06	824413	1.18567e+06	1.7899e+06	1.30991e+06	602231	2.78998e+06	641444	954012	435239
O75629	Protein CREG1	CREG1	676097	83024.1	104501	106422	232251	325373	102688	293554	215219	251150	187415	184330	123852	257090	162684	231851	213209	215532	160403	302084	257558	290770	326707	161436	223922	458789	211323	71018.7	208581	280574	203980	117040	178120	167150	388190	88265.8	235689	230650	178338	191920	273610	90447.9	386680	457915	350063	221829	299883
O75636	Ficolin-3	FCN3	24906.5	125111	21409.6	53798.5	70936.6	57603.4	55623.5	215843	28062.2	59992.7	84570.8	54849.1	60112.4	66486.5	51538.4	72441.8	105656	79839.8	84299.3	54448.1	103451	62374.1	23095.8	35975.2	25952.3	21644.6	18534.7	55702.1	67237.4	18955.6	15939.2	63795.1	18944	56059.7	30379.7	34445.1	44269.6	44550.6	52248.6	55331.6	61055	14481	62588	68064.7	54347.4	66594.1	59693.7
O75643	U5 small nuclear ribonucleoprotein 200 kDa helicase	SNRNP200	262160	269906	246569	237736	236494	229711	226920	213771	212295	320590	249654	269574	224294	231394	222697	239106	254012	246574	420588	220560	266665	193964	336368	224370	257555	200176	355385	219313	238724	218693	222648	282048	220551	198359	277599	242309	231495	232878	220730	299563	282939	261271	234116	350410	199524	218651	264463
O75663	TIP41-like protein	TIPRL	297119	238037	154517	133392	114318	258589	215601	162295	193768	201331	177800	196909	203147	257400	209466	123933	335697	159307	216059	220788	188839	204486	220144	209979	179303	230022	159805	200912	223435	217063	155138	179733	173346	184463	331029	223244	192557	197260	187864	150989	108644	140334	174787	205731	191729	135071	139602
O75674	TOM1-like protein 1	TOM1L1	126935	577986	124860	193941	224008	393814	496852	377413	237302	410294	344924	342965	294860	384173	327717	176128	359683	452514	379414	397936	198112	414526	268395	237972	487647	328194	547438	413928	217339	269072	433554	236014	398330	345690	425766	322695	302296	262367	208815	333073	197638	211667	84502.8	361867	189750	274061	114067
O75676	Ribosomal protein S6 kinase alpha-4	RPS6KA4	95972.6	116589	108345	111384	105642	143673	193761	98656.1	80667	142714	118768	109895	127496	184295	111859	178911	143182	124259	168436	153425	111291	71811.7	140947	110443	124520	83068.9	216043	111493	155202	169454	83411.7	150864	110969	93159.4	136064	176961	124289	94131.4	56272.5	146051	99830.2	109390	197699	136143	222009	83245.2	127984
O75688	Protein phosphatase 1B	PPM1B	230302	292050	211053	255182	168474	232616	220901	200586	197072	244047	293089	332982	198796	197583	245709	196351	293447	236480	151217	226335	272544	213641	128884	184986	254213	135016	277166	290224	253542	186152	199071	149088	158042	272913	255278	231886	155236	162769	112807	182733	238501	196686	352572	104169	182443	183274	291927
O75691	Small subunit processome component 20 homolog	UTP20	57097.5	41048.8	61393	51205.4	58117.9	48243.7	33690.3	44161.1	36000.9	90868.7	72489.4	63623.1	53279.2	100242	58537	143391	27560.8	51134.3	205541	30968.5	62609.3	22436.2	108497	69377.7	66742.4	42751	101565	43907.2	36669.5	54808.7	58046.2	76390.7	53462.6	46903	30794.6	47590	42306	65678.6	71249.7	81512.6	100543	69311.4	72916	189507	67205.9	57793.2	94570.6
O75694	Nuclear pore complex protein Nup155	NUP155	908200	1.13637e+06	693943	714835	913950	1.00659e+06	1.16822e+06	442374	1.39356e+06	756643	522192	933632	416915	1.02274e+06	716836	1.03939e+06	1.09635e+06	1.45367e+06	1.24341e+06	2.1181e+06	794920	1.03356e+06	712547	583357	772766	741058	1.2659e+06	509185	1.0101e+06	791088	456895	651192	563047	575951	917223	1.29423e+06	593170	531200	1.38775e+06	548012	660702	695286	630498	342050	1.23806e+06	630372	867482
O75695	Protein XRP2	RP2	244206	543279	179651	96751.5	143999	251116	139221	354792	218249	330552	290285	364818	121746	272915	224130	391342	557863	193199	541799	331159	409930	297876	120229	287056	426110	280119	166944	173704	150830	292758	158476	286558	242350	332506	294641	358562	128271	383583	395271	345495	272619	110443	189682	219622	302540	285129	319252
O75718	Cartilage-associated protein	CRTAP	207918	176026	157092	46875.5	307510	279316	369434	249464	137439	145555	129035	200587	122294	120247	282826	170608	122436	233852	219226	115367	160371	124285	174762	104956	399875	136389	85788.7	155690	98236.9	146704	101290	168246	76479.3	124579	147701	157509	131519	103997	132427	133484	170265	184128	177032	328673	181931	113185	136622
O75746	Calcium-binding mitochondrial carrier protein Aralar1	SLC25A12	283275	471575	335591	497355	369665	303774	246974	334841	340341	293753	263923	427069	362259	522212	242116	366485	465223	446012	372386	353811	398890	405807	228327	356950	274088	413918	313512	412612	453952	315905	274877	377500	262867	336102	302277	484957	380149	256621	421947	257744	293413	348233	365508	357900	406079	297110	290831
O75751	Solute carrier family 22 member 3	SLC22A3	1.50337e+06	436114	299741	181617	445684	890868	970715	618490	306216	361660	342666	294215	293486	399551	128903	822406	333903	537855	350022	583519	249257	602208	302362	169772	438911	187438	81839.1	338508	216729	585065	365088	119056	96593.3	795514	246420	440195	650743	112912	315105	302192	160276	109975	299447	210810	224473	658557	214950
O75781	Paralemmin-1	PALM	388792	361442	320393	268312	389512	654715	944258	401883	334927	567192	312709	272618	267423	367403	1.68618e+06	187204	298606	276963	149822	465757	486654	234045	471009	402213	210032	230164	289250	465931	482644	234614	173382	332098	185110	189487	786592	2.08432e+06	1.38004e+06	172652	293032	336657	576939	208846	377075	390263	197185	247869	207587
O75787	Renin receptor	ATP6AP2	46121.5	120774	54715.8	54526.3	79542	78963	102169	72160.4	80484.6	123356	54291.8	138730	105655	74377.5	87817.8	151129	152717	96344.5	207368	108077	92067.2	79326.2	81131.7	84963.2	211691	113012	97044	56659.7	90405.8	64972.3	186041	109231	84086.4	61343.3	184770	126619	65842.1	95915.9	82745.9	88894.1	74760.7	112063	105304	117153	74145.8	60981.2	82355.5
O75792	Ribonuclease H2 subunit A	RNASEH2A	72561.6	136023	91664.6	143331	175097	106055	76442	136584	117508	171241	94026.6	157626	121822	134518	49774.5	295675	86280.7	678028	120996	447316	119952	102525	83366.2	135802	67641.4	116814	438965	115314	198491	54744.7	321154	110890	63252.5	79309.9	123016	818195	131080	92138.2	104413	77887.7	26214.6	113078	144990	461769	121788	309320	193194
O75821	Eukaryotic translation initiation factor 3 subunit G	EIF3G	374834	264335	484574	209131	195070	671133	331349	537372	245000	529853	459765	232043	530025	222302	622066	174742	213704	276422	664461	324419	285334	681275	563368	320066	415291	269144	569116	288439	489152	250818	321355	417678	624995	429556	615933	249987	327995	377941	306137	480657	552380	434855	524270	368209	225284	291842	348876
O75822	Eukaryotic translation initiation factor 3 subunit J	EIF3J	532873	622872	588501	298608	364604	715361	612893	502639	289440	480191	464073	447974	410684	567501	358125	601503	731167	210500	777955	375040	422699	329524	448382	217336	784782	320163	499026	518950	305074	338168	504196	483644	390683	197087	580741	499883	423402	384730	446296	592214	634520	515965	463456	570723	414765	377545	457603
O75828	Carbonyl reductase [NADPH] 3	CBR3	993929	463378	497878	564422	499069	686979	835645	612615	608522	403577	588773	443852	573824	571062	447431	445974	481164	423264	390960	439920	484725	510489	423765	630579	739760	561827	1.01355e+06	443411	482037	519594	531544	256118	493653	495754	618873	442122	488890	455169	406419	467141	388166	426292	462785	525251	451828	575172	547939
O75832	26S proteasome non-ATPase regulatory subunit 10	PSMD10	211942	182201	196005	226943	172262	290177	280062	191446	183608	235789	221044	208615	243845	324705	249793	143365	225421	228830	259629	211459	223588	160044	244294	238860	206344	202670	306134	188908	240569	215985	273953	199799	193825	160774	285066	336531	158409	187795	200941	190284	196943	199687	165949	258459	182414	154004	206917
O75843	AP-1 complex subunit gamma-like 2	AP1G2	186643	93121.5	82898.3	103620	100039	177295	181800	103140	56298	201053	131983	149499	91309.5	54839.4	193765	123167	82269.9	75713.2	355719	108502	215921	81997.3	211716	137833	198092	69998.4	268821	67471.3	57125.5	108903	151860	167805	157336	127453	111462	57557.4	86182.8	96442.6	56750.9	198662	103472	129008	63592.3	123772	67843.5	96960.8	68851.1
O75844	CAAX prenyl protease 1 homolog	ZMPSTE24	235836	153374	169771	149788	142154	265234	355294	207111	322841	339711	220713	253994	181584	132351	332259	279110	286723	321026	245572	170385	326453	139330	252217	264134	290776	251908	468415	161355	345474	124892	250276	209203	229405	248571	192902	183627	286514	144226	148382	409441	251092	235589	214400	383672	273368	197615	264422
O75865	Trafficking protein particle complex subunit 6A	TRAPPC6A	147220	765843	202932	1.47799e+06	427797	1.32466e+06	797270	982400	736749	119017	453685	283339	256544	466698	50060.6	361267	729590	790135	465859	344863	350902	532778	150058	1.02367e+06	845559	606925	314052	274120	86664.5	208662	133434	166012	1.58379e+06	221333	513311	312016	533319	445059	239681	354398	377596	320163	280283	271951	295643	100318	109961
O75874	Isocitrate dehydrogenase [NADP] cytoplasmic	IDH1	3.91551e+06	2.37997e+06	1.91172e+06	1.35826e+06	1.7483e+06	3.69958e+06	4.83582e+06	3.64124e+06	2.07766e+06	5.21859e+06	2.60564e+06	1.60332e+06	2.4543e+06	1.53911e+06	1.84578e+06	1.02824e+06	2.19405e+06	1.93274e+06	1.24709e+06	2.68349e+06	1.2458e+06	3.29153e+06	2.80746e+06	2.39896e+06	1.90997e+06	2.34179e+06	2.93836e+06	2.37839e+06	1.02365e+06	2.21508e+06	2.45761e+06	777634	1.28789e+06	2.96724e+06	3.62307e+06	1.39714e+06	1.8479e+06	1.84009e+06	1.48315e+06	2.47098e+06	1.07908e+06	1.08446e+06	1.13328e+06	1.09824e+06	1.34933e+06	1.71003e+06	1.01387e+06
O75880	Protein SCO1 homolog, mitochondrial	SCO1	440611	58265.1	1.05955e+06	322233	1.46541e+06	292046	1.27645e+06	570295	177979	231544	218235	105302	1.66631e+06	1.67681e+06	828802	2.53548e+06	342042	182923	402946	303519	883849	291899	381162	145498	361271	645039	271604	29278.2	101660	508125	364223	319842	359209	182422	40158.2	1.19211e+06	242866	285298	327480	223361	542079	321202	496151	473796	177218	252922	360174
O75881	Cytochrome P450 7B1	CYP7B1	54216.2	88163.5	122480	79967	79537.7	97047.1	65208.6	112878	143294	112815	159180	219862	336450	257545	189837	130356	90853.1	299842	272188	57151.5	290497	174793	129593	86604.4	72290.7	173705	69634.6	112859	258339	185546	129708	149099	250472	96899	196298	119074	194710	60124.6	127284	151310	585393	61984.9	132512	158162	104784	97181.5	169489
O75882	Attractin	ATRN	134889	133773	106852	127124	90589.1	123598	109840	103145	112875	86552.1	78754.5	128290	107757	102291	102068	110928	166454	135369	98239.2	117039	84877.6	210341	82349.7	105356	112168	135096	147965	340800	125148	82961.5	209106	123750	94217.4	112208	134771	129989	124881	82023.9	91483.7	63433	100870	85379.6	129003	115858	76548.3	88866.1	98024.4
O75884	Serine hydrolase RBBP9	RBBP9	236821	111602	161827	258417	177005	169118	181305	254721	106908	153141	259301	218670	228980	214675	182497	207284	559277	90042.5	148401	127828	365272	77633.6	127241	106444	152316	164076	217016	245708	200553	231010	203730	161857	251564	207329	127764	210414	195362	198933	213612	180394	197810	151980	91602.2	219808	245522	230374	164109
O75886	Signal transducing adapter molecule 2	STAM2	241470	174024	149127	164198	165574	309293	248891	258240	200080	280916	243998	231300	200632	205835	246172	257389	153816	200045	188112	221703	237280	234363	215419	194910	243157	221247	217609	203101	163254	225170	249327	183501	206670	182541	353888	247126	219690	181110	212328	193360	170833	176959	304436	198798	146376	235318	252382
O75888	Tumor necrosis factor ligand superfamily member 13	TNFSF13	102246	181926	68747.4	88573.7	176136	107551	82124.9	63084.8	106987	56525	64525.7	145373	64218.5	120827	220644	118951	47013.4	145695	47713.9	18912.1	87100.7	174000	35677.6	129707	54681.8	74733.7	137710	197961	108851	55953.2	69742.8	86892.2	83655.1	95597.2	108030	168069	142021	43254	81540.9	30748.9	70949.7	87787.6	153947	90042.4	79839	52265.3	72381.7
O75891	Cytosolic 10-formyltetrahydrofolate dehydrogenase	ALDH1L1	82463.3	775676	176494	171948	263655	523079	148510	182885	112289	302387	200146	306705	273706	432911	218180	177199	529098	457832	96330.4	430581	623415	280217	53181.1	155086	93767.7	105344	244500	312603	307873	225603	132368	567572	109407	146911	124437	300652	201963	48040.5	138500	152344	176407	143430	291014	142552	576636	303530	200701
O75900	Matrix metalloproteinase-23	MMP23B	129990	52041.7	383337	385824	504191	245477	266493	200569	101687	250099	170846	214097	176625	213588	713204	226415	97409.9	155847	59624.5	1.22405e+06	73876.5	238083	121742	205982	171163	206809	271731	64039.6	117330	210169	46340.2	101804	237612	124790	41116.9	113651	84326	153882	500361	106027	46458.5	179863	537607	1.0008e+06	697834	795143	338050
O75907	Diacylglycerol O-acyltransferase 1	DGAT1	65635.4	147237	72594.5	77595.1	79639.3	34556.7	54441.1	97243.1	95400.7	70027.5	88911.5	132986	99900.1	124621	100780	82804.5	149790	129026	221847	92070.7	253188	98267	79285.4	97617.4	105116	101722	87019.6	88632.7	90288	76226.3	93687.5	144129	100910	66202.9	84157.9	134838	100955	75662.8	95295.5	60534.4	100755	90331.8	99405.3	132071	59995.4	83628.4	58810.3
O75911	Short-chain dehydrogenase/reductase 3	DHRS3	48092.8	65451.7	71256.1	103410	124033	69297.7	102664	50166.5	33059	50766.9	59655.8	106109	87853.4	41922.7	66653.6	138972	126343	91981.8	60802.2	47868.7	129222	41334.7	65129.2	73096.1	89860.6	81894.5	38591.5	75408.5	77236.1	53385.9	72686	88671	60952.3	60637.9	58238.3	105272	79973.9	87986.4	59890.2	126652	66721	68655.5	74985.5	217854	70495.7	48622.7	114754
O75915	PRA1 family protein 3	ARL6IP5	559470	2.01781e+06	1.10398e+06	1.49348e+06	1.45763e+06	943965	894726	1.76853e+06	1.59597e+06	1.32957e+06	1.78475e+06	1.9872e+06	1.24903e+06	2.30583e+06	1.58603e+06	1.81068e+06	2.03699e+06	1.70569e+06	1.50822e+06	1.16428e+06	1.32563e+06	1.61218e+06	1.19293e+06	1.77764e+06	2.54064e+06	1.52382e+06	505561	1.99646e+06	2.26632e+06	1.42936e+06	1.58805e+06	1.62117e+06	2.60379e+06	1.36485e+06	918187	1.83823e+06	1.68212e+06	948461	1.75883e+06	1.25283e+06	995798	900445	1.6414e+06	1.43193e+06	1.61272e+06	1.64387e+06	1.80308e+06
O75923	Dysferlin	DYSF	200073	398295	405437	202993	274938	225917	225743	133189	316982	144713	426651	302721	204704	441397	387054	440972	301148	366417	427790	474359	165209	383082	161075	195566	437847	326575	218315	289309	192636	162778	186010	195197	129867	295698	687992	344794	195171	146535	183245	203953	236326	259161	292399	215798	413085	323931	249519
O75934	Pre-mRNA-splicing factor SPF27	BCAS2	208100	177877	167407	214820	166298	171587	204573	164252	98369.6	192459	137368	116192	145727	132459	122761	288337	184231	169166	336020	235633	176440	164292	222124	174554	139257	146893	307150	154144	158438	156795	153243	199014	129948	129636	186996	128871	166566	175580	176403	200301	179133	140720	148516	351434	100704	167401	184950
O75935	Dynactin subunit 3	DCTN3	477717	418478	401457	455222	573090	343774	383104	477713	388517	368174	357964	536090	355276	805234	416329	438357	761208	633089	522593	415034	533827	555311	480207	333260	455815	422576	511182	745639	640925	391862	491702	347527	379030	386433	355410	540293	414966	417339	509334	339977	556136	459208	440092	443901	489360	476315	507479
O75937	DnaJ homolog subfamily C member 8	DNAJC8	166152	215804	142095	287887	165765	205550	171566	259402	156233	173787	194705	216709	232771	243419	99745.4	104676	258564	101471	257412	214214	262135	146765	201375	183433	170023	170738	162873	124428	214757	207492	213519	278809	171634	156262	238420	148463	153551	183006	144672	178275	131122	180483	198229	319116	85425.8	141328	284560
O75943	Cell cycle checkpoint protein RAD17	RAD17	613326	1.67148e+06	1.52811e+06	1.4068e+06	2.11736e+06	1.66543e+06	1.87754e+06	1.63363e+06	1.49292e+06	3.01391e+06	1.23712e+06	2.12978e+06	1.45976e+06	1.64307e+06	2.20322e+06	3.61028e+06	1.63627e+06	1.84339e+06	3.12773e+06	76672.8	1.61877e+06	1.83603e+06	60805.3	99203.1	121188	1.40518e+06	1.65263e+06	1.63776e+06	1.27511e+06	2.03738e+06	5.44561e+06	2.50154e+06	1.46751e+06	80146.1	1.5915e+06	1.55358e+06	2.05902e+06	3.54742e+06	68375.7	2.98471e+06	2.73005e+06	6.14358e+06	1.47139e+06	2.35852e+06	1.62419e+06	2.36176e+06	1.14247e+06
O75947	ATP synthase subunit d, mitochondrial	ATP5PD	680536	983556	659070	1.04697e+06	950499	619209	898771	795718	673732	843908	723516	983608	768962	1.28803e+06	1.09719e+06	2.04765e+06	1.00641e+06	990811	674093	868308	732541	1.37715e+06	877874	719427	1.29449e+06	892873	861189	932498	875934	992905	1.05909e+06	1.12801e+06	847619	907594	709263	1.12816e+06	970421	1.04398e+06	929559	963928	1.58405e+06	1.28996e+06	752842	1.23097e+06	1.09634e+06	1.16101e+06	1.14858e+06
O75953	DnaJ homolog subfamily B member 5	DNAJB5	124716	152501	148739	183375	151469	207419	219513	131806	177575	223841	116205	170127	107061	310752	140178	369793	77302.2	143828	175253	115074	147487	159723	88336.6	122247	358049	263971	251858	94783.5	136688	148027	46321.6	69884.6	76411	115057	183383	222708	94807.9	68366.2	176388	188864	94882.3	90609.6	229074	113790	367677	254845	143286
O75954	Tetraspanin-9	TSPAN9	12427.8	173143	142208	230507	249296	178192	188173	263280	168587	135906	152005	187872	144670	170610	180999	353573	162296	168834	60984.9	178613	113403	209821	85578	236524	175047	210577	235859	200063	276221	204693	140908	232105	109508	243421	172029	225915	229644	161077	236000	177121	208199	151830	343446	59694.1	189937	226623	276755
O75955	Flotillin-1	FLOT1	565973	579725	365016	534443	665816	550175	526999	784533	506522	450656	491935	587528	428723	577626	891483	785424	433129	623359	364344	454121	977402	559373	299073	435375	313972	424562	475937	1.03165e+06	562140	980195	369796	344110	304660	714012	437123	477457	507085	291075	435201	398748	637955	402152	437274	358969	554806	548502	366649
O75962	Triple functional domain protein	TRIO	96028.2	170433	253145	154936	119210	151547	89828.6	69511.7	93752.1	215305	143960	139657	131851	121315	146122	163937	147896	120147	374419	205187	217473	138611	132620	130221	130338	123530	210575	117255	108141	96048	118841	163366	109238	135790	256636	96681.2	92817.2	160996	128261	158739	189542	305624	194230	401285	116567	81328.3	212924
O75964	ATP synthase subunit g, mitochondrial	ATP5MG	1.9312e+06	1.97928e+06	2.11213e+06	2.0018e+06	2.93393e+06	2.5098e+06	2.62725e+06	1.77709e+06	1.57958e+06	2.35287e+06	1.22162e+06	1.76079e+06	1.60609e+06	2.43519e+06	1.65923e+06	4.02683e+06	1.6686e+06	2.62553e+06	2.93493e+06	2.1114e+06	1.98445e+06	2.1872e+06	2.15064e+06	1.38864e+06	1.89619e+06	1.37685e+06	3.03687e+06	2.105e+06	1.70363e+06	1.48454e+06	2.80401e+06	2.04508e+06	1.43967e+06	1.33988e+06	1.97616e+06	1.76846e+06	2.43717e+06	2.27533e+06	1.55971e+06	1.93379e+06	4.03237e+06	2.48344e+06	1.65791e+06	3.37647e+06	1.43837e+06	1.7072e+06	1.80486e+06
O75970	Multiple PDZ domain protein	MPDZ	221837	149896	132322	125723	228946	218811	190041	158147	131542	91812.4	94440.4	221151	156622	182033	152969	280106	34734.9	204882	121495	160500	58470.8	165327	91348.2	208118	111205	74992.4	234242	165121	173831	195957	122256	134531	91237	166102	128923	123528	149849	150268	146059	114484	66303.6	127097	62275.6	111701	67012.7	99703.6	51147.5
O75976	Carboxypeptidase D	CPD	206720	200257	193093	101711	218461	170028	247681	207264	113829	247688	196819	171044	145995	111992	243938	254236	194425	202372	370617	206542	164207	171645	222545	195624	366330	135742	287946	169134	161182	195764	301680	235060	310312	188334	210118	164120	185404	256614	141981	227451	385697	229186	202443	328611	175176	243639	162048
O76003	Glutaredoxin-3	GLRX3	298988	264613	292292	179816	208522	326043	362944	270846	217530	295633	316723	283798	258828	265959	221824	203508	242505	204996	447222	270346	249459	237086	368774	307213	264594	247797	368813	268372	204283	254300	258676	242088	277678	258857	353243	279418	238582	312245	267786	306762	301210	245415	249752	362482	238498	225068	289370
O76021	Ribosomal L1 domain-containing protein 1	RSL1D1	98851.8	216246	209590	195569	231412	139948	160229	198728	122881	456379	136701	192840	162504	173204	299301	220087	286388	196377	971959	115025	270046	119295	456596	132812	299901	158603	330407	227665	196820	154972	312009	409567	265988	182045	194901	181834	158410	374482	189352	340712	503787	322824	162787	354185	168192	238763	235318
O76024	Wolframin	WFS1	217397	346327	203178	331923	331468	264434	199743	242186	279335	226463	222492	343977	257981	525400	249370	351854	318445	348137	189375	230671	394843	348282	155832	236299	279612	311774	226597	334627	466468	242777	308118	194992	221244	208919	212050	422573	320334	156515	389014	131527	284569	205929	256931	276785	365731	279855	244576
O76031	ATP-dependent Clp protease ATP-binding subunit clpX-like, mitochondrial	CLPX	452510	138049	1.02791e+06	4.5829e+06	171297	107553	2.42427e+06	1.28063e+06	76661.7	772357	1.4962e+06	1.03421e+07	95066.8	1.46636e+06	1.02372e+06	466303	130492	101084	903922	123058	2.15648e+06	80391.9	436818	108312	153609	875636	225692	113643	73318.4	1.27915e+06	1.09127e+06	249785	739484	110277	1.24193e+06	119554	156905	506405	371075	1.09552e+06	3.14885e+06	1.48915e+06	1.35344e+06	193705	482347	1.05498e+06	192162
O76041	Nebulette	NEBL	555185	230231	243537	322230	290855	267998	558049	183974	465636	80804.8	139339	279475	200875	331182	302189	259469	257491	161870	144161	186326	200117	976688	255701	483984	221031	137142	1.13236e+06	211564	388289	190968	137359	193272	137060	336522	377752	1.02743e+06	268961	374700	658532	241762	857873	339668	486150	152211	767626	919905	232589
O76054	SEC14-like protein 2	SEC14L2	455468	409295	260672	257403	334995	477867	489265	414331	209696	521834	297742	210695	368745	305866	191182	249796	141474	238610	398033	340486	146875	327237	273010	320509	249579	434404	365583	331574	311152	347546	353327	155647	364440	383923	564580	258385	285851	595374	247922	440825	268758	255254	227968	233492	260348	292445	252540
O76062	Delta(14)-sterol reductase TM7SF2	TM7SF2	80012.9	184549	72236.7	159966	381416	61829.1	95133.5	270601	76555.4	115945	280997	183611	112775	195418	189021	196662	268158	193373	133200	91049.1	153008	76864.4	55065.5	95461.8	430475	80101.2	94393.8	105319	147116	105336	234692	176470	248914	94759.4	37283.9	171146	155481	204402	200129	80032.9	380713	280716	61253.4	125966	73417.8	227528	90437.1
O76070	Gamma-synuclein	SNCG	398519	399191	214025	278128	255015	394405	294315	433411	785114	169944	465119	493751	416256	976140	1.20325e+06	254690	510823	214358	113752	470673	875080	374655	525532	840998	873172	517128	265650	384387	594491	378350	117611	145083	181397	204647	391489	679853	516743	376832	876779	175837	61508.9	162601	542833	129044	323957	279831	218148
O76071	Probable cytosolic iron-sulfur protein assembly protein CIAO1	CIAO1	214140	145609	193556	115867	180506	298743	258702	204084	160000	229608	143225	60552.8	112695	96081.4	188483	235344	62311.2	180079	253728	155346	86219.2	225101	258591	170188	166923	106739	339969	218852	133004	143878	162522	234101	184763	156118	214779	111087	166997	169053	93468.9	185036	206683	178189	153338	183953	138824	166110	215749
O76074	cGMP-specific 3',5'-cyclic phosphodiesterase	PDE5A	184401	174890	206436	252794	161705	118728	126677	136849	138691	84819.5	120187	111266	117556	184921	155616	161231	157692	167143	106003	141907	161704	137865	68152.9	170373	114320	155414	115555	161481	174420	125943	182425	122968	97986	119672	155006	176810	121451	83986.8	215425	80583.9	123349	140457	213246	130786	316477	146479	201822
O76083	High affinity cGMP-specific 3',5'-cyclic phosphodiesterase 9A	PDE9A	448790	340836	879282	640381	173337	539850	956566	124922	96712.5	492555	109718	880440	191684	261498	106613	713978	367277	277538	131552	236773	357370	174771	321113	153001	201874	67361.8	279781	124965	399069	141836	148604	422534	258130	163478	324639	181051	78270.8	100445	408028	137947	358103	105150	59149.1	458910	491605	124436	353463
O76094	Signal recognition particle subunit SRP72	SRP72	278092	215868	203928	144341	210416	287713	282139	200315	218432	337259	224135	187335	211331	226823	291155	205614	222249	169151	336959	195854	195635	140068	346700	193261	350961	203620	314801	188600	145854	205943	250538	237396	416162	258739	210613	155108	184186	228242	186832	329936	265583	257476	204590	276792	135735	184073	260482
O76095	Protein JTB	JTB	331896	144966	232245	129466	179290	341577	417826	111178	129116	545928	203173	172021	156388	122314	388106	297450	141642	113707	1.03737e+06	220287	167739	241668	441192	220004	360528	126583	583824	97162.7	92228.8	142508	171827	488192	237294	245079	311208	140900	185380	352824	160958	454315	812733	350057	142395	696885	148535	217248	185760
O94760	N(G),N(G)-dimethylarginine dimethylaminohydrolase 1	DDAH1	1.34681e+06	515956	675578	636689	424483	997871	1.47436e+06	997944	493027	1.74028e+06	712847	380558	769776	482420	246519	413160	445015	522708	742478	710585	479302	823990	702910	564491	1.02155e+06	575498	1.17414e+06	462491	352745	666644	832906	336329	753935	642991	800309	328012	501913	839427	415751	582687	617690	481741	373381	688143	341217	586058	305787
O94766	Galactosylgalactosylxylosylprotein 3-beta-glucuronosyltransferase 3	B3GAT3	277910	148661	199552	107987	163248	219149	341267	159890	207953	234164	231159	206396	187850	177913	457236	225812	208232	140380	302455	254258	127928	197397	277124	377960	319086	181563	301383	157453	100090	228206	372723	324748	225598	57773.3	246759	93435.2	122589	202074	96893.4	208871	249402	213920	253545	187978	79993.3	150210	117519
O94776	Metastasis-associated protein MTA2	MTA2	147854	153502	209238	236778	202322	242799	252461	260448	216102	267466	146805	203097	190058	134113	114895	138140	197098	217115	275491	248418	203330	118851	207325	172898	172363	186126	228007	223156	244863	151924	160811	248705	166314	213448	182308	250077	223507	204110	189084	262155	203466	168246	209708	201148	185624	185318	283936
O94782	Ubiquitin carboxyl-terminal hydrolase 1	USP1	1.03637e+07	1.03168e+07	6.31459e+06	8.09522e+06	1.13889e+07	8.51111e+06	6.12676e+06	6.75926e+06	1.16698e+07	7.04455e+06	230865	1.05605e+07	9.93105e+06	1.21089e+07	9.83828e+06	8.06432e+06	9.96981e+06	1.27384e+07	7.20197e+06	5.84049e+06	1.38859e+06	6.13512e+06	5.58189e+06	1.40289e+07	1.63662e+07	1.05169e+07	7.61708e+06	1.62455e+07	1.17195e+07	9.44003e+06	6.54208e+06	798002	1.30585e+07	6.77492e+06	1.20707e+07	1.19023e+07	1.14314e+07	5.86268e+06	1.04729e+07	2.0185e+07	6.06431e+06	8.89077e+06	9.31951e+06	7.49811e+06	8.94796e+06	1.24398e+07	7.20092e+06
O94788	Retinal dehydrogenase 2	ALDH1A2	351436	351646	267160	324063	262792	260822	260849	393930	279889	180770	298884	300816	274827	423704	231840	436515	229722	357543	258815	318810	351517	271278	75391.8	329775	249704	249196	207241	418031	397878	461004	223267	172296	191922	303833	307286	301511	286597	190663	333808	177291	107092	185807	312320	130481	309069	243505	339900
O94804	Serine/threonine-protein kinase 10	STK10	179291	145497	215997	386800	247201	237493	325267	93845.8	496560	288258	82824.8	286517	162240	1.06841e+06	130764	261572	236614	97684.1	309349	771600	572142	1.0216e+06	120734	235664	377368	825475	298864	343445	215452	87960.2	184949	201542	147130	329474	193348	587446	88365.8	119828	5516.08	162699	1.33145e+06	201856	166695	206542	243883	73139.8	1.02297e+06
O94806	Serine/threonine-protein kinase D3	PRKD3	643015	77795.8	27697.7	353653	111983	29369.4	39062.4	63646.7	216954	57814.3	191150	161158	70353.5	202799	222617	89977.1	201938	177135	312038	120928	188307	80064.5	74815.3	180571	248814	145291	72293.3	94547.2	185582	163536	308575	183643	70486.6	168026	386206	174190	180051	391366	156883	311287	298021	264789	80828.7	59270	125354	237814	296871
O94808	Glutamine--fructose-6-phosphate aminotransferase [isomerizing] 2	GFPT2	443070	363241	372267	232510	474421	359912	530093	355943	264512	416184	346085	411318	238959	377028	370998	343227	229244	347613	560416	333649	203559	352753	347038	318084	755854	241466	618285	581217	226167	323810	616830	225915	293146	349153	314922	209719	226624	349964	186817	222521	691010	220926	203648	282732	171941	263530	222253
O94811	Tubulin polymerization-promoting protein	TPPP	67430.2	170967	115906	111818	701273	468996	949545	798802	81429	107630	615919	1.08888e+06	622104	261798	919690	611848	792671	1.6852e+06	605531	267956	635908	77205	58710.5	186566	671293	539440	912965	697033	1.84803e+06	187537	1.15571e+06	446605	1.53928e+06	455546	107419	843529	1.74765e+06	106489	369335	90369.4	695510	1.57393e+06	615627	110152	715697	84792.1	82250.2
O94813	Slit homolog 2 protein	SLIT2	134240	75059	80359.6	29373.1	110096	85210.9	88532.9	209826	61897.2	40004.9	68899.3	61949.2	190644	90535.6	71955.2	32198.5	148830	103256	174315	59202.5	78653.5	53227	79992.4	64257.8	83128.5	33532.5	219601	73094.1	57187.1	50559.8	130462	95761.1	115735	71547.5	102356	80621.2	37923.5	133054	72420.3	43261	35954	69371.7	95260.8	75512.7	91947	63911.7	54576.8
O94819	Kelch repeat and BTB domain-containing protein 11	KBTBD11	158610	157712	69575	140664	164521	169779	224061	221055	102999	155759	103650	100560	190622	83004.5	58808.7	69294.3	113762	179586	94254.1	247393	65280.2	132103	90772.4	168757	107513	182297	228743	231099	76773.3	159698	76539.1	132443	190053	147117	186299	85030.4	170794	103392	59633.1	205115	276157	169507	42707.9	133884	49430.4	109772	124185
O94822	E3 ubiquitin-protein ligase listerin	LTN1	106953	103831	61603.2	73790.4	98862.1	64214	90909.2	58732.8	81408.9	103110	131393	118872	69988.9	423239	61154.3	1.48132e+06	88263.6	93851.9	180593	129980	57242.2	70159.4	542664	80729.5	87856.4	84108.9	105480	92773	83168	88807.6	86067	89978.7	70390.9	75220.5	123692	74853.2	60034.3	59387.2	101569	104853	83323	145095	95785.1	252948	100687	81566.4	67759.3
O94823	Probable phospholipid-transporting ATPase VB	ATP10B	2.03449e+06	2.06817e+06	888995	867561	932095	2.10144e+06	57885.8	2.38231e+06	1.4268e+06	1.59815e+06	2.13273e+06	1.76328e+06	2.55601e+06	1.3879e+06	3.41879e+06	1.43839e+06	2.09901e+06	917856	8.19904e+06	746067	2.83267e+06	994659	3.2444e+06	1.89255e+06	4.30265e+06	2.01977e+06	2.54798e+06	1.99197e+06	2.3548e+06	1.6942e+06	3.7283e+06	3.88568e+06	4.52688e+06	3.55722e+06	2.15653e+06	1.66171e+06	1.84804e+06	2.66734e+06	3.24748e+06	4.60483e+06	559338	3.60948e+06	1.2168e+06	1.13194e+06	2.40576e+06	398984	451224
O94826	Mitochondrial import receptor subunit TOM70	TOMM70	210183	301124	236855	259191	254950	205365	217504	219167	245947	321843	243073	233250	246068	261933	268881	258799	245376	262576	441183	193141	241216	244302	361419	204169	252213	273060	355734	231836	237060	214403	307159	296110	309049	202497	238019	218804	231368	264501	245151	222162	530306	371339	244488	447794	271254	231365	234484
O94829	Importin-13	IPO13	75837.7	126268	342353	59935.7	36512.2	74028.8	71123.3	51371.2	58058.6	53274.4	61577.1	54579.6	61393.1	115130	78727.4	151313	65651.7	165472	77876.1	69642.5	429311	73364.5	137827	73046.8	75301.3	55661	100503	93068.4	92770.6	62724.1	251814	54426.6	116456	60851.3	73454.6	73536.9	66878.2	58669.5	46913	90971.7	236686	66445.1	76944.5	8810.77	75526.7	72615.9	73149.4
O94830	Phospholipase DDHD2	DDHD2	177008	113834	109252	106536	137348	106991	123414	115928	98516.9	74683.6	80854.5	157785	96492.7	168535	195016	243079	157989	118394	72582.9	187095	187990	116923	98168.1	117299	117371	114259	164884	129124	154072	98616.2	35692.6	67145.2	65834.9	75221.7	171371	200544	113865	85995.1	176269	113925	45883.3	73150.8	156752	274547	130363	126141	111478
O94832	Unconventional myosin-Id	MYO1D	244851	283520	343173	224356	447545	336635	365891	265568	259700	338096	297068	368097	292897	430095	249146	701977	440756	580983	397436	328739	493566	301936	324735	341279	374549	366686	431995	400432	387541	380588	417269	336311	329665	310757	323575	440995	302737	296516	237765	294479	329903	350294	275532	428484	206542	247726	300543
O94855	Protein transport protein Sec24D	SEC24D	263860	194130	206450	134183	257330	225410	259214	201950	223185	282317	264466	284663	196561	183564	345474	262938	222192	195189	261133	170670	158781	152246	245481	204822	376655	181687	327842	205734	150911	266254	308204	222278	252028	187646	363735	175900	213787	190845	168941	298715	232698	252377	189167	249893	171058	265737	150979
O94856	Neurofascin	NFASC	106999	160308	187034	208356	200866	166239	374386	145445	239162	89385.3	230422	145897	161182	219066	161872	517279	148281	214457	106349	142726	157402	133853	201685	180492	136095	145278	913508	177442	231720	189554	148304	129113	177448	198503	433513	492946	220981	135031	222221	104635	258377	109987	130232	441964	133119	295904	596205
O94874	E3 UFM1-protein ligase 1	UFL1	320495	265386	259757	268335	288511	337254	327630	326358	274608	251540	387178	289915	271447	326035	341192	241013	258477	282367	262744	269211	293480	223759	289421	340616	316851	235607	268143	295525	285682	285695	362711	209407	312844	318003	323875	318780	311282	199187	342562	391561	159745	227968	295565	203197	261099	263323	309588
O94875	Sorbin and SH3 domain-containing protein 2	SORBS2	459429	968221	539141	923059	513763	513322	528590	454406	699094	249789	296387	754724	576504	1.14952e+06	771513	437091	905798	917131	359191	493892	484471	727138	407818	255060	443219	885592	289362	467661	843742	424248	446116	428822	362825	314052	667990	1.03539e+06	576263	344223	378227	297257	520612	321226	984901	681560	1.04525e+06	491658	451603
O94880	PHD finger protein 14	PHF14	60388.4	71228.7	86952.4	64790.6	59568.1	69448.7	61872	60132	62018.2	78403.1	60928.1	43616.6	80436.8	48762.9	54833.3	82042.5	38791.8	61275.7	100415	61529.9	65676.7	43595.8	93884.4	64686.8	62851.8	61517.4	111563	39497.2	61324.4	66675.5	49515.4	79417.7	54125	57996.6	61271	36561.4	49929.9	83675.1	51661.7	70270.5	80241.8	69202.8	72422.7	115404	45766.6	62020	78438.6
O94886	CSC1-like protein 1	TMEM63A	163417	342755	127965	266598	365507	372796	226708	281919	201062	70792.5	288670	175263	445672	184355	308756	429272	480003	326062	200238	911265	178813	427223	186838	306478	306077	276415	752485	497869	111292	146964	302375	460650	280522	508638	411637	346367	417271	233853	200094	197175	238508	284417	197990	204090	109885	254197	323540
O94887	FERM, ARHGEF and pleckstrin domain-containing protein 2	FARP2	282669	205049	160308	170219	218147	143247	416716	131726	116598	176399	123498	217611	66293.4	148039	119419	208203	213444	124518	189502	206511	173652	120593	133646	140262	225525	123231	159969	316873	145755	162681	253110	187571	187594	98871.6	196778	130211	161187	199731	139287	157836	344935	170993	108815	117819	67301.5	107242	42927.6
O94888	UBX domain-containing protein 7	UBXN7	133749	143792	152777	145786	111169	112390	127232	133603	166191	234174	165776	79691.2	135057	136728	126176	42884.6	150407	122638	330906	125310	124261	63393.4	207563	170471	139991	102379	117336	122511	113788	111160	122497	127905	127679	142838	184129	127123	119730	148878	148274	229388	51822.9	109973	161115	111212	102295	168686	142506
O94901	SUN domain-containing protein 1	SUN1	196355	143689	121559	179764	179714	200284	173898	148884	164769	133451	158643	119685	196824	169326	201762	276698	170192	155571	188241	165388	195783	175664	158284	200444	187144	174804	236481	159658	176117	155190	129236	192525	119067	178232	158898	187034	177912	130523	179826	258497	212324	187437	188573	173580	131867	148820	124096
O94903	Pyridoxal phosphate homeostasis protein	PLPBP	303011	266506	302750	423354	320653	314559	409316	302264	283936	393101	337324	261091	294056	211257	221421	306392	277082	211264	243405	246334	306807	208017	284727	312639	217084	272805	252430	311631	288984	288799	175938	244593	254145	254293	336763	255331	280701	393240	248181	321147	224881	377110	341363	235577	288159	316760	381185
O94905	Erlin-2	ERLIN2	1.0148e+06	859075	646340	837025	989971	780387	763023	839690	738388	630051	742691	730119	827666	809975	508145	1.00377e+06	751979	784277	663891	742043	847119	618582	665399	680443	725187	775136	935097	862660	832870	686251	551450	729664	833395	688438	629722	808428	873652	539080	821720	758943	887254	956654	728529	603383	710481	620344	538652
O94906	Pre-mRNA-processing factor 6	PRPF6	146351	216009	189165	249257	212628	159046	184084	174505	222415	226389	193136	173961	178446	232054	199038	236061	175649	274378	376829	214727	311159	175184	221607	203355	234376	232390	240750	172517	354817	191330	165744	229772	192454	210608	160769	242399	158505	174333	242388	228189	211958	193992	202761	241149	128402	210033	310830
O94911	ATP-binding cassette sub-family A member 8	ABCA8	95385.3	163783	56735.3	117441	159860	396397	110754	165302	65483.4	33300.1	132198	83064.2	104632	78127.3	79307.3	295362	98068.9	69474.8	167637	68724.8	143318	228373	54971.7	102945	112126	86846.8	84634.8	93816	123623	105920	137077	116966	61674.5	190231	67326.8	136520	62865.9	40493.7	171587	162531	203259	100728	114095	44560.4	108665	164829	132487
O94915	Protein furry homolog-like	FRYL	101099	153425	178549	237804	271552	121993	178373	119076	215082	206444	146787	168036	177840	230134	109717	67231.2	230208	543178	351898	140791	457406	318894	136855	140670	84904	121723	223580	59556.1	427657	52006.7	344152	409341	101511	137072	169045	266159	32344.6	86637	39927.5	184412	180815	76174.4	134070	35540.2	235420	171643	119206
O94919	Endonuclease domain-containing 1 protein	ENDOD1	472398	630890	458643	333275	591156	451042	733229	542187	359712	641182	442453	367347	327725	389285	306789	592641	478545	491196	319261	318783	293306	440517	319851	227888	701700	354358	501118	403297	336557	323664	772518	312614	805189	359312	440551	584968	373592	324885	465903	418360	587188	618095	333525	462025	467755	542424	313632
O94925	Glutaminase kidney isoform, mitochondrial	GLS	108625	213172	199514	176777	230962	134078	214867	117799	150943	196668	155718	146428	152289	205312	258059	186996	182454	146567	261729	194755	192837	175555	169949	127597	178587	187305	135511	154419	155033	125064	159773	165732	142050	126559	218024	160445	140824	218791	125013	129512	196192	238818	208748	236713	125551	163102	212534
O94929	Actin-binding LIM protein 3	ABLIM3	43839.5	48219.1	17953.7	56123.9	30625.5	22304.1	42768.4	42729.7	38964.3	30963.3	24760	42481	12216.5	206438	31162.4	67017.9	57800.5	72657.9	59030.2	66620.5	158542	39971.1	28737.2	49969.5	27320.5	32488.6	65780.1	73383.7	93229.8	2743.48	26916.5	63409	57676.5	34693.3	39572.7	76261.9	37323.2	24518.3	29743.9	20751.2	22101.8	51547.8	27156.8	60041.4	55629.8	35457.7	57500.4
O94952	F-box only protein 21	FBXO21	34079.8	261090	78521	66025.9	70743	35482	75808	65049.7	42065.8	60676.1	50329.5	62531.6	28741.6	35447.9	33056.2	42359.6	100740	77732.2	108325	78895.9	106804	95064	62290.2	87298.2	91023.2	90287.6	44917.8	62392.5	49337.2	88117.3	268101	95114.9	63278.9	49017.2	30271.1	34965.5	122639	34339.4	137928	38841.5	98842.9	52925.2	89122.2	50006.9	88503	82448.8	55896.7
O94953	Lysine-specific demethylase 4B	KDM4B	256301	2.16947e+06	655843	1.32156e+06	3.26143e+06	250027	280499	1.04625e+06	849266	814605	1.63302e+06	1.99915e+06	1.14391e+06	2.20737e+06	890335	3.42662e+06	1.19923e+06	2.55903e+06	1.60899e+06	1.34919e+06	3.86803e+06	1.34369e+06	620972	1.77998e+06	2.82583e+06	1.4193e+06	313749	1.18601e+06	3.5696e+06	933715	1.21754e+06	2.55319e+06	1.15622e+06	2.69708e+06	697804	2.24902e+06	2.00233e+06	2.32429e+06	2.54667e+06	697143	687787	1.31649e+06	2.27023e+06	1.63751e+06	1.61399e+06	2.39916e+06	4.38061e+06
O94955	Rho-related BTB domain-containing protein 3	RHOBTB3	163717	179371	288125	154163	235661	114899	136211	146550	320562	193647	192135	132152	191646	258606	326761	141194	287790	125402	114132	195607	174352	129906	120324	40243.4	118474	159433	270561	10911	179103	148632	55300.9	150045	74875.4	144705	105703	60558.5	138496	190701	112378	156287	140718	111002	58034.2	223449	157318	200131	487967
O94964	Protein SOGA1	SOGA1	761630	1.25551e+06	964028	1.57226e+06	1.52236e+06	638118	999005	946813	1.19101e+06	677483	925403	786096	733899	1.30407e+06	794620	1.05135e+06	1.16626e+06	744106	600532	1.14164e+06	1.48853e+06	1.16095e+06	405647	720279	902546	1.14914e+06	512069	1.59111e+06	1.49495e+06	640432	555574	1.00877e+06	524836	1.23198e+06	1.01513e+06	1.28274e+06	670759	874270	713070	729904	685136	353036	992825	761567	830072	1.03215e+06	935881
O94967	WD repeat-containing protein 47	WDR47	50366.2	35372	46586.2	38309.7	47376.1	68217	68839.8	52401.8	42122.9	49323.6	43711.5	48357.4	47982.5	59717.2	52278.5	45628.5	30872.2	54630.4	79202.4	45949.4	53521.4	59814.7	29517.6	47109.2	35279.6	53303.4	57556	51712.6	48852	53147.7	33353.4	54796.3	23027.5	29775.2	82686.9	50815.8	29342.8	25180	42893.9	58477.9	61691.5	22244.8	210160	28651.4	151186	32965.9	65924.4
O94973	AP-2 complex subunit alpha-2	AP2A2	298878	254992	311420	333682	331425	298030	340786	281007	285891	398243	264196	254145	238367	299967	353205	398920	309594	267597	349050	248198	297735	303953	316207	262257	343120	258829	442080	356758	309566	245970	298096	315076	270954	264633	340818	300699	296577	295991	277795	430496	374976	308608	269570	455899	288509	366339	500733
O94979	Protein transport protein Sec31A	SEC31A	586550	553730	450726	953382	1.06716e+06	558700	546296	775438	687090	422780	563913	1.10173e+06	709891	1.5266e+06	927752	921061	1.40898e+06	1.84639e+06	983751	502231	1.5396e+06	676433	405418	783571	786323	1.08571e+06	689131	1.30554e+06	1.52612e+06	737392	893977	892527	659529	676885	590726	1.35505e+06	648485	476393	1.11546e+06	596934	506119	660216	705447	525301	926979	638337	643285
O94985	Calsyntenin-1	CLSTN1	203283	220428	107672	130859	207017	146137	248976	194475	112978	221629	158981	156157	147166	216994	73178.7	435398	144721	164503	143341	152221	174971	119384	150024	119457	287317	109073	797235	191730	144173	185130	189574	154940	210360	136862	146191	71920	111390	149562	107455	113526	195590	170531	157920	270439	167326	126569	117005
O94992	Protein HEXIM1	HEXIM1	156151	333808	927794	160465	156621	276048	465948	212080	189884	179982	171714	214758	134422	399837	369720	29483.2	478883	62302.3	536085	216110	104245	221792	579328	192514	559195	175241	197906	224427	70723.6	224752	733667	33994.7	423546	168066	348678	476648	130511	90141.7	143148	616030	443735	840749	158269	294521	30019.4	194384	50534.4
O95049	Tight junction protein ZO-3	TJP3	1.74278e+06	4.16e+06	2.89067e+06	5.61843e+06	6.14728e+06	2.13685e+06	985356	3.3852e+06	3.69093e+06	380096	2.65408e+06	8.70618e+06	3.70972e+06	1.54904e+07	2.15077e+06	81756.2	7.31851e+06	7.31307e+06	780148	2.88171e+06	7.10486e+06	1.94983e+06	243350	1.81507e+06	387029	5.24434e+06	1.58439e+06	6.1934e+06	6.66271e+06	1.8432e+06	208688	28118.2	870052	846477	3.07544e+06	1.06425e+07	4.41637e+06	88572.7	5.4344e+06	227151	594156	561381	5.807e+06	1.08035e+06	1.99675e+06	1.74725e+06	3.32273e+06
O95050	Indolethylamine N-methyltransferase	INMT	382341	341574	1.13198e+06	266940	427724	440356	619798	1.5237e+06	685326	469428	172762	385052	343525	292348	341480	400569	169367	488568	492402	479341	344426	441410	457845	362167	927548	466694	417265	224427	306061	750836	928049	124287	50762.3	774235	314103	327889	331127	111198	371379	793172	175635	739058	668017	525106	540251	217009	280162
O95057	GTP-binding protein Di-Ras1	DIRAS1	438685	689267	648628	820790	984385	771694	609310	658355	867385	333567	617616	900419	596064	1.16537e+06	513548	260975	842086	836061	379699	634371	659746	668360	307743	428065	338571	713813	311114	416603	861458	727862	485575	291308	275328	404677	695313	640392	652672	187721	692096	281181	326649	447342	374213	777058	868146	455996	330693
O95070	Protein YIF1A	YIF1A	245499	222043	271644	205376	294466	201508	205486	178683	132942	172374	221586	114827	200680	333839	300736	340790	211114	353449	207806	181538	193794	216927	240732	210369	254001	297491	106401	121252	316537	213468	204368	395825	223137	185009	144314	194876	211382	242328	216826	184448	575801	361888	264731	253959	172408	378030	311786
O95071	E3 ubiquitin-protein ligase UBR5	UBR5	94709.4	117470	88303.9	41662.1	100279	81415.7	172895	68152.7	50631.9	119202	233072	42795.6	68580.7	48644	71788.6	178887	83863.7	240552	179429	124696	80639.5	136272	158376	108489	123573	59168.3	109233	45073.1	116086	72257.8	106727	124760	121252	135790	252320	202229	105079	113581	111615	137437	77488.6	113503	85076.7	134269	117298	118691	123615
O95081	Arf-GAP domain and FG repeat-containing protein 2	AGFG2	52427.4	134333	46253.5	35703.5	67411.8	153579	111523	39000.4	59073.9	81539.6	76463.5	38574.1	73219.8	74439.4	50801.1	31688.4	50824.9	63382.5	48625.2	58503.4	51688	65364.1	66055.1	58805.9	51913.3	55444.2	80466.2	79131.2	48482.4	50247.6	15974.2	69187	59582.5	40566.7	142436	153229	96281	53064.9	59133.3	85148	61335.4	77303.1	62140.1	115493	54375.4	27508.1	62161
O95084	Serine protease 23	PRSS23	184242	168738	156320	154229	198698	148756	289741	168254	161099	169666	98159.6	125176	76867.4	174777	336185	135853	122581	247455	103175	168206	178352	74026.1	122056	123553	266422	129946	134037	97610.4	132050	146308	267042	164085	233839	141681	156812	246412	68382.2	169157	152561	95514.1	100564	112468	138602	185402	132263	139884	250271
O95136	Sphingosine 1-phosphate receptor 2	S1PR2	54427.5	60728.7	77726.5	64308.5	52108.8	84203.8	86232.2	63545.2	55574.4	34500.3	47353.6	56890.2	56368.5	84071	33986.4	70873.6	64621.6	75311.7	58755.2	80184.8	114961	71765.5	47893.8	105844	38563	75210	85610.6	74207.3	88678.9	63178	37252.6	55523.3	37886.2	80290.6	101304	128421	71090.3	44788.7	66375.2	54430.8	59227.4	41223.6	146541	44553.8	40882.8	34280.2	52134.2
O95139	NADH dehydrogenase [ubiquinone] 1 beta subcomplex subunit 6	NDUFB6	579226	339760	487704	677178	339332	403793	490063	332567	282864	604485	375325	311897	387054	382360	431086	941763	386387	423489	638223	382084	323731	312851	957777	345328	564760	480766	916106	294915	423166	326251	700356	458622	595837	409451	409062	509408	383125	615607	312278	533987	1.00131e+06	393177	341916	915009	371485	638020	543921
O95140	Mitofusin-2	MFN2	229108	225412	222407	251162	296838	239007	202325	224071	205267	229950	168849	201461	176422	273779	191510	345983	260030	255810	228017	245466	237691	234403	169566	222193	202200	211170	333251	197284	234631	206589	202848	195595	152737	166699	258500	318067	210618	290362	180654	225006	252737	207370	284119	415260	206231	238025	226488
O95154	Aflatoxin B1 aldehyde reductase member 3	AKR7A3	767511	641806	584988	373137	414207	933842	338082	535990	693312	671010	684434	512060	472461	939416	284585	118024	862976	609511	641501	656906	797309	668165	656834	311778	432817	653149	297148	601410	569439	409440	578082	490415	153726	755706	751764	642968	668467	104336	676482	595275	217803	439946	372753	841700	669152	173296	482919
O95155	Ubiquitin conjugation factor E4 B	UBE4B	79854.9	156638	97445.6	88565.8	74016.9	68465.4	89435.4	68930.2	59560	99683	74250.8	111984	78835.4	46912	69994.9	145493	52947.7	100206	125588	84842.9	108624	87364.2	106080	74548.5	105700	77929.1	87004.2	46040.4	68160.5	61202.9	155858	75549	75291.5	43646.5	66964	141285	72323.7	50840.7	72598.7	56170.2	69373.2	75146.2	88579.6	128514	67081.6	65086.1	77855
O95163	Elongator complex protein 1	ELP1	143057	143266	123905	113504	102341	116523	171020	121947	146674	158628	149559	124142	117726	162428	107251	117497	149997	159500	167124	160125	165850	93378.3	114268	101182	134185	86043.1	139622	144492	161898	109154	130926	109447	89415	125107	147162	117159	177625	109291	102443	96985.8	100161	135808	129090	106500	74523.4	65217.3	110653
O95167	NADH dehydrogenase [ubiquinone] 1 alpha subcomplex subunit 3	NDUFA3	364390	204538	186114	186088	112922	485175	379471	240626	158070	460501	280353	173115	371472	347806	407635	109627	245712	221532	647197	284110	326679	287993	510415	342697	182783	340195	1.07277e+06	172938	143811	86254.8	494776	448422	249179	260943	356368	242228	129126	110939	337622	299959	121151	287213	173059	508458	338649	95051.7	34206.6
O95168	NADH dehydrogenase [ubiquinone] 1 beta subcomplex subunit 4	NDUFB4	766631	665828	487150	423896	627817	602800	440847	451347	495753	420071	551734	510345	458632	550095	586644	553371	685869	555318	864479	625093	490548	481299	685514	473106	720285	484549	795755	480444	410904	421565	973128	698845	636199	422823	651757	659076	585336	436333	478350	508825	870474	493925	623463	859724	441568	502768	498404
O95169	NADH dehydrogenase [ubiquinone] 1 beta subcomplex subunit 8, mitochondrial	NDUFB8	601908	521944	509491	394608	512789	616360	379888	702146	514127	417957	519949	472550	487672	731599	733642	872126	593536	664372	914473	558811	448034	753277	541592	451767	887860	627748	599354	728895	696744	481111	1.52578e+06	620697	817673	430267	536609	540079	646779	677445	667942	587992	1.58902e+06	433863	594707	683640	742575	428380	830471
O95178	NADH dehydrogenase [ubiquinone] 1 beta subcomplex subunit 2, mitochondrial	NDUFB2	806806	734129	824074	752432	798619	738917	781549	1.1069e+06	637943	214613	660978	749584	885109	531025	961018	1.05845e+06	797386	239784	2.43045e+06	300035	742506	699654	731805	218236	1.47907e+06	692589	955926	1.37236e+06	661784	561614	1.93507e+06	1.31759e+06	1.53936e+06	914878	765944	167329	717038	823323	727615	1.82017e+06	1.45799e+06	696326	803834	1.22506e+06	279983	1.10739e+06	722283
O95182	NADH dehydrogenase [ubiquinone] 1 alpha subcomplex subunit 7	NDUFA7	129482	250757	194764	191718	278225	260666	231022	315670	132647	205314	234042	293259	136400	320609	318467	360061	206358	225335	209470	166098	183927	216182	228275	181182	471545	174112	141752	242351	115854	160913	477552	243146	273815	164819	244708	291827	236619	197019	235094	182562	465375	209579	217385	133485	177849	197863	246889
O95183	Vesicle-associated membrane protein 5	VAMP5	134560	192334	169103	157433	131237	255135	207689	128007	176712	241093	131766	274910	166191	226859	121233	166667	164856	160294	170525	277357	200899	158516	103343	148642	98769.4	148581	193672	156896	183067	151979	51608	188096	149736	145180	274985	381132	287261	92784	194479	166205	179239	282877	278800	221840	133819	242969	212120
O95197	Reticulon-3	RTN3	547834	505448	624531	438724	497121	411036	525741	551208	467395	755529	467487	496274	395162	537945	690241	695640	566589	677747	457837	511420	518778	512403	551866	446810	923728	439296	641305	616393	468522	409366	654788	490463	630259	398982	390664	547986	438165	402829	394505	428047	573262	789349	585294	999695	558323	567394	520672
O95202	Mitochondrial proton/calcium exchanger protein	LETM1	686862	437149	279679	415292	432098	181682	238306	241084	428007	389486	202335	334011	260499	368144	353480	456846	410451	454263	599788	459256	368602	344729	414263	282016	412939	376302	441670	278045	549905	262920	448272	438350	363600	356146	302680	399577	303195	427737	313262	353358	711111	491002	305270	559807	483328	431621	486513
O95208	Epsin-2	EPN2	184071	152771	149657	149295	132908	203223	228239	150966	120496	174871	146965	159398	142993	183457	140034	164267	146191	148575	191890	122951	150678	75057.8	125899	179653	170547	132001	189594	153264	126353	142794	120282	122854	113757	123580	224675	151992	147578	130014	162700	170288	137386	126952	145797	228849	130290	173280	83251.3
O95210	Starch-binding domain-containing protein 1	STBD1	84312.3	165420	123342	141738	140324	2.25506e+06	76048.4	1.48727e+06	176850	136048	577505	158427	568379	166916	110954	130667	139925	137394	171578	250603	459382	152073	264850	752616	146790	256478	133329	176985	200205	113477	82795.9	710808	1.85011e+06	1.47239e+06	117910	246733	266387	115148	329634	103786	129791	944550	362851	1.50426e+06	139938	656401	453783
O95218	Zinc finger Ran-binding domain-containing protein 2	ZRANB2	173051	141787	202797	92661.4	139442	283056	381922	104683	85322	247096	192304	167045	166577	111964	127646	193260	121106	82956.6	259389	89589.5	144375	267230	189938	142205	116430	55552.5	85212.1	153549	120268	198139	144350	134099	100379	109665	296516	118313	216202	237782	105055	223039	595844	116251	183515	172986	146603	152823	158823
O95219	Sorting nexin-4	SNX4	123842	184397	84780.7	141807	94639.9	111978	167276	155565	96024.9	90685	99471	136817	99301.3	111718	100400	85951.3	135084	126317	126252	177867	118788	122849	128159	129210	117240	95325.8	148545	163257	93734.1	101733	102079	85619.8	120218	111103	146858	116830	104277	104009	111380	115559	86281.8	118214	134940	106163	140881	89443.5	151732
O95232	Luc7-like protein 3	LUC7L3	163121	205828	163419	866702	226103	817878	593076	153239	142087	370906	286773	123400	184327	99063.5	213570	1.08558e+06	183994	177569	556784	166142	219869	292298	350635	155402	466188	104806	576782	178758	751122	919504	158295	204816	223669	473372	1.07422e+06	256747	146866	567286	1.21436e+06	283363	245769	195351	161794	336197	1.55171e+06	220481	888719
O95236	Apolipoprotein L3	APOL3	68157.8	202389	99325.7	72360.9	90227	123485	133218	60136.3	85918.1	93952.1	64016.3	48167.9	57777.1	123587	126403	67836.3	152507	74508.5	70294.2	99496.4	128627	66377.1	164709	91135	55944.4	109141	107549	92973.2	116876	213849	69256.7	158734	54268.3	57335.3	189813	91472.6	173572	58867.8	72723.6	105548	595430	71676.8	180235	45961.8	97443.3	56626.9	142760
O95248	Myotubularin-related protein 5	SBF1	156014	9.90203e+06	259063	1.25001e+06	261868	2.8304e+06	1.27819e+06	141668	2.10565e+06	186351	1.74552e+06	254587	243425	877196	4.8294e+06	290334	347200	387105	967025	4.68678e+06	248251	136198	850770	156653	115449	5.91857e+06	158620	238133	224731	241877	1.26796e+06	93141.9	298562	268269	266555	208900	112690	108822	620844	969516	91442.8	162796	263248	4.73064e+06	1.02279e+06	201442	136044
O95249	Golgi SNAP receptor complex member 1	GOSR1	194018	186377	186745	153991	214443	236237	259050	184443	153284	190220	218913	170445	231909	227911	364601	184699	196965	190683	251880	266565	181660	170756	189822	168524	327446	132943	342987	209656	158399	221593	367293	205711	199999	222005	230980	214734	212831	191013	167050	281082	501070	247612	162609	293859	203305	201039	200836
O95255	Multidrug resistance-associated protein 6	ABCC6	729311	1.32258e+06	875280	1.34194e+06	1.04529e+06	699711	1.09754e+06	1.0499e+06	1.13567e+06	940540	429114	1.41402e+06	1.01952e+06	951025	528857	1.95587e+06	789829	1.6022e+06	813385	1.12527e+06	553639	800914	716928	1.05071e+06	590990	1.06426e+06	1.30611e+06	1.25117e+06	1.54064e+06	671238	604020	585164	633552	807563	1.34866e+06	1.41541e+06	1.28408e+06	965903	656803	605681	920518	1.35196e+06	1.44371e+06	1.18544e+06	1.19899e+06	1.45399e+06	1.71356e+06
O95260	Arginyl-tRNA--protein transferase 1	ATE1	208170	130948	91553.3	155181	127238	137024	195707	158798	124812	67912.7	139612	128119	129484	155051	97990	108722	110663	166564	114226	134166	178366	114697	100872	166466	124230	106614	147444	145470	131699	114760	84207.9	111129	106572	122631	197878	143090	117102	85936.1	105671	106439	101300	71242.2	117089	106244	153802	110163	171872
O95278	Laforin	EPM2A	188132	70236.7	70503.4	114411	37168.9	64356	55782.1	34602.7	46765	77399.6	56870.2	73984.3	275171	213371	266767	58740.5	104071	110682	79643.2	63243.5	515605	61306.6	75127.9	71340.2	69632.8	70379.2	47326.3	507413	73845.6	63346.1	84935.9	90068.7	53029.8	46399.9	34652.9	36600.3	348949	415390	37574.6	24467.9	76481	96403.8	48513.1	114191	73394.9	53839.7	36441.8
O95292	Vesicle-associated membrane protein-associated protein B/C	VAPB	346798	337576	284797	266976	283046	370420	383493	313737	247214	314172	247953	287955	250006	324960	291629	305542	280790	289459	290340	292923	354257	375609	318950	242492	232997	274089	333951	289501	305763	264068	279599	249597	278187	243831	385170	277697	274686	240373	217628	360192	226629	291676	237393	199669	246935	261097	214859
O95295	SNARE-associated protein Snapin	SNAPIN	427663	247320	252583	202753	234983	322754	396119	247989	216022	289366	239923	242300	235946	244451	203611	292448	262236	259908	285082	221197	265554	229911	287549	185685	279401	209882	543210	224185	199602	239600	331373	320853	305331	201809	308408	212166	210584	273078	185850	222665	335366	287278	228423	296728	193002	223816	362421
O95297	Myelin protein zero-like protein 1	MPZL1	241756	188863	136883	118197	133215	257899	261421	207449	147614	243953	161681	77150.4	145078	217875	169132	243978	165967	234699	263814	205862	195381	221423	235205	230617	226001	159239	297202	200947	195198	169649	258368	189199	177373	204553	295685	205410	155755	236958	169122	176202	376227	126327	163000	287991	167351	156727	135278
O95298	NADH dehydrogenase [ubiquinone] 1 subunit C2	NDUFC2	187196	432398	267114	453193	407184	283064	309821	532134	355487	195178	285348	675983	386080	476167	475355	469554	426311	702614	751352	252314	431071	310610	299594	363493	418743	454796	542229	391677	402551	397206	645051	510840	504688	355850	241714	206827	439139	263723	421597	575228	398048	543770	1.26023e+06	394367	1.32513e+06	353762	465550
O95299	NADH dehydrogenase [ubiquinone] 1 alpha subcomplex subunit 10, mitochondrial	NDUFA10	656480	725634	535784	627928	559333	549353	836806	614699	483513	322431	304257	994160	482927	690154	461145	408698	474073	545980	565704	613192	618095	473007	506281	416116	501666	523262	648632	365975	309769	371832	722950	364141	435070	343272	778606	381424	483826	298537	458328	426903	705422	436378	709419	508109	354305	571562	514694
O95302	Peptidyl-prolyl cis-trans isomerase FKBP9	FKBP9	197852	279067	229820	182226	241374	247365	253541	235508	230518	227335	217565	282994	242599	339102	251513	338084	282186	335005	295024	238798	278920	283456	176425	266218	166961	238903	232329	357877	249145	271174	192073	205529	124474	199968	266126	320942	245849	213483	276726	218544	177932	186823	255272	177502	212404	213411	264391
O95319	CUGBP Elav-like family member 2	CELF2	128275	128015	117593	143695	68501.3	160535	143919	90420.7	104906	132137	105131	100451	108981	171268	124145	107387	131900	129309	121671	156714	170774	78289.5	121624	115987	132870	110267	148405	124481	111277	123059	103338	125161	137652	117056	144942	111723	83096.1	101933	130182	68818.2	124570	82751.1	114225	72340.6	185232	65302.3	143534
O95336	6-phosphogluconolactonase	PGLS	706770	574900	600538	603502	407532	750632	718115	709732	586123	843310	636239	487133	732569	600026	558044	394702	544874	484798	688016	487239	565085	498015	684910	539553	578061	577034	1.14901e+06	567553	514878	558361	628970	417557	655619	631253	784788	488253	465196	863615	511680	668832	495582	435016	432557	604209	434608	408456	452726
O95340	Bifunctional 3'-phosphoadenosine 5'-phosphosulfate synthase 2	PAPSS2	179241	98721.2	124516	176475	639111	160029	164557	124600	140778	470157	153000	232184	146020	148259	465331	191004	192370	237036	164706	219878	307487	200231	131264	229958	217070	75061.6	329105	209014	180691	172831	175432	123099	235436	282261	202091	198106	227728	159014	248786	132712	311690	438787	283191	365140	195582	138097	213709
O95352	Ubiquitin-like modifier-activating enzyme ATG7	ATG7	135149	79228.3	78240.1	99219	79568	114722	119730	89173.3	80723.5	120144	116746	88916.6	94378.7	88128.1	90722.7	90859.2	147223	119397	152467	89644.5	115314	104507	104217	93445.5	97673.8	92960.5	210546	106241	98920.7	101669	104645	115109	102216	97840.3	132099	123946	103074	111092	75659	105396	158291	76208.7	103591	98155.6	73644	111037	227251
O95359	Transforming acidic coiled-coil-containing protein 2	TACC2	149178	128467	100240	70002.4	88513.1	146244	172465	115574	86829.5	53116.9	97062.3	119759	94101.1	113609	98443.4	76266.1	147390	115284	129189	127719	167875	145611	80025.4	150802	103764	98636.1	155966	139373	82412.8	85026	139595	88827.5	118939	104926	149083	99845	70289.5	97144.4	67113.2	64039.2	77992.3	73013.3	50723	224519	105400	97338.3	56331
O95372	Acyl-protein thioesterase 2	LYPLA2	262998	321672	188798	262712	229341	228468	173959	283728	284643	270215	240599	197282	236919	326165	173391	110313	191150	269207	273174	178068	195364	249108	237077	212877	283168	178579	288185	263596	164201	234217	334053	172037	262870	237651	192233	223949	309209	159921	277490	293820	186405	146443	141613	259886	234263	132462	142387
O95373	Importin-7	IPO7	255116	210692	236854	263312	223571	230114	273465	357312	215489	240067	280835	470370	218322	262079	231030	245061	317600	204492	320290	210994	213680	158426	327279	208313	232671	252551	313713	204997	216151	192697	393492	244596	405084	255357	259886	202242	226269	224000	305458	208195	205036	205916	409540	302246	237573	194567	189146
O95376	E3 ubiquitin-protein ligase ARIH2	ARIH2	104940	155303	91217.5	28049.2	39008.8	149405	84936.7	133235	75468.8	89786.3	167433	134617	130535	192833	166124	129227	18808.7	129491	142499	178240	76660.5	111016	110638	175737	185466	138398	136699	154704	140475	115865	165535	83354.9	110317	154978	58767.6	180094	125249	154413	56078.1	56343.4	36929.3	47295.7	136606	152791	60941.4	183255	52631.9
O95379	Tumor necrosis factor alpha-induced protein 8	TNFAIP8	120173	24052	118797	117267	64767.9	173103	117313	103422	107784	94128.1	142866	59246.5	87014.1	124816	74480.7	96421.9	80035.5	102234	45009.2	71121.5	86289.7	76255	72333.5	93245.9	73518.4	85109.7	169778	68092.5	80850	98645.5	77631.2	98559.4	43039.4	49638.9	127992	116820	94165.4	87442.4	41819.2	47691.3	82242.4	54850.3	137270	125365	35182.3	69009.2	149134
O95382	Mitogen-activated protein kinase kinase kinase 6	MAP3K6	118590	118922	109751	146893	47766.9	108368	53576.5	81174.5	73426.5	85273.4	86312.9	67821.6	107742	106509	42147.7	94261.6	43122.7	79440.9	32453.8	138870	95290.3	109858	34909.3	117623	163610	42118.6	87479.3	90253.2	46699	77105	114788	96309.8	31032.8	76925.2	115682	141845	67857	51639.7	116768	26595.3	87200	53053.9	110350	124919	52495.6	83299.8	64778.9
O95394	Phosphoacetylglucosamine mutase	PGM3	321119	286325	267723	208712	211121	428178	504775	368426	230141	360861	278648	230212	257902	173894	201820	413991	140126	235589	199022	265642	204390	233775	183934	272173	330749	301694	301148	214726	133494	271702	477194	225153	414126	305840	250510	193334	237997	289966	134984	247521	209875	247464	159754	204412	180303	304897	227459
O95396	Adenylyltransferase and sulfurtransferase MOCS3	MOCS3	157153	159387	116469	157339	105179	143917	182586	125526	91512.7	151292	114136	108491	104141	128749	95101	156988	111472	154125	183980	99871.4	152625	140718	173836	116185	130553	132164	213391	112141	191538	116152	127802	119116	123552	119679	141889	110058	107230	95430.2	131703	116919	138071	121724	142230	126751	90126.3	95167	136020
O95400	CD2 antigen cytoplasmic tail-binding protein 2	CD2BP2	251409	148942	160194	155764	136071	175983	203467	157782	164961	226258	205319	120815	165624	125640	119725	181655	116679	179597	224614	174700	178274	147307	201652	204511	145904	162976	247562	177113	175320	165310	143657	182682	132161	166228	234229	181032	180221	130687	206827	205711	183442	185120	199606	217186	169562	170859	227250
O95406	Protein cornichon homolog 1	CNIH1	155127	169338	203490	217226	190163	146516	209095	117317	157884	292527	148842	97961.6	143838	143462	176452	267603	156860	196392	131277	122616	222810	220608	204887	285716	244176	140918	171603	163652	160247	163873	110699	221878	180819	207087	163963	323636	152901	195398	223358	177335	260924	209887	150892	318356	187372	244994	153746
O95425	Supervillin	SVIL	239820	272247	161506	250411	190336	259142	221416	251081	290460	136164	224723	314016	214453	460500	186463	282196	246016	253134	316734	247977	296867	255633	124258	239394	135092	288728	231914	291536	448230	209953	104492	193849	135636	179327	311273	346443	273848	123881	399546	158954	156056	141833	254827	203354	335041	234064	224244
O95428	Papilin	PAPLN	5.74102e+06	6.58214e+06	737861	356142	1.93706e+06	2.31832e+06	143911	7.27281e+06	299339	239912	3.82908e+06	8.30766e+06	311067	8.68006e+06	370337	1.67124e+06	5.56459e+06	732586	267044	1.29476e+06	1.21501e+06	731005	908099	253786	457213	356360	358766	3.21356e+06	2.39932e+06	423733	306856	612579	1.59651e+06	100915	2.39839e+06	541486	1.29044e+06	105373	2.21329e+06	184847	186020	6.62198e+06	2.85356e+06	837494	370481	169168	247169
O95433	Activator of 90 kDa heat shock protein ATPase homolog 1	AHSA1	515299	394073	355435	317502	302022	394009	459220	315661	302245	374286	290364	331634	289653	263043	326150	331411	289624	289459	609915	361924	359038	310104	481236	322501	389857	313388	754651	305986	293926	273859	339528	340269	361558	213531	448264	266282	245932	384320	253008	373634	317638	272984	283992	410539	319418	273730	411954
O95445	Apolipoprotein M	APOM	299869	368843	333758	526515	958430	470507	400516	419886	542380	84436.3	185834	429694	54954.2	1.34032e+06	958904	540796	64641	344345	389599	581083	421691	834976	406446	1.00998e+06	455145	347030	57781.4	283779	536461	72689.6	77937.6	335919	405221	739403	555318	301651	171852	596508	223055	200267	557526	108233	261368	185923	668244	252212	200752
O95453	Poly(A)-specific ribonuclease PARN	PARN	215395	270294	181013	155873	216013	228143	225052	200355	150503	168630	150928	256793	188263	148647	130204	168470	275149	205394	412104	115952	179583	332432	194277	163436	167921	78129	186902	632300	128855	82619.6	269841	141933	210245	199111	209056	219915	148652	118999	142858	174769	144013	137353	177879	198145	208784	99120.8	113475
O95456	Proteasome assembly chaperone 1	PSMG1	78160.2	43579.5	102411	103713	29006.7	155313	59283.5	142180	112065	123204	112233	107424	111561	115383	33480.7	33467.2	100633	99282.9	169290	92454.2	118020	95061.4	129595	111639	111998	145429	104596	96352.4	118937	37219.6	92949	105460	95626.4	92721.7	47881.4	61473.3	34895.7	94805.1	154974	123926	52145.7	81918.7	101141	33774.9	31562.3	103034	110395
O95466	Formin-like protein 1	FMNL1	113249	188179	183054	154537	178395	134788	134849	78843	87079.8	98577.3	196240	232865	94433.8	166148	120445	202612	155674	114428	78774.9	121763	176157	113778	101228	91129.8	75375.1	154641	112783	105785	119544	138720	87041.6	149910	86814.8	176082	147188	195147	101774	118619	170458	97743.3	104955	116757	180571	70106.1	251781	66147.1	251416
O95470	Sphingosine-1-phosphate lyase 1	SGPL1	220745	178685	177169	120041	201170	309985	188401	172483	215463	238768	217162	442129	159724	161959	264173	263301	205569	394037	258781	162843	156105	144190	177141	146843	292069	117612	251656	222215	314642	167592	204246	184780	179205	160540	262101	145658	210524	266586	432324	180438	342117	413855	232317	274986	453914	157570	274874
O95471	Claudin-7	CLDN7	16566.6	99775.2	42668.2	30578.7	346267	132920	251238	230112	38346.6	368115	185339	97500.3	53515.6	99066.9	297906	255399	140243	54185.4	319521	144655	16609.3	61850.9	212573	35488.2	593590	32033.5	304256	45001.4	137668	138036	675110	249116	553545	208006	33863.9	45089	50500.6	313679	121909	479961	654253	310053	30158.6	507649	53570.4	367355	19442.4
O95476	CTD nuclear envelope phosphatase 1	CTDNEP1	96766.7	193059	173727	60577.9	112129	161848	98807.8	176710	119625	261393	220620	120074	205885	237276	106895	122829	220195	116080	188665	168075	132834	87253.9	217081	103553	210864	162428	120653	234785	114083	94579.6	188829	116928	104033	120175	111463	191018	137663	121155	181599	169708	135070	155631	171829	114626	93301	97933.7	109027
O95479	GDH/6PGL endoplasmic bifunctional protein	H6PD	194506	245591	211706	257624	234478	218041	173130	279867	204906	157406	219708	252886	268302	256222	187795	176873	259965	269402	181916	185781	316681	205722	142852	244334	152818	226760	238970	309512	208606	199739	210279	223231	116296	255722	266500	253358	238015	146676	233973	165679	147499	139185	245817	198976	171763	213614	317997
O95486	Protein transport protein Sec24A	SEC24A	246523	230762	164791	113638	232371	227335	297180	220889	173652	278932	215158	209451	154654	194181	418015	217243	150291	270018	346271	194949	184958	215134	246745	211378	440309	165051	257981	190394	60469.4	222319	227153	209493	236862	171642	255408	187439	190711	202244	124990	319478	179030	199090	167051	223055	95551.5	161062	182678
O95487	Protein transport protein Sec24B	SEC24B	185908	150500	180731	92802.2	138019	160620	198069	136400	116973	228937	185226	162884	133087	158047	179200	145432	242527	237188	252144	160882	155161	128132	205293	142130	199998	117601	225178	235117	125830	135618	176002	152746	153629	122740	197193	144737	136398	151203	108819	188572	223364	154073	168233	152643	119768	127847	139791
O95490	Adhesion G protein-coupled receptor L2	ADGRL2	163276	157525	106226	210097	227173	144530	165203	151294	178529	129445	140407	155419	131236	296925	102921	132524	80010.5	141640	135665	187339	110801	155729	112428	120266	150571	272642	190647	233656	170717	133795	70745.5	145350	119852	111308	195833	135107	166076	165567	184644	97046.9	133501	175211	157178	180002	198781	155988	239951
O95528	Solute carrier family 2, facilitated glucose transporter member 10	SLC2A10	151218	77537.6	50757.3	7693.84	93618.4	161949	107762	130910	16708	72423.1	283887	15499.3	12254.1	7685.08	146311	129646	9499.79	16549.3	118570	30439	3937.46	60461.7	47522	136522	159976	18541	85482.1	8578.99	7251.53	26407.6	76411.9	19299.2	131499	119252	76892.8	7482.99	146782	68367.4	202874	85180.3	86546.9	142916	8809.11	30596.1	14433.2	111521	5342.28
O95562	Vesicle transport protein SFT2B	SFT2D2	68195.2	194590	80499.4	91758.3	136155	135567	97805.2	121943	172608	119126	126718	118060	134959	89445.4	199912	143751	164418	84843.8	146344	140864	141132	153764	132383	116836	202628	134517	100186	185026	169485	112432	148994	186567	161219	129321	118953	132039	123285	232005	72189.5	129874	114206	142116	112380	151819	133029	203549	201730
O95563	Mitochondrial pyruvate carrier 2	MPC2	273385	193441	292940	287142	205396	260286	200927	246784	187208	195555	169053	122658	150196	292073	197851	497386	244019	316829	147336	254194	210888	258534	145372	186103	231735	120829	281707	242862	736501	279563	267226	231714	187839	159337	210072	265134	179936	229204	194814	232458	666669	221894	201757	264854	222102	230572	199289
O95571	Persulfide dioxygenase ETHE1, mitochondrial	ETHE1	583613	505332	534038	299191	411024	516565	727229	468261	369218	840129	500129	454754	346850	394254	512349	519349	550295	389311	552989	415189	384617	402595	591185	351607	590480	343672	495132	405364	252118	469218	709782	463454	574616	354232	356408	307551	401783	656133	214758	538691	1.01629e+06	850508	413298	509906	323339	548010	460287
O95573	Long-chain-fatty-acid--CoA ligase 3	ACSL3	653062	480024	1.58185e+06	9.25841e+06	967759	4.68303e+06	1.08688e+06	775953	3.89085e+06	424820	737585	1.88771e+06	244191	307247	1.35929e+06	1.87892e+06	1.04508e+06	282018	1.24911e+06	6.57099e+06	1.99894e+06	6.72206e+06	654808	1.46173e+06	814014	273861	638440	263730	1.39101e+06	1.13178e+06	683936	469690	1.16888e+06	742665	5.37948e+06	339566	237739	762882	1.34933e+06	1.10599e+06	1.15721e+06	930186	5.38515e+06	405754	1.08841e+06	832711	4.44532e+06
O95602	DNA-directed RNA polymerase I subunit RPA1	POLR1A	83511.9	4750.27	68983.5	682201	39877.4	166094	170409	458547	269391	178876	129327	8825.77	110114	208313	24838	87963.9	179151	89656.3	104693	105826	112841	10846.6	102264	61743.8	87599.6	34243.3	115973	56309.4	27268.6	331374	128091	190824	891724	82799.7	68585.9	117738	330844	92011.5	170405	91855.4	53305	14799.8	73830	117267	106917	146444	229996
O95613	Pericentrin	PCNT	53932	89309.6	29294	83096.7	55146.5	76858.9	65848.3	603970	43151	148982	1.15315e+06	597319	1.55002e+06	33069.2	648600	63733.5	69366.7	53061.6	163942	396541	802665	44991.3	81685.2	602884	313284	675364	160860	229550	412302	58314.4	61767.5	65723	400746	352031	32222.3	226083	591340	54003.3	392202	114508	76576.3	611368	62921.3	363574	862638	52379.1	994124
O95622	Adenylate cyclase type 5	ADCY5	62580	96336.3	41008.2	61290.7	49121.9	87572.3	129743	74415.1	94463.6	151073	60595.1	73973.1	58977	122954	50466.2	206796	79737.3	112476	90466.1	73373.1	50497	74259.6	72056.9	64993.3	12396.1	49816.2	141316	77265.8	85973.1	61485.6	22804.3	38506.9	93576.7	66298.5	78594.3	94813.1	91969.8	67905.8	84361.5	49319	95587.1	52893.3	126598	45595.9	82424.8	74912.4	22783.6
O95630	STAM-binding protein	STAMBP	170500	92199.7	112907	216105	100105	97370.6	163200	132295	141457	154062	145817	151928	99865.9	296251	104892	115376	130311	109328	189130	185029	107342	147761	98941.9	173459	113305	120215	190204	121260	147277	157403	149656	123382	117249	151664	149118	77741.5	125122	117167	112182	123461	170631	115764	106049	90502.9	104078	263684	383631
O95639	Cleavage and polyadenylation specificity factor subunit 4	CPSF4	1.50382e+06	398103	289030	206488	172446	1.62163e+06	1.41901e+06	149719	261182	223176	114830	118330	295831	155710	501233	173975	153651	123975	362911	647191	152703	212307	742797	290830	199704	248612	1.73427e+06	116122	162616	179340	198467	193507	185296	174823	1.37611e+06	206362	187372	144420	280819	242169	173260	193385	166135	117703	147307	154139	214675
O95671	Probable bifunctional dTTP/UTP pyrophosphatase/methyltransferase protein	ASMTL	292633	2.38716e+06	1.08244e+06	1.50437e+06	717109	576711	536504	517511	293092	1.54827e+06	602205	1.74482e+06	888058	1.36388e+06	855497	174692	108648	105020	1.13255e+06	164825	4.23109e+06	194404	316398	977267	541901	156146	766272	1.72162e+06	2.52729e+06	449629	134833	1.27562e+06	446116	367917	1.22957e+06	1.89902e+06	913469	474477	888187	569556	966554	660374	1.23964e+06	673623	1.1097e+06	529149	704226
O95674	Phosphatidate cytidylyltransferase 2	CDS2	240521	350783	210910	483392	280174	244430	169261	175129	206827	163641	170862	188338	206093	381993	200883	436165	347190	400932	294113	234908	341479	267584	151004	272061	277656	258542	275469	208599	272385	156242	294554	338288	211649	204661	281358	281762	236456	177642	297357	181786	203133	168876	307282	216434	224939	294179	353336
O95714	E3 ubiquitin-protein ligase HERC2	HERC2	461508	930173	1.59893e+06	1.24095e+06	1.53923e+06	818499	441735	1.41625e+06	1.00411e+06	530650	1.47013e+06	2.08251e+06	930386	2.12829e+06	788264	636231	1.22722e+06	2.34579e+06	1.61662e+06	916723	1.62856e+06	836700	1.00069e+06	1.18294e+06	1.43856e+06	848743	503315	2.04127e+06	1.20813e+06	1.46982e+06	1.1388e+06	1.18588e+06	1.11771e+06	1.28739e+06	1.33587e+06	1.09059e+06	1.07202e+06	1.27889e+06	828782	814153	1.55706e+06	931483	790451	1.28566e+06	863650	1.0714e+06	1.46482e+06
O95716	Ras-related protein Rab-3D	RAB3D	845198	1.00331e+06	562506	261936	485047	750394	759423	538839	537584	1.39482e+06	593856	792151	507602	378598	749726	719580	428578	963155	1.79459e+06	658350	272073	1.77157e+06	1.52203e+06	1.41247e+06	2.74077e+06	1.05687e+06	811256	1.32802e+06	426737	610031	2.28304e+06	917258	1.32061e+06	1.30527e+06	956334	852068	750629	1.33119e+06	492394	820983	1.39013e+06	2.50126e+06	369138	1.37213e+06	451457	1.00996e+06	292866
O95721	Synaptosomal-associated protein 29	SNAP29	221184	139181	108079	120263	133382	163747	183448	102126	111811	187718	143733	139048	112994	102186	146626	166183	113018	133039	193369	126009	107803	125620	140601	157371	128420	91994.5	220189	128631	95824.9	145602	111787	164421	141337	147295	182259	121387	119096	163301	135426	169550	185311	131489	160960	191833	106021	118428	129885
O95741	Copine-6	CPNE6	112472	226847	135867	218818	153993	192423	92126.8	181490	131311	184087	140367	176202	220568	261549	871596	383365	177481	212817	285701	173891	211591	338538	219632	235734	94903.8	194380	211749	153345	139888	210239	553863	194887	131870	189142	192988	232401	172131	66164.6	195060	225591	77637.7	392927	177463	201720	320596	169273	224757
O95747	Serine/threonine-protein kinase OSR1	OXSR1	323208	263854	253464	336539	228584	252032	281935	460728	287735	295913	291191	263620	567427	526997	446738	279568	325360	283013	361092	257657	325232	321537	283955	330938	327533	290724	329247	275702	278123	360120	317646	199334	281509	410332	307439	365865	312158	273404	349604	313189	374537	266798	307771	231294	238863	320802	328967
O95749	Geranylgeranyl pyrophosphate synthase	GGPS1	151799	108031	133841	152057	117277	165329	151728	126530	159772	278627	193903	146806	114087	168956	161493	90927.3	120783	95922.9	250719	176956	160058	145764	169072	180085	217804	184115	277499	104767	65264.1	125109	147532	209702	189484	161784	133490	96687.8	90098	159369	87486.7	170085	141868	140859	78785.7	147078	113050	138302	128967
O95757	Heat shock 70 kDa protein 4L	HSPA4L	122525	141923	121670	114484	193628	152655	114247	101919	111478	336331	116567	153876	96323.4	121605	93975.4	44131.4	157353	139703	132204	130009	102576	155650	59704.7	127717	171864	109800	150861	120254	102295	79934	106394	105918	55824.1	69827.4	158369	180618	90548.2	70615.7	90403.3	52184.1	145057	83421.9	103357	122600	104533	178062	94379.6
O95758	Polypyrimidine tract-binding protein 3	PTBP3	223616	152455	420565	74122.4	163540	205578	168344	183797	156880	282914	185026	128884	264934	197816	243615	580288	140011	276936	549318	142403	154972	203259	261147	219166	199760	182007	253140	159931	201803	234457	154002	322989	186002	182813	380158	189137	205733	147851	122644	249542	218744	228498	290061	322895	122621	350587	257625
O95760	Interleukin-33	IL33	60026.3	41384.9	79640.4	65829.4	66819.7	103979	48755.9	76186.2	52539.3	48947.8	33595.2	49762.3	83441.9	64326.8	37418.7	60549.7	38578.1	72484	30868.5	146749	119239	58510.7	44922.6	105171	23186.2	49600.5	74887.5	50469.4	58041.5	41662.8	25216.7	40683.4	24468.8	60106	100519	104998	37200.4	45259.2	136336	86577.2	63328	57487.3	72818.4	30123.3	48515.6	36615.4	69208.8
O95772	STARD3 N-terminal-like protein	STARD3NL	207138	233147	152363	100626	189528	231010	210613	195669	139347	171928	287460	210506	140401	88185	297915	286128	148650	192852	368225	138385	95730.1	203432	212725	203886	418165	105600	384974	145675	149179	149015	578905	270605	440410	229467	135113	138474	196246	228295	105793	325115	367355	308832	164954	448682	103935	200741	193697
O95777	U6 snRNA-associated Sm-like protein LSm8	LSM8	423343	278485	494332	339979	300237	418129	366339	392209	312129	582117	350891	365455	333227	276621	329834	197158	384300	197193	850322	324832	452318	216726	471323	298499	379444	307085	575051	357791	321389	377589	295965	413745	351465	255306	470868	229319	322607	387702	350230	517365	331666	296370	355717	618658	245477	253224	296651
O95782	AP-2 complex subunit alpha-1	AP2A1	453632	1.27643e+06	467354	485811	658706	660400	513263	793195	674060	463083	1.40674e+06	872446	492195	2.38231e+06	621808	488118	1.40016e+06	1.14445e+06	494618	506807	1.91549e+06	385092	366456	620926	530741	529712	448508	1.30894e+06	986791	672131	461930	1.11616e+06	362978	390877	349690	680218	751721	361953	749487	507054	496017	511931	1.00783e+06	380514	410816	411929	498976
O95786	Antiviral innate immune response receptor RIG-I	DDX58	120051	130418	196686	269932	218248	115798	164874	252239	171864	106401	177452	240725	179313	252361	211904	229482	259975	226756	138041	157846	197218	115182	149990	184062	96721.3	316434	301125	146518	219684	170236	160437	156380	221354	179433	165135	231974	178535	190747	135141	105726	113886	201887	199460	142950	183468	190540	244573
O95793	Double-stranded RNA-binding protein Staufen homolog 1	STAU1	275729	130491	367784	224864	310010	636940	224512	209320	253155	412399	573823	207843	159388	163931	251044	110589	199927	228155	295255	226313	242905	281327	418074	490678	430600	115810	400182	153588	151613	325245	424511	184599	169914	441225	247549	346793	173961	591167	325898	372840	209402	390642	332036	145165	154049	204005	179800
O95807	Transmembrane protein 50A	TMEM50A	1.01071e+06	294347	2.8315e+06	352253	220982	4.38903e+06	3.29235e+06	394888	602967	1.05459e+06	69417	455261	611719	525633	317823	2.74345e+06	200706	412237	230317	1.944e+06	99722.4	1.82447e+06	861296	455536	118351	67086	4.6314e+06	242570	309040	681549	99536.6	196966	141682	76995.7	3.88288e+06	70669.4	1.21819e+06	494354	344831	239366	1.23963e+06	117998	669774	135557	541251	109986	390951
O95810	Caveolae-associated protein 2	CAVIN2	569743	369493	319901	525477	331959	425036	339145	340768	555001	253572	472484	366336	431107	610035	246154	978227	346810	322978	321312	344863	297585	402826	306360	374457	677545	433294	911431	507916	607318	335261	270026	240288	311642	163441	513854	613636	395708	463281	673055	289038	251134	208242	527270	975304	660145	353797	935140
O95816	BAG family molecular chaperone regulator 2	BAG2	390712	632566	567499	633175	582518	477837	519167	517555	445486	613164	369461	566790	389918	943169	452934	774186	593899	575422	607395	500933	682920	499708	462459	460078	420450	564602	522190	671241	507038	384580	514654	608967	499763	486156	491277	679835	644787	638151	559012	378700	408827	395636	511891	403824	636564	594740	388429
O95817	BAG family molecular chaperone regulator 3	BAG3	236613	298029	231330	397285	284186	288617	224764	206820	242615	177583	358057	279306	209490	416638	219326	351836	363552	376543	274137	316138	382166	308155	143968	227781	163054	270938	281476	334527	339467	322155	244732	229310	225464	182029	322306	374497	364973	177754	300527	130575	169384	176459	401708	188850	420574	264439	314161
O95822	Malonyl-CoA decarboxylase, mitochondrial	MLYCD	1.62892e+06	137069	153113	133195	666559	112133	180582	880767	1.98272e+06	279032	144508	3.28188e+06	1.13414e+06	116483	922730	184381	116567	117322	212384	136476	1.96221e+06	3.72156e+06	409043	127091	330505	99948.8	1.06233e+06	2.35935e+06	118852	1.8862e+06	127135	926661	555638	127414	111812	111886	131998	220312	2.8414e+06	70554.4	275966	537119	98311.8	142189	120662	104168	101769
O95825	Quinone oxidoreductase-like protein 1	CRYZL1	721819	183615	201007	129032	196461	235513	240875	174752	245559	276775	216988	192543	294082	179284	239042	1.14958e+06	301034	451096	292956	268339	166000	163899	259276	269088	223074	276218	282632	164674	161225	192984	252696	207876	142437	165551	235726	145972	182035	139081	150948	204701	137735	156733	175813	240910	227599	233170	218322
O95831	Apoptosis-inducing factor 1, mitochondrial	AIFM1	427343	1.053e+06	576246	350586	545827	439651	419836	403570	335594	613931	356734	456798	350121	423526	496780	526096	591898	518722	819233	408121	561181	439697	659334	384151	563563	364085	557105	450173	443936	354217	631487	603626	531913	343492	480818	1.33777e+06	407513	458073	347747	472116	1.00696e+06	682624	826623	831990	389983	409724	399009
O95834	Echinoderm microtubule-associated protein-like 2	EML2	523930	426231	342674	454855	548420	502354	533772	436448	418419	361752	449555	434730	418414	476030	346478	290375	416185	432170	476305	473141	374763	375114	301813	412512	399078	387171	552301	530782	360468	404912	409181	227107	341803	404420	495812	345151	484630	277309	272298	261462	349353	247755	311464	324251	295885	378364	316580
O95837	Guanine nucleotide-binding protein subunit alpha-14	GNA14	468946	894969	172246	199495	333665	197953	540918	145004	128498	332195	122554	187679	104661	257770	115572	479992	106628	165110	701960	232401	184106	154602	694606	179761	114504	138649	307439	168532	177096	87332.3	246766	214099	114704	121090	1.73293e+06	217746	163873	543507	116467	71170	270678	127958	222547	281552	168480	255193	194870
O95858	Tetraspanin-15	TSPAN15	407462	225367	129823	279289	256564	230086	196220	190977	207998	192835	201069	229511	195907	219459	265697	347528	275985	254555	156855	183085	143634	231020	106059	194318	196461	216068	268507	236903	191893	134489	187537	178500	193344	190853	242967	152407	199837	159703	93336.6	115686	279568	101648	198986	232328	190510	272299	149565
O95861	3'(2'),5'-bisphosphate nucleotidase 1	BPNT1	328379	411928	276406	364633	281378	354147	379996	314808	272516	454439	317193	234019	356178	262541	236341	204659	280402	496721	379478	300310	316923	256761	284072	252471	349671	269867	382723	284117	255518	273004	276756	302207	330063	347230	292767	424009	270227	302677	225924	328040	269788	246831	244355	241628	367809	366811	319037
O95864	Acyl-CoA 6-desaturase	FADS2	106454	44000.3	153028	247534	82323.5	402268	358366	368074	490845	74465.6	351717	251322	34311.5	868832	398429	206434	27978.9	242200	308899	21145.4	1.34213e+06	491507	628252	359966	348933	267411	336904	549738	1.00042e+06	84108.8	318189	317953	20746.7	338407	64117.9	352148	24441	230770	1.3445e+06	1.33818e+06	580514	323163	476679	269475	57620.9	259604	1.68094e+06
O95865	N(G),N(G)-dimethylarginine dimethylaminohydrolase 2	DDAH2	781500	660704	822306	974577	810344	932018	1.09722e+06	949583	1.19144e+06	1.10995e+06	827530	701865	870113	1.09209e+06	564898	478156	711514	709889	671910	748640	1.01548e+06	751393	723005	656365	742959	691507	847285	785440	823925	716215	602513	563310	651177	718674	764524	666987	836143	663234	705110	1.00454e+06	630213	610099	770316	736384	749294	685031	683365
O95870	Phosphatidylserine lipase ABHD16A	ABHD16A	112264	174900	141097	315400	211748	190073	259370	164285	223730	204693	201416	194919	163914	206340	276687	529994	190231	161543	178575	196265	217669	163742	134030	135980	175572	165890	232268	145526	238234	171675	164637	162112	161622	140335	210743	177065	146626	155324	163227	190872	233069	131173	172222	153324	746721	270780	150848
O95873	Uncharacterized protein C6orf47	C6orf47	190793	97752.4	82339.6	141171	128502	59676.5	307270	70222	113853	77168	114474	153065	126320	109465	52347.2	1.18251e+06	88903	58494.6	70857.8	80652.5	121347	69235.1	49349.4	307786	115462	112978	217837	66092.2	148412	416015	111005	69070.4	40772.1	437992	419622	790794	431199	64826.8	92043.3	66253	73994.1	82292.1	618988	192234	72587.8	708053	637570
O95881	Thioredoxin domain-containing protein 12	TXNDC12	303131	454755	442216	328355	343756	350888	321760	346841	172923	463289	418901	377649	372572	323728	409035	474000	456071	347450	822714	361582	410307	334312	372687	362648	569392	380550	384666	411887	209877	265895	424906	445907	453945	435694	387044	350939	352795	343220	293143	432878	364433	316828	349318	319613	347352	387960	594666
O95967	EGF-containing fibulin-like extracellular matrix protein 2	EFEMP2	195833	462978	351681	292039	472151	413541	662465	746625	484573	167820	227101	231537	491711	280823	162376	283723	325435	246945	280707	303527	330940	681349	273231	442293	355591	355444	201406	669663	366489	566348	89631.3	189771	156910	444731	554812	513372	466363	177675	253860	176976	464443	310784	275579	391512	248146	368127	331000
O95980	Reversion-inducing cysteine-rich protein with Kazal motifs	RECK	84065.3	1.0641e+06	128556	263936	793849	725509	796545	1.07063e+06	159908	267515	561618	949938	372856	213607	88418.8	219606	359874	754716	167793	199175	119402	197622	244366	150123	319946	175341	148822	152443	312358	198543	110617	233813	453922	223790	456037	599759	580709	598612	521963	118269	97021.4	517083	257463	585783	177233	201404	112882
O95983	Methyl-CpG-binding domain protein 3	MBD3	148978	221899	117240	134236	99162.2	141486	105530	138130	44709.7	72261.7	71321.1	77997	133935	162314	90919.7	55502.1	52588.1	64748.6	112153	121364	100039	94153.7	100894	51022.4	62344	57711.6	90459.9	179441	152400	71776.1	121158	66856	131208	89862.9	155331	124387	78199.7	61050.5	120332	70952.6	52465.9	97292.3	82886.1	58818.3	51324.4	42881.3	47548.1
O95989	Diphosphoinositol polyphosphate phosphohydrolase 1	NUDT3	528756	323564	393081	401975	237208	279805	305520	382399	245949	252204	275498	248067	237657	267610	134664	80534.4	174597	472583	174745	326481	264445	258134	178291	205446	309048	340298	615365	205738	284978	202447	213984	133249	248385	191464	235354	160578	178550	228573	249920	173800	341156	180907	244645	112879	111505	185631	231696
O95994	Anterior gradient protein 2 homolog	AGR2	204015	317173	286477	198865	1.48958e+06	216627	181596	453154	500393	637675	1.01849e+06	760100	172036	871566	2.76237e+06	472867	1.31619e+06	284762	1.74403e+06	253774	390452	197307	944135	269885	1.31093e+06	685371	249504	377160	383733	153993	1.92586e+06	1.3625e+06	1.86669e+06	406453	446184	429175	268355	1.46084e+06	2.15054e+06	345779	3.20295e+06	522752	425799	1.2297e+06	573193	923550	1.11831e+06
O95999	B-cell lymphoma/leukemia 10	BCL10	175543	153239	113788	146539	156900	108392	157835	143426	151828	179313	131474	292905	138722	205487	114262	110215	137041	160065	173834	279400	160576	151187	120580	155111	151441	184953	154408	251854	156102	215849	134383	165559	103728	104309	146098	251584	132739	144115	145293	112830	127718	143186	199045	824893	142061	128973	226904
O96000	NADH dehydrogenase [ubiquinone] 1 beta subcomplex subunit 10	NDUFB10	590573	497880	401290	348079	349569	462771	416600	347878	357723	417917	367484	352487	360683	440196	485116	486069	413355	310046	910462	431781	377777	450249	657489	414490	543682	348585	571081	379695	329779	407772	666415	520896	597361	428724	422885	413813	263615	323724	399614	396130	527423	449766	476264	669075	384722	392399	365303
O96005	Cleft lip and palate transmembrane protein 1	CLPTM1	171762	131666	100010	167444	157763	109514	176973	185957	108321	136987	116948	188539	116389	135566	187441	188451	109345	145050	154157	110783	124006	95352.3	108078	115008	173636	120669	237829	143673	111747	114903	143081	141704	133544	123841	142546	123802	126017	112520	99011.1	126763	311443	115183	91185.2	151718	111685	167730	154820
O96007	Molybdopterin synthase catalytic subunit	MOCS2	89871.1	20161.9	105867	126174	75350.4	26641.6	55237.1	133003	69627.6	47783.9	88628.2	52911.5	58320.6	16698.7	78105.4	43680.2	84342	118785	106680	71836.1	114909	80321.9	95246.6	51917.2	61628.4	100615	80586.2	111314	87798.7	59678.7	110440	93201	73999.8	66018.5	15995.9	273877	132416	82939.5	17372.9	15550.6	63639	6710.3	86051.5	84546.5	113990	55630.2	81045.7
O96008	Mitochondrial import receptor subunit TOM40 homolog	TOMM40	310501	674504	332976	947005	352269	308999	314985	301503	240171	606441	347167	270471	228409	353860	391515	450402	309980	331619	706556	835274	271544	311660	646545	501293	394433	329704	545088	356476	247788	253511	384409	548770	385635	323197	677981	967480	553563	531755	421120	410195	1.09359e+06	537328	703611	692593	338954	325883	326898
O96011	Peroxisomal membrane protein 11B	PEX11B	131245	173513	205670	131749	293531	177868	183264	192961	146577	269259	203075	211753	166537	198331	259565	219596	195144	165404	223812	173524	204150	176155	198428	157385	209344	217144	255301	215128	169469	189679	179378	314821	153357	190137	178386	205619	207114	331100	179594	245925	351252	212223	146912	268295	95027.1	182420	163356
O96013	Serine/threonine-protein kinase PAK 4	PAK4	194041	166809	123071	118341	271187	149817	222800	298593	193273	234676	162394	153138	171816	119623	116709	171742	132935	169966	185007	252988	171549	146472	164057	142359	256726	129740	162358	148780	85691.5	177078	145625	195207	139481	243816	148555	214889	198065	112582	161801	198716	217052	215480	144550	142196	151988	230587	256658
O96019	Actin-like protein 6A	ACTL6A	376661	214477	279386	197070	208766	300896	346424	234827	188135	387428	189396	214869	242560	199957	201487	160371	263437	214785	498343	301101	234026	171709	365388	257879	270734	252843	214326	248107	196651	231790	253211	267831	246266	244048	276840	261963	220071	269409	273625	372180	239398	292357	243807	273358	214260	208627	233930
O96033	Molybdopterin synthase sulfur carrier subunit	MOCS2	230338	161845	222068	250272	547034	203160	359781	245700	186173	1.01836e+06	210970	167526	220430	134318	139286	203392	154989	1.05396e+06	112645	196564	154943	160620	108538	199991	194577	202013	231544	160044	69350	107561	157479	119377	185331	674618	297428	172351	134851	174485	143943	165628	130746	85511.8	348891	182188	139449	164284	103491
P00156	Cytochrome b	MT-CYB	360019	582397	361434	538370	310963	36615.9	394517	224001	265561	408444	561446	387097	399147	539366	532263	196355	286106	362835	513260	260219	235818	295902	620494	277077	444039	242709	879967	274612	433138	369994	373125	673851	324661	190538	494548	386928	340852	312135	310291	305285	246165	619118	437789	744334	244963	575956	451618
P00167	Cytochrome b5	CYB5A	601561	706803	366303	340859	742396	717101	882552	589515	433484	828021	624428	567211	444103	398075	526063	937351	549529	567635	1.26664e+06	681221	437357	844215	878375	516311	522964	505148	544911	704586	535266	736499	1.12552e+06	616784	1.86527e+06	734580	685003	477007	637846	458476	516875	732108	836703	694217	425133	619438	436138	627643	513156
P00325	All-trans-retinol dehydrogenase [NAD(+)] ADH1B	ADH1B	219651	276154	381200	1.36478e+06	267711	256373	177390	1.33629e+06	846107	66686.3	174933	230418	263621	316168	195605	346318	303341	204350	242518	270694	1.11331e+06	187361	296065	642076	575205	283629	219326	228505	281024	259035	192101	261495	549218	115583	288309	2.64489e+06	1.35957e+06	571643	1.13092e+06	423529	1.00581e+06	1.10645e+06	219641	210628	1.15981e+06	144726	215971
P00326	Alcohol dehydrogenase 1C	ADH1C	268291	182617	125909	241486	111271	140372	88120.8	198558	115943	263450	125755	163270	194934	346496	199399	236289	159272	246706	237115	203234	227155	142831	205674	69631.4	631495	119173	326634	191739	163950	201774	244324	238024	467304	484332	126822	81632.4	90308.5	335383	125847	185070	216978	232006	104047	134192	165601	184833	137464
P00338	L-lactate dehydrogenase A chain	LDHA	1.47012e+06	1.49468e+06	1.89138e+06	2.26078e+06	1.45693e+06	1.29492e+06	1.34934e+06	1.20622e+06	1.99633e+06	1.96094e+06	1.19589e+06	1.61509e+06	1.74354e+06	1.91959e+06	1.75832e+06	1.48154e+06	2.11223e+06	1.37833e+06	2.64309e+06	1.19644e+06	2.07503e+06	1.76724e+06	1.68191e+06	1.18721e+06	1.21919e+06	1.60817e+06	2.02857e+06	2.05612e+06	1.53157e+06	1.1746e+06	1.17548e+06	1.18215e+06	945927	1.23996e+06	1.77223e+06	1.33066e+06	1.39167e+06	1.50768e+06	1.37825e+06	2.13493e+06	1.10867e+06	1.56223e+06	1.92718e+06	2.48268e+06	1.86321e+06	1.69663e+06	2.90058e+06
P00352	Retinal dehydrogenase 1	ALDH1A1	889779	779150	811390	1.29166e+06	1.22722e+06	732714	895719	874151	1.46299e+06	569834	858904	690400	1.09657e+06	1.11779e+06	505873	842815	930666	919498	349605	667338	1.5851e+06	808306	1.62178e+06	754335	681762	862100	724215	1.15432e+06	1.35914e+06	932132	611693	788683	556416	946891	1.02981e+06	1.06261e+06	943671	771294	795355	821051	615019	841092	889259	610249	840312	709720	967465
P00367	Glutamate dehydrogenase 1, mitochondrial	GLUD1	2.57437e+06	1.56482e+06	1.87185e+06	975984	1.42808e+06	1.86348e+06	1.90134e+06	2.00973e+06	1.24743e+06	4.03021e+06	1.88929e+06	1.34493e+06	1.50466e+06	1.46994e+06	1.09323e+06	1.31995e+06	1.26945e+06	1.39791e+06	4.10861e+06	1.81173e+06	1.15366e+06	1.51349e+06	2.95486e+06	1.27509e+06	3.82208e+06	1.40747e+06	2.17259e+06	1.33344e+06	1.00198e+06	1.52365e+06	4.04852e+06	2.13302e+06	3.70134e+06	1.95633e+06	1.43746e+06	1.345e+06	1.66524e+06	3.63309e+06	1.31182e+06	2.10945e+06	5.13537e+06	3.46153e+06	1.01055e+06	3.89249e+06	1.23699e+06	1.43262e+06	814145
P00387	NADH-cytochrome b5 reductase 3	CYB5R3	1.03866e+06	1.3794e+06	1.0889e+06	1.49622e+06	1.79231e+06	1.25702e+06	1.19745e+06	1.22537e+06	1.23321e+06	963165	1.16938e+06	1.42087e+06	1.11523e+06	1.98747e+06	1.22489e+06	2.01598e+06	1.3933e+06	1.41929e+06	952230	1.27886e+06	1.34467e+06	1.5058e+06	885604	1.31329e+06	1.16479e+06	1.45344e+06	1.00775e+06	1.58475e+06	1.76813e+06	1.22957e+06	1.23981e+06	1.23561e+06	1.05824e+06	1.29018e+06	1.30966e+06	1.70562e+06	1.37184e+06	955215	1.26671e+06	1.1779e+06	1.63687e+06	1.08816e+06	1.27814e+06	1.13489e+06	1.48149e+06	1.23854e+06	1.31096e+06
P00390	Glutathione reductase, mitochondrial	GSR	1.45249e+06	782608	528785	656359	732291	947888	1.05358e+06	803286	697868	1.09518e+06	811417	620367	867090	812074	438379	557452	741615	893235	665871	887117	613642	1.04964e+06	803565	608303	584637	715750	1.06313e+06	849356	543670	759723	615838	624095	661754	778363	981196	591993	674420	526517	591798	807146	561867	392249	531394	514226	528108	642940	602335
P00395	Cytochrome c oxidase subunit 1	MT-CO1	48385.1	325986	94994.4	191566	303631	293394	290894	346954	252825	225138	456246	294907	276747	203800	168741	293467	141028	277154	1.20357e+06	577067	365823	247659	104221	155997	204597	320336	178619	205573	186042	291826	594026	243938	310909	212040	349950	279239	165236	239160	300379	145684	212056	215934	279262	267245	405694	207174	251159
P00403	Cytochrome c oxidase subunit 2	MT-CO2	2.3107e+06	2.28473e+06	1.82295e+06	2.96058e+06	2.35784e+06	1.63361e+06	2.31184e+06	1.35901e+06	1.63155e+06	3.7059e+06	1.44051e+06	1.91094e+06	1.4452e+06	2.07873e+06	2.57725e+06	2.62755e+06	2.04266e+06	1.91108e+06	3.59834e+06	1.88832e+06	1.82223e+06	1.69578e+06	2.18261e+06	1.43982e+06	2.67483e+06	1.54963e+06	2.40915e+06	1.54796e+06	1.41672e+06	1.96251e+06	2.31712e+06	3.15955e+06	2.08689e+06	1.18954e+06	1.75263e+06	2.45038e+06	2.26734e+06	1.72418e+06	1.43736e+06	1.82555e+06	3.84323e+06	3.85038e+06	2.01609e+06	3.55308e+06	2.51237e+06	2.1199e+06	2.08099e+06
P00414	Cytochrome c oxidase subunit 3	MT-CO3	48901.9	89721.6	8561.83	48912.6	46066.9	31315.4	50088.9	36223.3	31188.9	30055.6	33424.4	30776.6	14859.7	42491.8	26053.8	6322.8	33837.2	41072.5	56758.2	32698.7	36186.2	22611.5	55204	21473.7	15869.7	11848.6	92781.5	17244.5	46421.9	44058.1	15226.3	37660.6	20245.1	15210.7	59995.7	24899	31345.7	33675.8	68324.9	24771.6	17772.8	21732.9	36875.7	88889.3	18225.7	42126.5	10968.7
P00441	Superoxide dismutase [Cu-Zn]	SOD1	4.95905e+06	1.93189e+06	1.96834e+06	4.13749e+06	2.22573e+06	3.4508e+06	3.17362e+06	3.2092e+06	3.73855e+06	2.63065e+06	2.98373e+06	2.4915e+06	3.52311e+06	3.0807e+06	2.33335e+06	1.26095e+06	2.52107e+06	2.76627e+06	2.28096e+06	2.84791e+06	3.94853e+06	3.1811e+06	2.28843e+06	2.36332e+06	2.80236e+06	2.97332e+06	5.12309e+06	3.53504e+06	2.65915e+06	2.99035e+06	2.84242e+06	1.68883e+06	3.17001e+06	3.72466e+06	3.46453e+06	1.53008e+06	2.44792e+06	3.75124e+06	2.51377e+06	2.6805e+06	2.4027e+06	1.51866e+06	2.02835e+06	2.34853e+06	2.98793e+06	3.39621e+06	3.42326e+06
P00450	Ceruloplasmin	CP	346076	553097	373291	755455	427247	294861	495270	381647	327851	202559	373978	504476	368344	387487	233004	778538	765547	514643	197374	417883	596459	295582	256855	348767	255786	435314	439620	387778	619409	321657	259349	310561	262596	273234	568113	588857	334316	338392	355222	292657	374896	315087	457567	439260	456568	324971	359163
P00488	Coagulation factor XIII A chain	F13A1	270574	396719	343933	315266	418562	361810	342472	368863	313606	232094	317046	394873	372908	434872	322859	380404	451048	349647	304397	376304	558145	336899	343327	331229	258318	474329	456238	489657	434494	372333	362819	566066	187118	310134	598139	384734	413184	262818	350275	313637	438952	395985	653149	510763	358616	331445	584667
P00491	Purine nucleoside phosphorylase	PNP	281180	237631	282381	181484	182312	198490	247823	165774	156228	231523	152541	225513	143651	263428	207634	177255	181727	248878	202199	223401	223583	211605	346123	178592	209015	202625	345142	207478	165497	170027	201564	225599	150890	174789	260568	167839	225259	258652	141934	170293	190763	178570	267179	222295	159653	195710	336692
P00492	Hypoxanthine-guanine phosphoribosyltransferase	HPRT1	546464	267129	406287	457231	261933	339327	433484	304032	400279	388771	439222	249706	382270	259224	270783	482724	313008	378240	459718	352276	244421	342129	376775	389838	743915	349127	792866	327164	231010	300462	347255	368240	494819	466858	387919	241861	219085	569204	225570	267136	236345	158103	250991	243437	210145	351497	545501
P00505	Aspartate aminotransferase, mitochondrial	GOT2	1.60887e+06	1.1706e+06	1.11624e+06	1.22123e+06	1.43283e+06	1.3577e+06	1.5045e+06	952307	841412	2.0337e+06	1.07044e+06	1.01857e+06	918811	1.22761e+06	1.16496e+06	1.41959e+06	1.18565e+06	1.11347e+06	828420	1.18016e+06	940646	1.19814e+06	1.35804e+06	868260	526204	1.0029e+06	1.72128e+06	899122	875177	1.01046e+06	1.39807e+06	790887	1.41245e+06	1.34234e+06	1.02515e+06	884999	1.04308e+06	1.2618e+06	779503	1.06669e+06	1.93418e+06	1.55285e+06	939077	979051	978012	1.60095e+06	1.01073e+06
P00533	Epidermal growth factor receptor	EGFR	170061	197529	274942	171990	193859	177830	164779	169745	104387	351360	151101	141372	170181	146987	107589	218244	171164	232316	203586	136837	182007	155069	172619	176783	164183	139287	276879	229924	127484	173360	184069	173171	164987	206720	223939	187853	184295	155891	145119	131863	266499	184896	145785	264650	165145	173625	133473
P00558	Phosphoglycerate kinase 1	PGK1	3.20454e+06	1.91381e+06	2.73072e+06	2.89911e+06	2.23694e+06	2.71325e+06	3.23723e+06	2.52786e+06	2.43232e+06	2.50021e+06	2.37215e+06	1.87977e+06	2.65065e+06	2.20975e+06	2.19103e+06	1.85854e+06	2.36339e+06	2.07098e+06	2.68294e+06	1.91985e+06	2.73029e+06	1.95116e+06	2.14277e+06	1.82268e+06	2.14386e+06	2.12226e+06	3.39724e+06	2.07961e+06	2.16514e+06	2.16324e+06	2.0608e+06	1.57486e+06	2.23602e+06	1.91202e+06	2.74381e+06	1.82741e+06	2.26342e+06	2.18164e+06	2.15519e+06	2.33054e+06	1.81675e+06	1.5406e+06	2.20252e+06	2.47381e+06	2.14217e+06	2.23428e+06	3.32292e+06
P00568	Adenylate kinase isoenzyme 1	AK1	511503	581918	447399	679508	453952	495722	478107	529161	610019	278718	513161	408800	565357	598662	384782	450681	440777	465832	197636	491694	542844	379577	248693	406210	319676	494455	412335	521709	722320	511725	281638	449239	348379	426084	547863	427450	470645	158634	508357	356488	243193	219455	449480	526001	478053	351103	379016
P00734	Prothrombin	F2	320504	368929	432281	635388	351876	267302	432123	355611	292442	204381	277971	304733	278704	348374	268776	379769	448720	514815	256180	363315	638326	270458	230137	299153	275535	343782	325481	446467	706882	308837	252438	273120	262883	327326	363991	438209	378801	305084	347272	329453	368484	342437	324396	405515	421486	366222	327460
P00736	Complement C1r subcomponent	C1R	190547	286044	242550	301232	232973	230402	235690	207410	187662	135634	302914	330313	180340	419935	213090	343205	521555	206951	136301	192806	507016	181365	155881	157725	155467	239392	224437	424170	370381	118950	166158	358456	107495	155103	316447	418132	291498	155363	227528	128085	285041	207794	263444	303914	256388	184907	346268
P00738	Haptoglobin	HP	1.61369e+06	2.82336e+06	590624	5.73861e+06	479793	615296	1.97585e+06	1.5559e+06	1.17831e+06	259454	1.46759e+06	1.74451e+06	1.30236e+06	1.77086e+06	605476	1.29881e+06	6.54945e+06	1.85229e+06	458167	1.99922e+06	2.11926e+06	471507	759398	1.2038e+06	684144	1.34323e+06	1.2876e+06	1.27118e+06	3.01794e+06	768288	1.27795e+06	1.19362e+06	600280	974828	2.26381e+06	1.78703e+06	1.26408e+06	960062	1.57081e+06	739477	323669	1.31051e+06	1.89196e+06	2.48964e+06	2.12209e+06	526639	601022
P00739	Haptoglobin-related protein	HPR	32164	127176	79509.5	148768	65483.8	87609.2	68526.5	74522.9	63313.1	116561	36207.1	103385	60344.7	105123	35863.8	87929.6	128410	101261	103356	94320	128137	44626.7	54866.6	63519.2	66476.7	68813.5	109946	197679	67141.1	85183.2	114035	25198.9	112074	62122.5	148894	130135	83986.5	96219.8	64773.5	56660.9	91540.9	81828.7	115052	113781	104719	76325.2	86481.9
P00740	Coagulation factor IX	F9	148182	326085	163438	271931	260481	180102	205429	177482	214911	62393.3	166827	134197	260674	324666	154797	230025	295023	355789	97396.6	201023	332251	228846	94417.6	248158	89461.3	280478	124624	233515	348294	201778	81551	153311	76266.7	183892	201578	282121	214327	132779	238671	105997	145493	133873	270222	195489	212540	187492	225464
P00742	Coagulation factor X	F10	128253	107080	205698	218484	135761	129555	123650	112178	121425	34364.2	111692	216445	129346	311240	142239	192916	179706	246246	45220.7	115986	194075	98163.3	117952	150873	44213.8	144328	89253.1	213087	184096	135045	179312	77055.3	67179.3	102140	183497	184889	144576	73805.5	217165	130868	83622.4	98819.5	131992	108248	214585	81623.7	54222.6
P00746	Complement factor D	CFD	86360.4	128934	147847	272515	129782	154359	179232	83532	133815	38760.4	134680	63137.7	89857.8	92312	95775.9	123540	145846	85185.5	264103	219876	212945	112781	123255	222821	160384	168162	58341.5	139946	178551	101851	38166.2	75095.6	117782	190813	132012	322588	115577	70099.8	144488	113248	77104.5	34608.2	104967	77729.9	191398	97564	95946.2
P00747	Plasminogen	PLG	269849	530253	417170	644319	459883	316016	507159	382262	369689	205137	331791	404741	324618	434412	265199	817863	579763	673248	311749	472814	726881	375419	201304	421438	252422	416004	309132	567436	747853	363902	314801	288179	261128	407684	400285	581688	444055	319872	396546	312129	518711	356943	472281	462612	469310	430704	463906
P00748	Coagulation factor XII	F12	195199	127178	171046	237512	166376	136078	180833	107479	193457	164929	143454	206438	189277	102566	54514.4	281287	278133	186420	112310	104363	262409	103706	121903	98035.1	93567.9	229088	223770	141201	166162	63944.4	175353	145331	82325.8	126267	125867	253216	169416	171263	239425	163162	217557	116216	158707	231421	230060	212909	243258
P00750	Tissue-type plasminogen activator	PLAT	41958.7	88101.9	17147.4	163068	119139	89675.5	103474	46249.6	38213.1	106760	50544.3	111528	435397	86112	231396	153232	84774.9	28069.1	89873.1	74867.7	63471.5	55538.7	41486.3	25212.9	137024	56255.9	124646	139723	179782	23088	119278	75122.6	53419.5	75953.1	111595	65316.7	39671.4	88994.9	76335.4	72972.1	600852	64886	52431.6	86744.5	55299.7	72441.7	113096
P00751	Complement factor B	CFB	454669	460442	384084	660963	403845	401022	665993	431375	497790	250013	438594	433291	510871	500795	223000	500876	877101	589923	321269	428136	785169	309847	228241	429064	205018	460378	371016	486151	529557	417611	284358	279389	199527	234700	662737	626267	474001	257834	488162	344052	371808	288552	518027	472900	568688	281106	456417
P00813	Adenosine deaminase	ADA	64414.8	36730.8	164998	89525.2	29355.1	48766.9	111975	36602	104193	86223.1	145244	59529.3	70774.6	90154.5	31556.6	137880	127680	62986.3	23372.3	348697	104917	166904	52925.3	146638	107136	84996.5	96785.6	46320.7	73930.2	76775.2	28235.3	55727.1	46600	59492.8	135606	107848	45325.9	51445.2	54867.8	67796.2	25036.9	34130.9	101665	31098.9	122995	387541	189747
P00846	ATP synthase subunit a	MT-ATP6	1.00446e+06	1.09367e+06	918565	948734	906823	1.4519e+06	1.46435e+06	938722	317968	645169	851349	790191	1.13818e+06	531016	1.84545e+06	1.20285e+06	1.83537e+06	1.92582e+06	1.67834e+06	432426	1.22016e+06	486081	627740	536071	1.39288e+06	842499	846018	827136	849604	375526	692516	844814	533160	1.08786e+06	1.23924e+06	736692	452021	623845	1.28386e+06	1.26276e+06	1.41489e+06	1.01732e+06	469011	1.94084e+06	322318	466693	477292
P00915	Carbonic anhydrase 1	CA1	513390	771230	692992	940310	828512	522297	601150	729637	384003	390330	283665	2.58083e+06	746488	633475	467295	1.10335e+06	832516	599658	420365	708120	729494	798155	329003	422670	717812	544068	804345	547868	645008	625859	721041	846381	385271	671252	658233	948137	541451	662055	381935	462344	1.02319e+06	839412	492735	758978	1.07685e+06	537223	415643
P00918	Carbonic anhydrase 2	CA2	187284	460848	281046	360800	442362	196265	190315	305303	209828	210679	184396	644400	250282	256918	215461	547809	282674	476576	210866	270617	277904	286943	185967	226919	296290	240282	265838	137308	261058	265164	286332	327529	168020	241026	280552	301561	258306	203161	192067	209867	431336	281014	296116	255761	394569	207339	301256
P00966	Argininosuccinate synthase	ASS1	266849	355300	300564	458606	656309	271303	286368	340781	414777	140317	311566	293581	394070	458863	445792	257050	529988	242871	317391	286860	337894	352537	159392	324036	343468	319777	310529	581716	379043	316601	311374	369245	314266	227177	372678	351102	309766	263499	289974	288952	227143	277646	348561	512076	323797	346043	495631
P01008	Antithrombin-III	SERPINC1	625081	968102	641085	1.22309e+06	1.42001e+06	489459	877930	930973	704365	222528	586105	692509	747828	1.25463e+06	598543	775547	1.05472e+06	1.16374e+06	316105	714927	1.67355e+06	632130	343167	482250	465861	1.15177e+06	610668	1.27105e+06	1.71148e+06	553961	800581	597942	550812	863144	504168	1.30805e+06	891360	740947	691885	295191	878931	577219	552153	534235	790849	635144	553068
P01009	Alpha-1-antitrypsin	SERPINA1	2.43051e+06	2.36963e+06	2.37342e+06	4.90562e+06	3.76171e+06	1.40213e+06	3.08321e+06	2.81197e+06	2.91631e+06	873960	2.98128e+06	3.62263e+06	2.17869e+06	2.51764e+06	1.47667e+06	2.31259e+06	7.03002e+06	3.23905e+06	1.00822e+06	2.42327e+06	3.68327e+06	2.00054e+06	1.26052e+06	1.6809e+06	1.64432e+06	3.17565e+06	1.58299e+06	4.2766e+06	4.56236e+06	2.03936e+06	2.51102e+06	1.44102e+06	1.78381e+06	1.89529e+06	2.88593e+06	3.65096e+06	2.61094e+06	2.67155e+06	1.98082e+06	1.88053e+06	2.20887e+06	1.61975e+06	2.56932e+06	1.97973e+06	3.38296e+06	2.41894e+06	2.79944e+06
P01011	Alpha-1-antichymotrypsin	SERPINA3	1.0392e+06	1.58739e+06	1.77583e+06	1.35806e+06	868963	972472	930547	1.61576e+06	1.241e+06	316191	1.36819e+06	3.76258e+06	1.25657e+06	3.14543e+06	1.38806e+06	1.45036e+06	4.61561e+06	994028	589813	985706	3.83354e+06	675951	369665	651503	559637	988946	523072	3.64112e+06	3.20003e+06	849590	6.70724e+06	2.03427e+06	1.55724e+06	607395	1.95863e+06	3.09135e+06	1.35722e+06	716111	2.07112e+06	411749	928193	1.04115e+06	1.59532e+06	1.13088e+06	2.07515e+06	773711	752589
P01019	Angiotensinogen	AGT	553836	426595	366227	663995	370757	215862	398602	468214	254490	172270	351180	396326	369319	331138	280030	282461	437164	790415	149996	430813	657943	265649	212784	249684	229874	528603	273439	823926	517503	305429	284133	205958	288130	532559	331327	313921	361175	280143	294454	233728	307151	297422	231391	215585	333294	189020	270799
P01023	Alpha-2-macroglobulin	A2M	539108	760810	628067	2.64137e+06	757454	649604	739688	446775	720803	196598	631001	1.39558e+06	620980	625413	574703	505489	1.16379e+06	526885	387719	591572	1.1048e+06	593999	371907	523109	481200	748536	753916	929474	1.29898e+06	384300	373820	690111	257117	432265	638951	937674	1.0411e+06	516451	740912	384647	953077	410054	1.0512e+06	618898	778741	359586	606424
P01024	Complement C3	C3	790669	1.21802e+06	958360	1.59151e+06	912578	709951	1.03485e+06	1.08879e+06	979249	348537	861315	1.36935e+06	849489	797811	503235	1.00016e+06	2.03789e+06	1.74047e+06	492642	1.14311e+06	1.72083e+06	790844	585474	884421	557978	1.11439e+06	764337	1.36118e+06	1.9018e+06	868470	810254	600076	632377	702456	1.24722e+06	1.44942e+06	1.05299e+06	860742	958008	733530	827018	866639	1.15475e+06	913375	1.16263e+06	633969	1.14108e+06
P01031	Complement C5	C5	306776	211420	275098	308817	575044	246489	338521	445259	295791	792023	309728	415214	240911	602395	460516	525803	473265	603825	102509	444426	566210	323624	238478	487971	380837	451770	367078	299505	569338	234946	337890	479586	311217	353891	336413	390636	484457	371282	278301	463458	600602	350355	536253	285839	265401	394239	251253
P01033	Metalloproteinase inhibitor 1	TIMP1	2.64362e+06	1.57416e+06	501874	656085	707258	1.41446e+06	1.04726e+06	1.125e+06	2.3763e+06	381828	1.43188e+06	1.3466e+06	1.57429e+06	881972	273827	600836	652886	2.30454e+06	359576	1.41913e+06	608650	3.36926e+06	198571	1.65564e+06	391937	2.039e+06	1.46911e+06	5.4501e+06	910500	1.73467e+06	279991	261188	188907	2.62178e+06	1.97807e+06	1.55554e+06	1.36676e+06	182184	555671	153956	267162	213070	587766	478097	495201	948658	245610
P01034	Cystatin-C	CST3	567898	356609	240556	250401	350513	536910	654611	527056	1.22939e+06	581489	740032	893096	576575	702380	907984	462028	470718	460875	305145	980759	231868	519998	440498	914024	939488	1.1328e+06	482824	591658	258132	372355	904426	313013	667171	824489	611573	612232	788805	985020	379706	439160	329033	478634	285161	210844	249632	656442	663886
P01040	Cystatin-A	CSTA	121746	163399	92099.6	417954	317922	205738	464454	473408	218669	170281	256342	298565	283479	93857.9	245719	220065	156798	202332	200944	80163.4	292888	67742.7	76150.7	164334	82461.1	71289	238039	140415	72514.6	207828	96099.8	182791	69175.4	78172	343518	255468	259466	160832	92144.4	61706	257333	49502.8	269834	169820	83027.7	197267	517771
P01042	Kininogen-1	KNG1	417815	656159	501759	1.08495e+06	693669	393142	627747	470615	482419	174698	504164	607942	505662	419647	338477	626482	720365	905952	427872	640329	1.16528e+06	385641	257470	448270	315813	859409	463445	702843	917539	446251	308786	375666	334029	499363	584542	745570	569107	448495	577537	397973	560846	453732	601992	502220	535937	588930	666253
P01111	GTPase NRas	NRAS	411003	469773	303331	374666	404966	426490	392277	524297	462894	551711	369626	432704	437408	438827	388015	184116	412978	333845	498029	287387	451503	326403	405400	282064	467632	308000	192139	559568	413013	300234	600157	400183	479872	442250	451312	350268	433197	371725	339845	363740	409239	338980	438606	364325	287830	286357	297426
P01112	GTPase HRas	HRAS	205283	442876	227502	113876	132771	248234	258235	168833	198903	259180	174836	423417	133503	104533	203025	96601.7	205028	113682	118882	228035	246427	221123	197155	154272	206349	144339	206456	146919	310581	142066	125033	165703	165606	395762	267528	305034	265869	115386	283373	102164	115362	228332	167216	302764	224097	108184	76761
P01116	GTPase KRas	KRAS	169938	2.37508e+06	501554	843379	179720	485248	205601	291429	279420	182649	819122	501210	744718	1.51804e+06	573789	2.85987e+06	4.74024e+06	372014	380119	916947	721889	469835	292711	984732	439585	482464	155168	1.627e+06	55304.7	120909	127314	307725	261361	301207	1.34963e+06	3.64153e+06	302808	95746.3	1.02561e+06	263617	540185	230625	160797	155695	397402	121974	1.72731e+06
P01137	Transforming growth factor beta-1 proprotein	TGFB1	370422	537327	237280	634229	260416	180838	445054	290503	276671	82082	441324	362533	430969	424370	329776	493628	548098	997482	235240	669640	902332	498215	83627.8	928153	344125	246236	230961	358815	655921	423583	212842	189814	66706.2	195600	423144	945817	280391	95112.8	113725	215196	301805	110914	205916	360042	177271	324636	140262
P01303	Pro-neuropeptide Y	NPY	366946	700665	39722.2	358718	574289	75524.7	371219	315746	177226	23500.1	62182.4	520836	397945	59159.2	279596	322284	42711.9	710447	813273	259733	764254	61294.9	212788	78954.2	491883	182470	616857	353330	50028	49112.3	474891	1.78984e+06	450934	308321	390605	46628.7	410215	45619.5	53010.3	493404	1.98473e+06	583474	54951.7	4.08045e+06	711497	358343	71850.4
P01591	Immunoglobulin J chain	JCHAIN	358785	1.23341e+06	544376	756055	327902	423866	626265	100095	736038	190521	271836	884018	460894	227279	1.37143e+06	1.23508e+06	1.39918e+06	295007	423061	1.65832e+06	406112	1.15279e+06	271099	874669	72462.5	1.25715e+06	835058	445726	334369	266996	214392	804430	169447	131875	1.95528e+06	613173	251549	214383	84128.6	206313	495311	176912	941477	548986	1.44178e+06	56762	3.16426e+06
P01593	Immunoglobulin kappa variable 1D-33	IGKV1D-33	569789	567366	392561	998825	708142	383919	244671	249944	299854	165373	296735	377773	301934	579711	332455	281469	1.03143e+06	819988	161790	440058	340567	436594	153492	190114	182732	346907	507876	669423	874755	434138	338748	194287	274396	352341	363741	637938	426401	346337	216211	192430	132841	297534	237469	371597	313480	181626	277185
P01597	Immunoglobulin kappa variable 1-39	IGKV1-39	198609	474473	289335	436592	182781	150852	142858	184879	118805	171284	173177	252534	256867	131371	162845	216976	540005	295356	220931	231120	363928	186274	132742	117752	107623	175741	144559	215961	232653	211548	241680	216650	208800	223610	296122	243951	292666	224547	241441	115369	127251	174510	200611	132753	220919	143571	203923
P01599	Immunoglobulin kappa variable 1-17	IGKV1-17	213311	126781	454694	669294	205142	130064	225860	166310	242165	168412	243129	424607	113068	122296	171408	73424.8	365057	326385	169636	311930	268653	147141	138609	65945.2	154996	188490	254773	137200	503170	330304	186285	298888	203186	132883	199893	233708	304011	292593	137772	125738	116354	135725	224520	169284	1.08028e+06	82008.2	160454
P01601	Immunoglobulin kappa variable 1D-16	IGKV1D-16	1.23436e+06	1.0422e+06	668911	266034	466672	1.74345e+06	752235	1.53788e+06	621530	799023	679445	681555	591586	1.10565e+06	597045	466139	660654	469878	583492	1.00918e+06	543129	699312	958729	519796	712863	107668	945281	671402	512519	903888	717283	227688	1.18365e+06	516756	976580	221115	497896	620583	421694	450887	577461	593901	392724	793830	392434	486185	235740
P01619	Immunoglobulin kappa variable 3-20	IGKV3-20	1.34853e+06	2.12734e+06	1.62626e+06	3.15143e+06	2.38941e+06	2.12655e+06	2.16964e+06	1.10951e+06	1.74391e+06	390040	1.21639e+06	2.41337e+06	1.12317e+06	1.15945e+06	1.55898e+06	1.65503e+06	4.7473e+06	3.32813e+06	2.85641e+06	1.41463e+06	2.18529e+06	1.78525e+06	1.09924e+06	1.24607e+06	1.17547e+06	1.929e+06	1.19364e+06	2.53694e+06	3.45579e+06	1.03483e+06	1.7337e+06	1.62074e+06	1.38666e+06	1.32304e+06	2.33332e+06	1.78964e+06	2.2369e+06	870999	1.12209e+06	1.21269e+06	1.13094e+06	931584	2.17227e+06	2.7991e+06	1.76094e+06	979997	2.21939e+06
P01624	Immunoglobulin kappa variable 3-15	IGKV3-15	1.38395e+06	3.80319e+06	484514	2.18216e+06	2.13041e+06	1.85447e+06	1.94291e+06	902636	1.48433e+06	1.03618e+06	562650	4.09845e+06	1.60952e+06	2.50175e+06	979204	792491	7.81979e+06	2.77467e+06	683668	765466	3.46863e+06	1.10724e+06	530398	1.06205e+06	644256	2.90829e+06	1.11217e+06	1.95877e+06	4.18788e+06	1.42717e+06	1.55959e+06	1.64248e+06	991525	1.80541e+06	2.06644e+06	2.05851e+06	895966	803219	1.11427e+06	777049	1.23024e+06	733646	1.31973e+06	1.90431e+06	2.66143e+06	591978	1.99812e+06
P01700	Immunoglobulin lambda variable 1-47	IGLV1-47	1.29849e+06	669805	1.33304e+06	1.73402e+06	1.25344e+06	783380	862100	662275	1.82842e+06	469201	721993	992238	592652	665910	470154	1.22759e+06	2.1428e+06	1.27979e+06	252725	910844	1.20543e+06	848308	432008	473587	488053	876248	812661	1.1847e+06	1.29391e+06	390268	868949	728476	406811	352117	1.02149e+06	773639	957037	753358	487439	564235	1.02701e+06	445922	627416	848381	1.21861e+06	511634	2.7806e+06
P01701	Immunoglobulin lambda variable 1-51	IGLV1-51	379230	388277	358846	415792	552015	339840	428832	307205	437289	297550	532179	888002	323786	298590	312018	436069	1.27905e+06	333325	178670	366320	699038	335227	303722	386486	337928	674897	408609	568188	656571	482689	261523	431320	358129	306698	386604	460857	631213	343407	216114	286998	394514	312765	78357	232872	448921	291932	242330
P01703	Immunoglobulin lambda variable 1-40	IGLV1-40	93318.5	85861	101657	124732	72136.3	77367.9	56532.6	93933.1	199761	115542	36683.5	76957.3	56705.9	91359	44194.9	57845.3	611723	89274.1	39358.1	36294.8	68325.4	91918.8	44900.8	42417.3	35758.9	123169	91248.2	72856.2	120873	65211.6	73769.3	135665	54931.3	38031.7	51432.1	91958.7	117130	153077	109877	175509	36928.8	52956.2	63358.7	93369.7	95495.1	46292.1	294785
P01709	Immunoglobulin lambda variable 2-8	IGLV2-8	210662	203736	88834.8	336027	272354	149782	189015	173972	203439	155826	169501	121393	169114	225577	281424	161953	582358	189336	146732	193149	200774	128651	145108	160094	156630	252350	155737	312473	355386	165909	118064	64736.7	221005	101700	181082	200717	284570	116329	197651	191107	170876	148634	149665	179521	243876	135057	130304
P01714	Immunoglobulin lambda variable 3-19	IGLV3-19	97902.6	271871	229072	286907	213981	180199	207816	81680.2	182439	89278.5	275445	392995	187398	198072	214361	224664	3.8772e+06	643560	325202	171264	228356	217462	184818	234868	129007	225025	246659	201016	262692	170960	207693	210569	143664	145811	383673	465514	190631	196676	188372	496974	340456	329609	151383	455930	196536	34836.2	161597
P01717	Immunoglobulin lambda variable 3-25	IGLV3-25	43637.7	51573.1	68260.8	199806	111138	67378	78015.3	36170.9	109822	15084.3	71596.5	70551.9	69975.3	63139.7	74991.9	76515.6	709116	164001	22491.6	139800	127591	66718.9	42279.1	69707.8	39456.6	113189	302034	72104.1	149141	104320	45421.6	91364.2	91796.7	49502.1	87340.3	91363.5	108979	152752	113829	100578	68191	63612.8	107736	69857.2	104631	70228.4	57799.8
P01721	Immunoglobulin lambda variable 6-57	IGLV6-57	214666	325611	378899	495673	296005	187638	180976	85155	769107	50538.6	227418	374021	181828	132711	191143	148502	748921	523958	86066.5	135976	212853	163132	98079.8	134567	108659	471182	195240	202689	176268	101355	204721	305158	121800	126141	360035	178934	298662	163368	108239	275434	156545	118722	288452	105972	282803	109616	183334
P01730	T-cell surface glycoprotein CD4	CD4	11162.6	37527	61150.9	42024.5	22285	30342.8	31637.9	23820	28135.1	19990.3	35582.3	24925.1	29103.7	39317.6	25218.6	43739.1	47116.5	26269.2	27774.8	27607.7	38383.2	19648.7	45107.7	33684.6	25269.6	29292.4	50119.9	21479.5	34866.2	16119.9	24211.7	134271	24098.7	19814.2	51974.1	29493.8	32852.9	29708.8	14639.3	27971	25469	34205	128756	34832.5	32889.2	18715.4	265661
P01742	Immunoglobulin heavy variable 1-69	IGHV1-69	270394	85174.1	363831	573075	452092	192225	212089	200284	71617.2	311031	188097	356339	44815.9	224669	38125.3	260804	49749.2	522619	587431	68204.6	196653	79325.9	25560.1	159275	190064	52873.9	74790.6	275371	539858	316441	59703.2	147030	196183	92092.5	201044	54980.8	138057	202156	128076	66294.4	206571	401453	74606.9	287930	173072	65070.9	247193
P01768	Immunoglobulin heavy variable 3-30	IGHV3-30	253720	201759	291257	604629	208452	318578	412621	194986	385331	134365	165885	605129	186443	248670	230667	118352	826959	484144	124719	230429	477101	422879	104548	213492	204971	339437	274231	396342	662664	185589	276374	232030	303909	196078	244318	323520	376788	317897	185312	197839	204902	185880	301914	282174	356890	201718	516384
P01780	Immunoglobulin heavy variable 3-7	IGHV3-7	522489	728045	1.47286e+06	884493	907323	564284	747450	526923	382273	384229	321896	722652	372657	582348	463803	317241	964295	1.11149e+06	154455	936281	573078	279483	463134	559516	356447	624668	869376	854840	1.81426e+06	450054	676873	685122	434331	428716	729178	525429	672902	485846	319415	776579	1.08899e+06	547105	985902	354499	736226	417043	2.06657e+06
P01782	Immunoglobulin heavy variable 3-9	IGHV3-9	378249	236724	426571	490771	417522	370851	299212	435316	517154	342132	162738	661052	353293	151397	240726	319395	727971	496209	156854	285977	540868	775186	428428	262770	157089	260905	477765	553873	565998	313543	487142	157359	607465	207482	502323	362554	397320	305335	299735	211471	361831	255614	379823	449599	601173	463030	729157
P01833	Polymeric immunoglobulin receptor	PIGR	302845	835104	245297	289545	229820	261022	107241	162941	659778	256700	212354	782848	387234	366300	895697	422011	602058	280657	274509	485843	355088	648752	57275.5	473757	251055	539767	447051	446083	278127	341677	252371	393547	142755	218616	638687	768619	357590	125391	146269	100646	150165	135205	419967	264637	590890	410606	1.60094e+06
P01834	Immunoglobulin kappa constant	IGKC	8.88836e+07	1.16636e+08	7.7923e+07	1.50814e+08	1.19077e+08	6.1219e+07	5.89829e+07	2.98133e+07	7.66175e+07	1.5207e+07	3.17061e+07	8.36822e+07	3.6585e+07	5.86166e+07	2.3676e+07	1.03841e+08	1.61366e+08	1.45965e+08	1.52664e+07	1.25476e+08	7.76954e+07	5.11354e+07	4.6047e+07	6.18553e+07	4.88162e+07	4.9918e+07	7.58541e+07	5.82692e+07	1.906e+08	3.73722e+07	6.09589e+07	6.85488e+07	6.75232e+07	3.15723e+07	5.40785e+07	6.35432e+07	6.88423e+07	4.57504e+07	5.13645e+07	3.28498e+07	4.68009e+07	3.64374e+07	7.49335e+07	7.56527e+07	6.91666e+07	6.31886e+07	1.50883e+08
P01859	Immunoglobulin heavy constant gamma 2	IGHG2	9.7951e+06	7.89617e+06	1.27355e+07	2.04984e+07	1.75163e+07	7.39106e+06	1.12591e+07	8.02823e+06	8.45091e+06	6.83137e+06	9.56177e+06	2.09138e+07	9.69085e+06	6.0448e+06	7.47694e+06	7.50137e+06	2.56968e+07	2.39534e+07	2.23876e+06	9.77675e+06	1.41023e+07	1.3312e+07	7.04107e+06	6.92645e+06	4.14278e+06	1.38903e+07	1.14782e+07	9.22317e+06	2.16276e+07	1.14819e+07	1.14082e+07	6.62845e+06	8.61756e+06	1.06995e+07	9.22719e+06	1.40616e+07	8.83172e+06	1.64758e+07	7.64557e+06	9.34282e+06	1.47093e+07	8.02924e+06	1.37334e+07	1.30252e+07	1.6097e+07	1.38456e+07	2.50951e+07
P01860	Immunoglobulin heavy constant gamma 3	IGHG3	850626	941945	1.06342e+06	2.44046e+06	8.16639e+06	922503	803508	291302	1.68304e+06	331944	726034	746750	773035	1.65652e+06	834240	814552	1.15244e+06	3.28861e+06	314398	1.33188e+06	2.01985e+06	893362	720610	723894	1.02288e+06	1.91755e+06	1.14909e+06	1.20516e+06	3.1961e+06	961002	1.05213e+06	750444	1.14568e+06	1.19615e+06	1.33203e+06	2.17086e+06	688201	2.31472e+06	975722	568014	1.55982e+06	765424	1.43552e+06	1.98417e+06	1.68583e+06	1.0176e+06	6.06317e+06
P01861	Immunoglobulin heavy constant gamma 4	IGHG4	4.72446e+06	2.38853e+06	3.20698e+06	3.95269e+06	2.7447e+06	5.63917e+06	1.68081e+06	352331	5.18589e+06	471472	622735	1.66465e+06	1.46302e+06	363099	1.16548e+06	1.46653e+06	3.35225e+06	3.4768e+06	544394	3.58645e+06	5.14316e+06	1.29539e+06	925639	764304	2.46689e+06	2.71988e+06	1.1073e+06	4.78581e+06	4.70376e+06	1.47325e+06	2.2389e+06	1.74827e+06	646681	2.58551e+06	2.99855e+06	3.62202e+06	1.77302e+06	465594	1.7393e+06	193863	663418	2.09509e+06	2.23147e+06	4.29611e+06	1.92149e+06	1.41798e+06	2.98619e+06
P01871	Immunoglobulin heavy constant mu	IGHM	420129	593630	1.27165e+06	3.43105e+06	1.24405e+06	597602	729964	506124	437331	230946	241991	1.43975e+06	604986	320424	663204	810731	2.2486e+06	780646	216257	1.23407e+06	1.76935e+06	816018	497477	272819	330130	852532	1.24703e+06	1.30166e+06	748067	409545	434214	790519	1.04547e+06	274347	892675	894827	501471	828204	340079	427997	788181	385305	1.76653e+06	1.10122e+06	1.68121e+06	606843	2.71972e+06
P01876	Immunoglobulin heavy constant alpha 1	IGHA1	2.79927e+06	4.77341e+06	2.30775e+06	5.76189e+06	5.71085e+06	1.9607e+06	4.64938e+06	1.4523e+06	9.72375e+06	650159	2.98825e+06	4.132e+06	3.1374e+06	3.3318e+06	4.26901e+06	4.85785e+06	8.80176e+06	5.0976e+06	333584	6.44534e+06	3.07754e+06	5.4095e+06	1.82431e+06	3.40358e+06	1.20568e+06	3.78724e+06	3.84531e+06	4.36647e+06	3.6571e+06	2.1253e+06	2.35997e+06	3.26606e+06	1.50611e+06	1.32665e+06	5.33004e+06	6.86997e+06	6.75135e+06	3.4227e+06	2.03308e+06	2.5718e+06	4.01326e+06	2.96305e+06	5.62873e+06	2.53549e+06	5.38209e+06	2.08976e+06	8.57277e+06
P01889	HLA class I histocompatibility antigen, B alpha chain	HLA-B	612377	751582	741779	722895	628803	455784	988119	444040	549900	407847	448488	781170	722048	721142	609717	1.05357e+06	1.10965e+06	511252	650802	707879	653614	495798	400488	511280	419922	810470	491477	414389	738563	423701	656611	1.12077e+06	656467	563962	1.05572e+06	835387	894634	481679	682934	516639	494448	601774	1.00293e+06	658063	579496	544221	1.83645e+06
P01893	Putative HLA class I histocompatibility antigen, alpha chain H	HLA-H	269128	269254	204434	119121	285630	327583	860990	208636	323660	298361	87114.9	256515	144120	257704	167150	388959	136585	272146	49013.7	252776	172893	307301	246657	152480	228711	307271	198248	262461	256625	171767	275521	439527	194031	222243	357101	194845	482744	207594	273511	471639	335947	460106	136134	124362	236634	320151	549182
P01903	HLA class II histocompatibility antigen, DR alpha chain	HLA-DRA	282389	659726	1.00103e+06	641295	570373	310356	304685	348957	495485	358370	441507	548487	470510	559383	386705	899448	880893	456555	325374	438710	970010	468683	480636	434734	873642	790485	715172	496302	843197	426770	834189	2.86323e+06	801634	517428	417907	730222	775804	962617	559833	323376	916274	561526	834885	344606	629813	619637	2.49893e+06
P01906	HLA class II histocompatibility antigen, DQ alpha 2 chain	HLA-DQA2	276143	427554	652702	606065	616823	519692	342973	325464	407502	448838	364778	439701	362895	622334	399695	563871	538529	387747	292379	292393	584115	306931	593473	353198	653701	491582	702699	481334	642286	348500	523017	1.77218e+06	503050	406307	965676	536034	428145	559973	435491	343215	734999	347509	850095	600979	505876	446569	1.9428e+06
P01909	HLA class II histocompatibility antigen, DQ alpha 1 chain	HLA-DQA1	223049	182132	228406	444724	118157	156050	138814	249474	679609	168831	88218.9	239255	169959	522205	281604	308662	513313	467836	217046	220499	340536	231720	255233	143959	220972	280402	170586	133841	380261	88280.1	184150	632074	339920	299492	262285	679529	236312	146526	831871	269634	239992	332480	181371	222674	158174	32741.8	513600
P01911	HLA class II histocompatibility antigen, DRB1 beta chain	HLA-DRB1	356280	576896	575224	940043	661069	433433	444311	1.42138e+06	815573	334423	1.34508e+06	1.80166e+06	428220	1.35178e+06	868425	785787	977225	543325	484347	668557	1.69191e+06	297607	616115	369248	1.22823e+06	1.47298e+06	413077	1.83509e+06	999722	353991	1.14362e+06	2.88899e+06	418478	884726	784289	538144	866604	538333	560175	349417	1.10048e+06	1.09924e+06	713597	490770	824571	524068	1.88616e+06
P01920	HLA class II histocompatibility antigen, DQ beta 1 chain	HLA-DQB1	132964	325716	313048	121367	253000	215135	194958	118679	164894	147128	127187	155046	220711	97419.1	131327	285543	298062	90805.6	164026	239912	302499	146042	215401	264774	278135	307269	221931	305561	358464	146534	232078	789335	108880	121171	352848	298474	291303	170458	195811	140106	310091	408644	326595	144468	180325	172972	588868
P02042	Hemoglobin subunit delta	HBD	1.66974e+06	5.45353e+06	2.9725e+06	6.00249e+06	4.60113e+06	1.72876e+06	2.33932e+06	5.77996e+06	2.24568e+06	1.18103e+06	1.49235e+06	5.24226e+06	2.19916e+06	3.0098e+06	2.14833e+06	4.78745e+06	3.87076e+06	3.23265e+06	928970	1.95124e+06	5.32127e+06	2.02473e+06	1.22178e+06	1.70915e+06	1.9592e+06	2.17323e+06	3.012e+06	1.71991e+06	3.04703e+06	1.51557e+06	2.23829e+06	2.10864e+06	1.56853e+06	1.80822e+06	2.01279e+06	3.21722e+06	4.91347e+06	2.47704e+06	1.47186e+06	2.10021e+06	5.36913e+06	2.65475e+06	1.79857e+06	2.6112e+06	4.66443e+06	1.46058e+06	3.46209e+06
P02100	Hemoglobin subunit epsilon	HBE1	1.05552e+07	2.72032e+07	8.21092e+06	1.27336e+07	2.01959e+07	7.96107e+06	1.578e+07	8.11469e+06	1.05072e+07	9.87201e+06	5.6603e+06	5.94778e+07	1.2008e+07	1.22102e+07	7.48084e+06	5.59242e+07	7.75674e+06	1.09941e+07	6.88155e+06	1.22498e+07	1.21368e+07	1.84887e+07	3.56088e+06	8.33905e+06	5.43038e+06	7.19207e+06	1.14579e+07	7.35671e+06	9.86394e+06	6.38743e+06	8.17914e+06	1.18298e+07	3.28409e+06	1.69121e+07	6.89414e+06	1.38199e+07	1.10918e+07	1.46853e+07	6.85662e+06	1.44014e+07	6.37106e+07	1.55169e+07	5.54514e+06	1.98072e+07	1.38047e+07	5.78124e+06	5.85186e+06
P02144	Myoglobin	MB	98395.6	85989.6	127426	247863	128984	275383	253685	87464.3	55340	216811	103030	98717	120238	468960	95300.2	88682.1	88850.4	97214.5	87850.4	391624	105120	74430.1	128486	82474.4	326837	102832	368953	100468	82242.5	88219.2	383752	111556	167860	72661	133299	94767.2	83795.5	230335	77014.9	171228	156998	155184	58299.9	277064	275467	78538.5	326638
P02452	Collagen alpha-1(I) chain	COL1A1	5.26117e+06	1.61494e+07	2.45121e+06	7.3517e+06	8.4594e+06	6.85102e+06	6.36348e+06	1.08017e+07	4.99124e+06	3.75174e+06	1.53633e+07	1.34172e+07	5.63007e+06	2.84139e+07	9.96598e+06	2.93439e+06	2.20322e+07	1.15081e+07	1.31862e+06	5.33468e+06	2.11031e+07	2.17133e+06	1.16058e+06	5.65554e+06	7.17685e+06	5.19627e+06	3.40045e+06	1.54507e+07	1.0853e+07	6.91176e+06	5.29834e+06	1.41707e+07	2.36231e+06	1.77607e+06	7.12695e+06	1.90257e+07	8.3793e+06	3.01478e+06	1.12884e+07	2.74651e+06	4.51166e+06	4.90307e+06	9.76466e+06	2.858e+06	3.02256e+06	2.71368e+06	3.91559e+06
P02458	Collagen alpha-1(II) chain	COL2A1	3.63013e+06	1.58919e+07	1.69595e+06	5.32924e+06	4.33945e+06	6.30642e+06	2.66943e+06	5.72349e+06	2.02071e+06	3.14417e+06	9.82581e+06	9.4149e+06	1.24168e+06	1.86056e+07	9.15993e+06	1.37015e+06	1.22242e+07	9.13089e+06	145950	5.66322e+06	1.67197e+07	2.14553e+06	765333	4.8095e+06	3.6611e+06	2.0703e+06	1.05631e+06	6.6338e+06	7.21154e+06	3.53852e+06	2.35185e+06	9.58185e+06	1.29849e+06	1.18787e+06	6.4731e+06	8.3708e+06	4.33928e+06	2.86323e+06	4.66409e+06	645431	2.51346e+06	2.40686e+06	9.05272e+06	1.02754e+06	908610	1.82908e+06	1.8355e+06
P02461	Collagen alpha-1(III) chain	COL3A1	471103	1.01233e+06	258171	1.36653e+06	487966	458017	359302	842868	383622	344566	2.95812e+06	1.275e+06	526545	4.141e+06	1.20242e+06	314590	3.10986e+06	905459	229358	624664	3.03376e+06	270269	138487	350327	698742	554052	341971	1.87501e+06	1.43502e+06	913082	518649	2.62859e+06	308042	277599	710489	2.24103e+06	1.04435e+06	347703	1.86804e+06	258469	369837	408216	918791	490215	464564	255817	569502
P02462	Collagen alpha-1(IV) chain	COL4A1	745468	1.67853e+06	383979	850247	676375	1.38818e+06	837918	423168	651545	534716	1.1732e+06	1.28404e+06	670454	2.16484e+06	1.29283e+06	1.52738e+06	1.59803e+06	1.14365e+06	774818	1.26037e+06	2.01124e+06	766250	320565	712089	618023	937701	934874	895998	1.20483e+06	659328	438132	1.1092e+06	265585	377226	1.00806e+06	900145	636006	433798	1.23904e+06	225251	627788	333167	1.17464e+06	1.96795e+06	908778	529428	634023
P02511	Alpha-crystallin B chain	CRYAB	599233	945607	668182	1.38692e+06	1.44088e+06	721592	700564	762679	1.09224e+06	311839	664765	1.17632e+06	832092	1.94051e+06	731298	1.38787e+06	1.04559e+06	1.17298e+06	336685	822587	871135	1.40831e+06	483224	1.00102e+06	610903	1.23737e+06	524589	1.21874e+06	1.77413e+06	843865	904413	502989	769547	714155	767458	1.55681e+06	1.03778e+06	478840	941271	402525	669771	438509	770321	866117	1.14817e+06	910516	621059
P02533	Keratin, type I cytoskeletal 14	KRT14	1.3853e+06	2.16711e+06	848718	2.54352e+06	2.41504e+06	1.71939e+06	1.38677e+06	1.51605e+06	993893	452770	1.29961e+06	2.40761e+06	1.40191e+06	1.88187e+06	1.02733e+06	2.31811e+06	2.49561e+06	2.12627e+06	636079	1.36247e+06	1.30739e+06	1.44429e+06	554151	1.65172e+06	1.88109e+06	1.57601e+06	965694	2.25067e+06	2.29244e+06	1.51568e+06	1.96338e+06	1.29147e+06	3.29642e+06	1.90462e+06	1.78264e+06	1.64463e+06	1.85921e+06	626209	1.08438e+06	1.09602e+06	983044	1.15973e+06	1.60171e+06	1.35136e+06	1.72586e+06	2.26979e+06	2.48733e+06
P02545	Prelamin-A/C	LMNA	2.34923e+06	3.38278e+06	2.72321e+06	4.15183e+06	5.07892e+06	2.80438e+06	2.84825e+06	3.25723e+06	3.35354e+06	2.37151e+06	2.5023e+06	3.27226e+06	3.32578e+06	3.79471e+06	3.07148e+06	3.92934e+06	4.42845e+06	3.5014e+06	2.45556e+06	3.24235e+06	3.65018e+06	3.73266e+06	2.22695e+06	3.99449e+06	2.31307e+06	3.16324e+06	2.9779e+06	4.1535e+06	5.29366e+06	2.84275e+06	2.22525e+06	3.50368e+06	1.89109e+06	3.31083e+06	3.29325e+06	4.17406e+06	3.61575e+06	2.67159e+06	3.60166e+06	3.10594e+06	3.52743e+06	3.04189e+06	3.54232e+06	3.5542e+06	3.0799e+06	3.15948e+06	3.24946e+06
P02549	Spectrin alpha chain, erythrocytic 1	SPTA1	788162	1.51298e+06	140542	240109	407713	837562	2.45382e+06	541868	131372	330994	768387	179231	289037	3.8176e+06	140872	336727	897255	3.57766e+06	353863	167925	195726	2.00812e+06	631861	243657	332226	6.4395e+06	338612	308581	1.19099e+06	341834	217495	133017	447906	236290	404020	155092	412690	243686	275284	80514.6	276439	478290	3.77511e+06	203829	151702	223815	777131
P02647	Apolipoprotein A-I	APOA1	3.55261e+06	5.45505e+06	5.09858e+06	1.30695e+07	7.13777e+06	3.11577e+06	4.53533e+06	3.99158e+06	4.40664e+06	1.17898e+06	3.33087e+06	4.88986e+06	3.54244e+06	3.97845e+06	3.45611e+06	5.99884e+06	4.6673e+06	8.30971e+06	1.94245e+06	4.19769e+06	8.1688e+06	3.64758e+06	2.85775e+06	2.77807e+06	3.21426e+06	6.05389e+06	4.89513e+06	6.56577e+06	9.14067e+06	3.80425e+06	2.91781e+06	2.52297e+06	3.26192e+06	2.92559e+06	4.10089e+06	7.19793e+06	4.7785e+06	5.55738e+06	3.66705e+06	3.66083e+06	4.16098e+06	3.83812e+06	6.31353e+06	5.17607e+06	5.14029e+06	4.5346e+06	4.5623e+06
P02649	Apolipoprotein E	APOE	570222	599963	445401	700249	827287	339436	313747	334886	359502	252993	278270	683212	291973	349958	393086	1.91108e+06	622033	744337	306649	556316	684180	350247	286967	374347	426932	557698	663211	719927	761230	433568	607596	560541	323907	278314	610580	655886	556574	618583	568057	325052	623881	548545	660949	600203	831341	423053	795440
P02652	Apolipoprotein A-II	APOA2	678132	1.25355e+06	1.0343e+06	3.59737e+06	2.03979e+06	585944	1.15952e+06	1.14704e+06	1.30702e+06	262597	392094	1.57025e+06	942749	1.20254e+06	645114	989796	1.05108e+06	2.96552e+06	470938	1.43755e+06	4.07319e+06	815403	227998	473196	340157	1.68341e+06	872584	2.29882e+06	2.82378e+06	782510	976886	553250	758063	772314	928753	1.91624e+06	1.52931e+06	1.36733e+06	976482	728475	921071	640444	1.53325e+06	1.98853e+06	1.74443e+06	999125	1.28453e+06
P02654	Apolipoprotein C-I	APOC1	236400	598677	475380	445770	366868	349664	593917	274363	254729	193524	410700	465174	247389	354399	258729	519810	424066	687969	218079	380974	469302	235393	203465	213118	206377	412571	340041	562277	475980	296358	276208	228705	181156	205109	342078	516232	301353	168831	223979	204561	275257	326940	460681	462715	451918	216087	327877
P02655	Apolipoprotein C-II	APOC2	181901	238806	168054	343571	266747	10699.4	372230	176384	103711	117873	81707.9	205526	117711	243946	119296	375777	152194	248744	171275	215112	289664	78501.3	176302	208080	176132	154803	247397	318080	303338	86782	204389	114227	186747	129394	288019	341818	166235	165449	96605.8	179031	171779	178690	224142	289465	153941	72522.9	173762
P02656	Apolipoprotein C-III	APOC3	543442	1.46141e+06	586336	926671	1.20159e+06	531430	750180	629744	288779	210970	329976	696476	627467	677615	433114	1.32271e+06	1.77887e+06	826819	450255	600564	1.27248e+06	491645	304120	431624	423790	333604	549606	1.30275e+06	1.0988e+06	467972	829969	641735	503340	487007	758166	1.17252e+06	726705	593923	446542	574633	574030	776606	728732	782811	558117	409322	479453
P02671	Fibrinogen alpha chain	FGA	623139	969584	790264	959395	712351	664960	907933	639511	723611	301317	650320	873100	813455	731885	776702	1.31229e+06	2.13567e+06	1.1003e+06	405835	776326	2.07687e+06	718088	379337	832801	587757	720657	944076	961363	1.1465e+06	587535	505159	619437	432540	418652	1.04837e+06	1.40368e+06	646796	671139	509590	534851	1.00601e+06	695886	955376	1.06301e+06	994194	642192	825704
P02675	Fibrinogen beta chain	FGB	935350	1.56265e+06	1.43863e+06	1.62054e+06	1.22037e+06	924913	1.32055e+06	1.17762e+06	1.07078e+06	500633	960269	1.49608e+06	1.39071e+06	1.08125e+06	1.35414e+06	1.60285e+06	3.4161e+06	1.62358e+06	619060	1.32132e+06	2.97352e+06	1.09567e+06	613172	1.28969e+06	794793	1.20411e+06	1.13449e+06	1.60964e+06	1.95019e+06	802848	825936	1.17183e+06	614677	590689	1.56751e+06	2.50112e+06	1.02382e+06	917902	721482	792157	1.63174e+06	1.33042e+06	1.58602e+06	1.56428e+06	1.71578e+06	727209	1.0621e+06
P02679	Fibrinogen gamma chain	FGG	578335	844181	739981	844930	808804	490083	742750	710584	673010	312649	675196	976791	977133	685389	741520	1.17515e+06	2.25491e+06	1.12757e+06	459727	891373	1.98308e+06	776261	376198	818702	523709	796972	682009	990878	1.1978e+06	549668	548946	764348	445537	441493	906872	1.5115e+06	631540	657570	502104	547488	974976	811902	944340	1.01534e+06	1.13801e+06	548843	769394
P02689	Myelin P2 protein	PMP2	373443	175973	114500	1.03673e+06	683640	376066	181245	170145	782587	54754.3	398985	1.17538e+06	125286	547213	64942	483353	836654	658031	253592	523653	327533	93787.5	136249	41628.1	166928	149044	143184	256996	295548	259473	142364	595551	520125	264994	335081	509869	676932	182127	660267	455173	66915.1	177629	727490	683850	742607	701034	354252
P02730	Band 3 anion transport protein	SLC4A1	90077.2	421133	193256	247778	437251	134247	173686	188793	123491	106552	93543.4	761441	164184	193198	196656	847560	170746	393474	210524	264700	295556	280274	127527	255162	208761	177381	144630	139420	346090	180180	256194	332113	111365	240209	158850	341719	216732	153176	157489	174670	906482	248480	150269	299699	292076	142994	148801
P02743	Serum amyloid P-component	APCS	622896	1.66191e+06	894705	963909	1.01284e+07	383386	604561	797048	1.1516e+06	348062	555235	896572	923579	738211	1.04962e+06	1.09798e+06	2.12705e+06	1.97447e+06	521691	659711	2.04596e+06	894016	177961	972134	920199	951724	788233	1.48656e+06	1.76286e+06	680409	1.35477e+06	760289	364987	460989	1.13397e+06	2.16432e+06	1.50751e+06	1.78474e+06	513282	764243	1.39801e+06	950033	1.24125e+06	1.1006e+06	2.34687e+06	786341	904080
P02745	Complement C1q subcomponent subunit A	C1QA	766298	2.6176e+06	1.65883e+06	778393	2.24071e+06	1.801e+06	1.13846e+06	896953	410461	666529	837622	1.31113e+06	1.09495e+06	1.10495e+06	976110	588417	918704	881921	604463	665581	1.56039e+06	614264	941686	508666	579005	982824	817986	2.23492e+06	1.01149e+06	1.65621e+06	606660	742213	666401	909649	851434	910838	1.74418e+06	666726	794255	498436	357514	1.24566e+06	461751	524430	754497	557483	821175
P02746	Complement C1q subcomponent subunit B	C1QB	318929	720665	754354	954883	855172	557250	552466	652338	449796	303155	456215	1.30074e+06	560418	724616	684644	980639	1.0663e+06	686407	203041	482427	1.25403e+06	616234	472888	575434	476261	781291	358913	798872	1.05294e+06	390012	782519	680927	479022	333792	771572	947495	782421	473248	575099	497823	545767	940098	721239	458950	594664	425908	943837
P02747	Complement C1q subcomponent subunit C	C1QC	311444	670046	748931	1.07296e+06	873739	439381	781817	563303	370315	198658	348686	1.00532e+06	561460	604668	454352	1.04969e+06	1.00867e+06	609076	314201	459802	1.08257e+06	535488	343541	537280	437906	772284	490188	843851	1.10113e+06	369298	509334	705723	459090	418888	638395	745873	673386	645073	594761	330674	564291	661538	674340	647562	715253	503956	929963
P02748	Complement component C9	C9	317834	688140	327783	519950	502917	350120	506098	525639	447085	227898	483831	954813	484512	501924	423956	751453	1.11146e+06	536904	268127	506038	727456	371476	228091	355300	381590	455036	354981	440711	568961	583118	371475	451441	315650	229086	665328	651881	419057	1.01935e+06	339050	289193	498181	681293	454045	503594	829612	225308	295393
P02749	Beta-2-glycoprotein 1	APOH	707155	858667	768278	1.03575e+06	990932	673879	934192	617015	569711	417234	535835	635231	523172	690776	496975	1.27579e+06	829318	1.27997e+06	587345	887034	1.3215e+06	891406	526035	795341	466672	956188	579496	786797	1.5515e+06	635317	561135	668143	445858	823322	722806	1.04264e+06	949674	693602	987387	782233	1.28016e+06	603749	829154	734310	1.03578e+06	776076	512264
P02750	Leucine-rich alpha-2-glycoprotein	LRG1	338138	202683	196582	569656	452375	1.7096e+06	372061	627179	546781	282932	539656	360091	557929	539025	268966	387907	844852	757599	115201	506301	415461	257133	301367	217046	412806	776532	410770	1.05536e+06	606849	186313	877993	230886	716324	761680	512236	1.09156e+06	975281	315050	182561	287229	217320	635589	616384	765091	547678	541594	245584
P02751	Fibronectin	FN1	719441	1.3483e+06	871096	1.26288e+06	1.12059e+06	776466	679709	760744	863284	460964	730128	1.44905e+06	819719	1.26525e+06	1.03061e+06	2.32409e+06	1.48289e+06	1.64739e+06	789076	1.22536e+06	1.47096e+06	1.24289e+06	527230	1.07225e+06	517639	1.17259e+06	733298	1.23565e+06	1.27201e+06	706870	546249	1.10626e+06	354794	632469	1.02057e+06	1.43963e+06	1.18044e+06	755848	1.26306e+06	355701	1.2521e+06	827313	1.83541e+06	1.7509e+06	1.47705e+06	982923	1.53462e+06
P02753	Retinol-binding protein 4	RBP4	188345	240195	233266	374104	161442	62643.6	180749	290117	161313	52080.1	160078	203426	182341	101859	140230	206038	207511	259986	163206	356299	319601	176644	165096	222043	135341	413861	722909	267224	346938	154351	273249	164956	144801	223077	185853	222734	246461	219788	283020	141527	203511	126242	229447	242336	265701	232005	229873
P02760	Protein AMBP	AMBP	555714	1.05552e+06	437194	1.26176e+06	873361	428403	711981	490791	559716	287542	533015	683691	464282	881379	487843	1.24991e+06	722944	1.5631e+06	450148	1.07124e+06	1.28997e+06	741597	275287	716642	629801	522506	531601	735619	1.07798e+06	409962	362191	415207	217220	436792	681156	937662	712384	574137	780605	345843	611273	340486	699224	667647	966101	547969	689679
P02763	Alpha-1-acid glycoprotein 1	ORM1	1.55195e+06	2.2958e+06	1.5239e+06	3.51927e+06	1.0803e+06	1.60269e+06	4.01327e+06	1.86479e+06	2.14108e+06	675990	2.03423e+06	1.96088e+06	1.44537e+06	871179	916805	2.80849e+06	5.19971e+06	1.73968e+06	549813	2.41449e+06	1.34065e+06	2.13193e+06	849103	2.36818e+06	926130	2.30598e+06	1.86164e+06	1.92141e+06	2.68437e+06	1.31537e+06	1.15317e+06	1.27879e+06	918251	1.28324e+06	3.22146e+06	3.447e+06	1.82023e+06	1.6945e+06	1.32455e+06	1.08328e+06	904205	975930	1.17129e+06	1.13308e+06	1.80131e+06	1.57889e+06	2.4047e+06
P02765	Alpha-2-HS-glycoprotein	AHSG	562960	648875	726254	1.51389e+06	793525	635286	966557	710665	605712	369712	498772	552759	539376	625637	298246	589725	551716	720560	355838	524926	1.11447e+06	546782	385871	371924	381294	815871	531113	646048	1.05901e+06	538848	454080	422271	424863	550867	764414	783994	662471	583829	554368	492583	1.12578e+06	486429	624279	882857	741954	587187	930074
P02766	Transthyretin	TTR	1.61277e+06	695546	727494	1.22796e+06	660676	504522	1.01152e+06	927845	613822	310324	812456	573641	530098	728114	333944	602000	508457	729869	278907	534008	904906	349554	595133	491200	407267	1.16439e+06	1.12524e+06	847650	1.17337e+06	658928	889840	666836	585897	547022	856245	680351	439715	984470	604081	313527	201158	325448	658143	399456	514749	543642	400558
P02768	Albumin	ALB	3.04465e+07	3.48603e+07	3.64414e+07	9.289e+07	5.15654e+07	2.2069e+07	4.11284e+07	4.15825e+07	4.42698e+07	1.30703e+07	3.7907e+07	4.69233e+07	3.17794e+07	3.14852e+07	2.10504e+07	2.46639e+07	4.47593e+07	5.55342e+07	1.62934e+07	3.29216e+07	5.79439e+07	2.8292e+07	2.13282e+07	1.87009e+07	1.93483e+07	5.01519e+07	2.6804e+07	5.77398e+07	6.03944e+07	2.64233e+07	3.2984e+07	2.10536e+07	2.90223e+07	3.03771e+07	2.96388e+07	3.80676e+07	3.64843e+07	4.19897e+07	2.6656e+07	3.18257e+07	3.88218e+07	2.62145e+07	4.16279e+07	3.68663e+07	4.64288e+07	4.10858e+07	4.82651e+07
P02774	Vitamin D-binding protein	GC	441598	770660	493109	1.36171e+06	762066	444990	725027	690923	455792	256216	659452	573677	478289	560736	336870	522860	779546	786643	398371	777265	610082	391595	382847	391450	450494	640244	475066	744107	933075	424018	416483	440254	471082	514479	464349	647905	559110	517522	581877	410177	658438	381433	614601	682597	762068	678684	747808
P02786	Transferrin receptor protein 1	TFRC	197525	118449	190191	246911	181241	120191	203428	184862	201164	129135	194038	268225	161367	392363	148759	214352	220844	151234	202054	166490	248290	233243	153611	174712	161119	153215	213332	253732	187559	161010	207737	182625	125226	112342	211082	131777	198179	95094.2	223654	109568	131203	171299	278503	165565	209702	96676.1	221722
P02787	Serotransferrin	TF	2.61085e+06	1.98584e+06	3.09785e+06	6.32288e+06	3.26074e+06	2.60686e+06	4.0637e+06	2.41498e+06	3.33543e+06	1.59336e+06	2.36796e+06	2.78924e+06	1.94305e+06	2.16957e+06	1.22052e+06	2.06279e+06	4.73206e+06	3.44483e+06	1.31944e+06	2.25972e+06	4.24251e+06	1.99114e+06	1.95028e+06	2.00089e+06	1.31131e+06	2.80295e+06	2.44047e+06	3.32149e+06	4.13464e+06	2.32103e+06	2.68225e+06	1.37667e+06	1.67916e+06	2.29999e+06	2.50848e+06	3.37001e+06	2.73858e+06	2.62764e+06	1.9264e+06	2.45744e+06	3.12865e+06	1.88966e+06	2.54655e+06	3.67844e+06	2.3837e+06	2.31978e+06	2.92111e+06
P02788	Lactotransferrin	LTF	3.60192e+06	7.53142e+06	2.7685e+06	1.34509e+06	1.6737e+06	5.51044e+06	775598	3.06844e+06	1.81502e+06	508598	1.76354e+06	1.32098e+07	3.85438e+06	3.07986e+06	844437	2.62802e+07	5.28556e+06	1.19607e+06	102302	3.37388e+06	2.67302e+06	2.01196e+06	671226	3.03315e+06	334618	6.50793e+06	1.86517e+06	6.63344e+06	1.227e+06	5.38002e+06	925757	3.07468e+06	266383	2.22635e+06	5.0325e+06	3.1245e+06	1.69714e+06	1.03646e+06	1.7875e+06	723783	1.83814e+06	898516	6.01761e+06	2.31323e+06	1.38738e+07	581147	1.24644e+07
P02790	Hemopexin	HPX	1.54252e+06	2.06388e+06	1.84795e+06	5.06646e+06	2.39907e+06	1.45525e+06	2.54369e+06	2.17354e+06	2.27631e+06	1.10113e+06	2.71066e+06	1.7644e+06	2.37691e+06	2.37038e+06	1.22625e+06	1.543e+06	2.89483e+06	2.52896e+06	1.31365e+06	2.20121e+06	2.73646e+06	1.4179e+06	1.19911e+06	1.46619e+06	1.41087e+06	1.95302e+06	1.62658e+06	2.56093e+06	3.48032e+06	1.57331e+06	1.52896e+06	1.49186e+06	1.46335e+06	1.77431e+06	2.11409e+06	1.76808e+06	2.13133e+06	2.67899e+06	2.06519e+06	1.71465e+06	1.86094e+06	1.75639e+06	2.30786e+06	1.8075e+06	2.14047e+06	2.02537e+06	2.79983e+06
P02792	Ferritin light chain	FTL	198130	1.01274e+06	528926	1.10228e+06	832461	368785	308951	433181	531174	384954	925056	1.65116e+06	511355	877388	1.12995e+06	1.03304e+06	1.97005e+06	569766	569120	674635	1.20707e+06	236194	320816	1.01764e+06	835937	537165	533343	777390	1.38417e+06	421463	510919	1.39476e+06	845150	542058	925849	757662	584640	851085	1.21009e+06	408040	683355	474282	1.20321e+06	349315	1.09387e+06	607594	1.30709e+06
P02794	Ferritin heavy chain	FTH1	191366	785538	364580	827341	653285	365457	293773	375450	526352	269648	762633	1.33738e+06	488091	781038	898664	479275	1.04666e+06	591092	399339	708274	1.16204e+06	237082	206877	687874	583620	395412	282189	560775	946644	384569	348095	700016	692991	486015	506453	621386	481692	380895	877389	305952	286873	382975	754528	311019	663282	518534	882965
P03886	NADH-ubiquinone oxidoreductase chain 1	MT-ND1	18319.5	104713	168229	173526	90400.3	6318.97	8023.01	184761	154214	174600	270669	130568	202499	535851	207604	176499	292298	257381	273551	117514	199774	162570	135523	125385	213546	235914	40893.8	237408	283228	233164	356605	224379	263587	196808	304400	161027	147223	167595	164488	103971	100497	199305	157704	23217.7	254907	134990	187996
P03891	NADH-ubiquinone oxidoreductase chain 2	MT-ND2	98732.9	839621	131899	258301	215011	162166	166385	126104	107814	84933.4	199559	132199	118235	173729	297123	211242	229424	168332	445928	232715	75194.6	131462	393187	194779	562328	212586	160794	119560	190378	226254	196405	302444	253574	333285	117423	133683	117706	140365	277352	162379	226029	161223	186386	441551	177069	432116	217730
P03897	NADH-ubiquinone oxidoreductase chain 3	MT-ND3	376256	294122	439508	251318	326923	665274	142947	271156	542459	647771	494577	283448	374546	501300	508802	422854	335892	242568	1.14126e+06	386614	355327	447653	880722	460538	417365	493801	633483	408934	328009	250929	615041	494566	567625	452776	491168	463674	317438	257677	469642	522494	572510	437386	260834	813963	426288	161852	170465
P03905	NADH-ubiquinone oxidoreductase chain 4	MT-ND4	135526	431990	171098	241178	326992	83072.9	146465	226531	149746	255280	206721	324539	236676	362931	324019	342720	513945	324264	897002	140500	299772	208258	358814	323750	407080	212431	108283	293510	233079	182915	554409	266484	384406	201853	158972	353613	211547	300314	214866	340013	570910	288506	301896	573186	240922	274130	297846
P03915	NADH-ubiquinone oxidoreductase chain 5	MT-ND5	229781	240541	204689	190758	290440	176456	196269	200102	83464.5	117511	147819	147961	174864	185531	174489	311434	138838	205707	300582	117605	252372	131287	385367	121599	247270	94813.3	439546	153059	162213	146615	290063	171942	241295	136738	180822	183578	186857	170939	148699	156169	373772	191765	186251	201848	137132	249506	205678
P03923	NADH-ubiquinone oxidoreductase chain 6	MT-ND6	412177	398058	464023	442877	416430	347000	467677	237038	279751	397668	298775	340080	198950	354768	281162	671165	454486	391210	974623	364184	267256	334802	509994	408191	818416	250948	818680	252877	270040	278458	398819	265415	533652	288662	447561	282107	251631	353879	219823	612229	918820	311327	344813	742907	323407	479697	483692
P03928	ATP synthase protein 8	MT-ATP8	576570	300759	466232	404671	349521	403182	434343	524153	356356	935456	399087	375225	545987	693403	387570	416691	482260	427501	829431	306969	244361	594252	593926	411072	656784	426050	555666	558838	614200	518502	778863	617842	416800	463663	704597	439738	468877	725408	485146	673841	452097	674299	438078	774595	359595	417737	409415
P03950	Angiogenin	ANG	197881	217766	129166	209893	285662	285931	258871	209872	167613	147882	188302	166376	149076	165957	129387	177333	175373	188384	108681	167253	200483	238430	149081	234519	165685	182022	201737	177277	164065	186593	131482	100647	107696	178051	222389	274655	276413	120496	139268	148408	188566	159350	154812	223982	193624	192827	200378
P03952	Plasma kallikrein	KLKB1	412493	238620	114924	442179	122149	48991.1	195602	157599	128528	55331.4	166464	190076	171526	225962	107390	178074	448766	222860	122848	192523	234085	86118.8	103973	129371	117712	161743	155627	196354	309029	141556	200232	173124	112082	115685	177546	209413	128110	126606	170144	143788	185038	154134	149108	216412	170607	118699	136806
P03973	Antileukoproteinase	SLPI	266034	307266	141787	1.42441e+06	283564	155847	152541	214313	183805	112044	176049	211388	169690	213293	417750	320327	175769	309822	90915	534357	259325	452575	42770.8	472378	234394	236750	235394	230276	875039	141610	219702	147200	112699	88106	351513	234117	176805	173058	77044.6	89600.1	242748	138353	206786	1.27419e+06	126883	377733	109216
P04003	C4b-binding protein alpha chain	C4BPA	136383	424030	242708	376625	241596	182168	284581	208323	585755	96703.5	221671	280643	282895	190451	184689	455031	577761	615707	227050	284421	493980	256769	131968	273659	223417	249868	203577	293211	382001	192107	213699	246521	373944	183724	290410	473999	278908	163012	149633	154999	406427	324390	268921	421092	305809	279958	267283
P04004	Vitronectin	VTN	1.71997e+06	3.97945e+06	1.31404e+06	1.74286e+06	6.31506e+06	716836	2.5227e+06	864597	1.26013e+06	791610	1.3046e+06	1.39758e+06	3.04506e+06	1.28364e+06	2.7495e+06	4.47593e+06	1.38981e+06	2.30739e+06	1.48605e+06	2.6663e+06	4.52477e+06	3.9604e+06	1.73221e+06	3.07007e+06	1.27664e+06	4.50235e+06	1.81557e+06	1.61865e+06	1.66612e+06	2.51965e+06	1.34263e+06	2.48656e+06	1.23162e+06	731899	4.51092e+06	6.91099e+06	2.79354e+06	2.07836e+06	2.44874e+06	1.77137e+06	2.43789e+06	2.41514e+06	3.90884e+06	1.78617e+06	4.06145e+06	2.65287e+06	2.8577e+06
P04040	Catalase	CAT	739097	803551	530452	533423	770597	694492	833553	718065	534702	575392	642062	1.16234e+06	641135	723588	432458	570423	720021	666480	467770	781411	668301	631440	461968	546393	573035	675346	630953	604003	492259	669967	775163	519176	402006	749615	588390	613587	654111	479658	416796	623014	527266	521520	588126	653461	559585	649909	407073
P04062	Lysosomal acid glucosylceramidase	GBA	421609	232612	245474	237381	305711	282861	218387	200217	226075	270632	257686	247661	207594	189701	427970	278683	248101	117594	472901	227896	133214	173421	268368	211038	380994	168919	479610	220513	179475	162996	418048	477135	565234	248321	294637	226462	171089	324583	156106	195256	258419	365328	137946	323112	211510	197862	205303
P04066	Tissue alpha-L-fucosidase	FUCA1	2.35941e+06	927272	1.0417e+06	463221	1.21319e+06	1.94938e+06	1.77689e+06	1.36137e+06	827342	1.25411e+06	2.05673e+06	1.0204e+06	919038	562951	1.51672e+06	653861	727687	947811	786261	1.74246e+06	907547	1.45682e+06	879442	917209	2.5787e+06	1.10342e+06	1.89843e+06	714184	659876	1.02194e+06	2.23113e+06	535780	3.00163e+06	933892	970249	644401	1.26851e+06	837569	286642	876232	799037	906292	896872	1.4654e+06	614005	887626	417871
P04070	Vitamin K-dependent protein C	PROC	438434	631021	175902	8079.49	235932	700852	246100	263315	4910.76	455767	333101	428422	196657	481424	286343	568144	5108.97	211372	291841	256160	291434	243842	235765	235111	255783	11701.6	490314	435763	270472	153256	303615	314262	239699	7825.81	1.0006e+06	445023	529356	126576	224568	700101	340179	216171	427887	6007.55	288756	6023.69	405684
P04075	Fructose-bisphosphate aldolase A	ALDOA	4.65576e+06	2.91089e+06	3.28885e+06	3.78354e+06	3.02955e+06	3.24046e+06	3.89936e+06	3.04766e+06	3.34882e+06	3.52424e+06	2.72219e+06	2.4478e+06	3.06029e+06	3.14402e+06	2.819e+06	2.40296e+06	2.886e+06	2.56706e+06	3.88592e+06	2.61854e+06	3.24966e+06	2.43209e+06	2.48318e+06	2.23021e+06	2.47146e+06	2.6461e+06	5.2276e+06	2.66443e+06	2.90761e+06	2.50512e+06	2.33859e+06	2.22496e+06	2.7789e+06	2.23851e+06	3.3362e+06	2.21402e+06	2.4634e+06	2.88518e+06	2.78411e+06	3.02311e+06	2.75648e+06	2.66592e+06	3.20937e+06	4.21991e+06	3.58198e+06	3.29383e+06	4.2834e+06
P04080	Cystatin-B	CSTB	4.10115e+06	2.89502e+06	2.59122e+06	3.49056e+06	1.8006e+06	4.11916e+06	4.00656e+06	3.30596e+06	3.79296e+06	3.73238e+06	2.61719e+06	3.20309e+06	3.01196e+06	2.93385e+06	2.51205e+06	1.26218e+06	3.51448e+06	2.85564e+06	1.71922e+06	3.60597e+06	3.25527e+06	3.38836e+06	2.01804e+06	2.51252e+06	2.99949e+06	2.48469e+06	4.34889e+06	2.76441e+06	2.46717e+06	3.10569e+06	2.65648e+06	2.41265e+06	2.74427e+06	2.08955e+06	4.0985e+06	1.78094e+06	2.9142e+06	3.10204e+06	2.05215e+06	3.50876e+06	1.26543e+06	1.63644e+06	2.65936e+06	2.10062e+06	2.37723e+06	1.71718e+06	2.61605e+06
P04083	Annexin A1	ANXA1	3.4997e+06	2.4809e+06	1.0821e+06	2.49336e+06	2.03862e+06	3.68087e+06	2.13724e+06	2.33065e+06	1.55389e+06	917288	1.72074e+06	1.46777e+06	2.2092e+06	1.76174e+06	3.31038e+06	1.86274e+06	2.07469e+06	2.37626e+06	1.19435e+06	2.43939e+06	1.7989e+06	2.19197e+06	961476	2.12505e+06	1.03835e+06	1.74983e+06	3.59709e+06	1.25488e+06	1.3316e+06	1.89876e+06	935884	1.59502e+06	637095	1.7115e+06	2.22992e+06	1.76803e+06	2.99305e+06	1.18704e+06	1.06298e+06	926302	1.26818e+06	1.81328e+06	1.85351e+06	1.61954e+06	1.64708e+06	2.02249e+06	1.74306e+06
P04114	Apolipoprotein B-100	APOB	298950	361939	254730	357616	292840	271294	307675	245056	238715	226209	208488	382130	240665	438587	207207	433780	439171	318366	412628	268805	480230	281975	221871	254522	210472	270961	317863	378762	371310	200587	246683	233327	318095	205308	353628	340864	267969	221707	319148	210948	274157	247401	316428	298663	256340	258875	314453
P04150	Glucocorticoid receptor	NR3C1	221311	111509	122756	60720.9	48369.4	61861.7	71225.8	60581	81552.5	74351.9	111030	151049	96675.7	109067	39307.8	71262	38488.6	104589	277385	58533.6	141190	53702.9	27850.6	105950	15647.7	35790	255797	46960.4	48579.8	53853.2	78131.3	86255	83289	110862	148168	141917	201317	79289.1	126507	54456.6	88514.2	37809	117895	101909	31067.3	69961	111759
P04156	Major prion protein	PRNP	308859	321563	297648	523375	470463	443088	471266	205607	402406	179704	210994	316993	236661	495955	268773	313405	299032	389273	248897	325161	508679	422495	312793	414550	205005	411506	246385	286211	666743	404073	260456	268862	171254	458693	499681	367577	344254	155903	447194	277197	272242	317685	537815	468050	460691	283665	354025
P04179	Superoxide dismutase [Mn], mitochondrial	SOD2	942518	2.53808e+06	1.39486e+06	1.74886e+06	1.37436e+06	1.07929e+06	807821	1.19442e+06	1.55333e+06	1.29288e+06	1.19528e+06	2.78508e+06	1.57238e+06	1.57836e+06	1.764e+06	2.20789e+06	2.22803e+06	1.17363e+06	542455	1.03822e+06	2.26109e+06	992747	471213	1.10706e+06	1.0484e+06	1.98915e+06	1.02849e+06	1.6359e+06	1.64191e+06	1.61288e+06	1.63361e+06	2.09947e+06	1.76156e+06	1.49067e+06	2.27503e+06	1.46345e+06	1.84758e+06	1.08303e+06	1.17911e+06	543697	1.44664e+06	1.51366e+06	3.09389e+06	1.20316e+06	2.06656e+06	1.57795e+06	4.76876e+06
P04181	Ornithine aminotransferase, mitochondrial	OAT	202994	302380	272804	272414	391816	296897	279042	264413	243217	216309	258128	347438	309843	433198	166333	375763	311608	367981	258054	579243	377167	237503	222941	163827	194443	282701	617300	301502	306111	289305	162972	270712	153336	252391	400526	279754	320615	223161	312857	423248	451148	232936	301316	164869	279438	378514	248866
P04196	Histidine-rich glycoprotein	HRG	284500	481914	408390	673615	591808	273156	443866	255076	326822	392435	311684	356822	320160	313565	203699	779840	481033	570049	239699	367673	715981	176611	267055	284859	181063	660511	394549	408754	526034	374754	245093	251867	247832	275658	323623	627772	267591	293945	358670	432954	465574	214369	648891	449375	617097	359498	399800
P04211	Immunoglobulin lambda variable 7-43	IGLV7-43	504868	438253	478652	467959	1.34968e+06	1.12539e+06	509386	745118	368296	306860	364640	1.08906e+06	919442	364018	288504	665315	737344	751192	484886	517315	401796	689217	319080	390247	374675	620622	428560	692635	1.24563e+06	163348	697092	304196	331260	355878	533731	1.20133e+06	1.08947e+06	366440	29527	273693	390542	471422	410455	454205	559602	436124	536191
P04216	Thy-1 membrane glycoprotein	THY1	326453	362567	508556	468529	689410	441480	400999	252831	520984	599537	123228	359299	312433	357946	441951	1.08885e+06	515921	562974	942752	441662	278012	367907	976034	461206	269961	403604	567863	285424	389315	300688	242725	487035	229138	408310	555099	487456	367793	643936	133047	512040	420434	631752	462778	1.02374e+06	502120	553198	638070
P04217	Alpha-1B-glycoprotein	A1BG	442498	775999	608697	1.28048e+06	891482	424163	773317	479774	563711	326972	526111	533932	456367	580166	464197	1.07181e+06	1.00686e+06	951006	424028	795886	961070	556541	342472	567487	382523	640124	542658	895266	1.0746e+06	508730	468450	394169	496200	643727	689545	897857	714130	582041	666835	542340	726957	773251	589470	556943	759589	602129	715819
P04233	HLA class II histocompatibility antigen gamma chain	CD74	298416	435086	589647	356917	285605	380218	393821	276637	328178	135804	180738	346728	309119	306408	139072	471325	351996	379251	187234	229385	353266	300205	233070	268020	239669	401399	459959	383241	487725	236341	300483	570059	225019	201008	497518	351667	454030	181013	294505	267355	268447	241752	520195	288096	270948	167856	869650
P04259	Keratin, type II cytoskeletal 6B	KRT6B	724745	1.29806e+06	728434	611010	780972	1.47233e+06	1.05138e+06	2.27029e+06	407691	264000	431148	462904	437492	1.96217e+06	363434	860093	254661	1.34674e+06	189952	247210	1.30266e+06	422464	998676	1.34767e+06	508467	258947	460592	1.05065e+06	174942	268353	516171	393199	294947	593045	325005	2.42113e+06	280243	257414	349739	335407	379948	324979	470191	444623	986653	449395	681385
P04264	Keratin, type II cytoskeletal 1	KRT1	429839	1.25782e+06	500814	553772	693988	1.38005e+06	407940	684071	220124	154982	242662	329426	508571	873483	360602	405679	691392	588666	147798	189281	610990	208760	331528	1.03811e+06	179260	193433	308011	560276	509268	253203	243631	369442	148550	381984	385506	713473	365053	258755	279681	191307	260872	220175	383845	354716	562680	400482	557075
P04271	Protein S100-B	S100B	54477.3	250797	15420.4	22607.8	21078	478121	47556.5	417636	91106.1	505405	237389	39380.6	55049	73639.5	59482.1	174970	18651.6	76654.6	107859	26383.5	25410.4	78764	52122.1	81297.3	145407	104105	38758.6	59526.5	95230.3	91256.7	77979.6	91746.1	9889.14	76813.8	1.05788e+06	35333.4	346500	66753.3	59597.6	9102.6	198359	5164.02	16374.4	61162.8	35761.6	30962.9	43456.3
P04275	von Willebrand factor	VWF	152086	197428	225344	143510	289333	193957	204337	182043	143408	98099.4	131593	144344	153459	243459	171750	272343	263293	110338	205275	144899	182882	166253	149544	170846	141591	140077	150214	197594	174666	217403	191759	136471	112966	147755	229570	226321	176176	254571	143100	136587	209112	153794	225124	247530	154868	263858	241959
P04279	Semenogelin-1	SEMG1	103051	206575	448852	2.66974e+06	252342	29804.9	93312.1	204225	138937	164118	13662.9	57563.8	492830	1.70768e+06	471653	307189	1.09376e+06	179073	10950.6	37648.7	420597	177268	15268.4	36815	149451	100760	86091.7	379200	320048	68813.2	55519	2.63704e+06	407157	1.5173e+06	16688.3	198435	427667	1.24138e+06	48010.9	97077.5	44195.1	128682	819279	426119	1.86599e+06	362428	39272.5
P04350	Tubulin beta-4A chain	TUBB4A	7.65326e+06	9.28291e+06	3.07313e+06	1.90001e+06	1.25491e+06	7.0522e+06	6.03089e+06	7.46083e+06	343127	4.22298e+06	6.50779e+06	2.92792e+06	3.01594e+06	8.03731e+06	4.73764e+06	916082	2.28295e+06	6.55901e+06	7.96828e+06	6.12243e+06	1.48983e+06	489473	1.97904e+06	5.16146e+06	4.67835e+06	7.60151e+06	3.14699e+06	3.7224e+06	3.91665e+06	6.09007e+06	4.34346e+06	7.43196e+06	4.0573e+06	6.53818e+06	7.92171e+06	1.79292e+06	3.70721e+06	1.54362e+06	6.98888e+06	7.14929e+06	4.42392e+06	3.84442e+06	2.43363e+06	3.7006e+06	2.45841e+06	1.3833e+06	804845
P04406	Glyceraldehyde-3-phosphate dehydrogenase	GAPDH	1.49125e+07	5.36506e+06	9.8556e+06	1.4626e+07	1.09511e+07	8.68728e+06	8.72137e+06	1.12801e+07	1.05551e+07	8.68357e+06	9.57966e+06	8.2934e+06	9.10862e+06	1.09735e+07	7.92393e+06	8.67088e+06	1.02624e+07	8.41838e+06	9.57141e+06	7.40507e+06	1.0531e+07	8.37427e+06	6.61766e+06	8.10149e+06	8.36879e+06	1.18745e+07	1.2765e+07	9.56996e+06	1.11385e+07	7.8523e+06	8.04458e+06	6.97237e+06	8.15056e+06	7.18833e+06	1.16166e+07	7.76024e+06	8.9995e+06	1.07463e+07	1.1586e+07	9.17377e+06	8.90868e+06	5.9815e+06	1.08885e+07	8.37398e+06	1.14452e+07	1.13062e+07	1.77742e+07
P04424	Argininosuccinate lyase	ASL	311446	229411	371869	205038	130153	263693	284717	239168	175514	335973	215760	151482	192345	154368	335836	213906	154701	177718	98729.2	171448	150737	242440	269580	158607	307631	161916	296468	193633	152530	130758	216506	222706	205200	149479	357504	124649	200256	258331	160471	263770	169684	186972	162306	257278	133117	142251	166968
P04430	Immunoglobulin kappa variable 1-16	IGKV1-16	123471	88951	193115	278813	75058.5	183795	203218	134126	93864.4	193126	164079	234662	102022	119415	73309	151796	296430	429653	134170	149340	186625	143924	85338.8	133470	109996	139405	184920	214786	309499	74597.2	96904.1	102809	115732	156203	187561	143398	187875	121247	78653.2	116899	55087.8	80663.9	154218	181147	149547	72123.1	127838
P04439	HLA class I histocompatibility antigen, A alpha chain	HLA-A	1.16905e+06	1.29737e+06	1.00647e+06	1.08579e+06	754325	1.21941e+06	1.0315e+06	799004	712472	435616	680024	768115	781631	1.20027e+06	718345	1.27078e+06	1.0316e+06	1.22809e+06	482546	1.31746e+06	665465	1.22931e+06	642327	906866	783159	1.16466e+06	822166	834517	1.23867e+06	903264	691131	1.60587e+06	643315	930820	1.82936e+06	952608	1.63761e+06	490522	1.06061e+06	609684	633239	626582	1.43324e+06	571690	837624	759507	2.25125e+06
P04440	HLA class II histocompatibility antigen, DP beta 1 chain	HLA-DPB1	89618.2	393328	179035	181830	97293.7	164380	147437	213579	97195.1	145039	148033	283106	241320	379447	206456	213187	498704	170977	128431	146589	422891	209248	226414	98699.3	190197	274553	105772	216706	282479	35835.8	141968	1.06421e+06	160208	212234	200427	230107	278542	314221	98373.6	145586	187076	192078	420885	161177	213211	170644	1.10312e+06
P04626	Receptor tyrosine-protein kinase erbB-2	ERBB2	559066	601077	410146	191485	166338	467856	692303	434926	607623	318209	386555	591857	170457	266753	363235	1.61052e+06	396939	781616	483659	655089	724821	251030	175900	613911	300117	585827	139167	204325	749816	153935	249835	290158	318444	299003	176134	809482	354063	229972	562526	178291	161427	340252	687728	758473	761121	548845	236422
[truncated: 5,139 more rows]
[truncated: 98 more columns]

## Sheet: Normal
Protein	Protein Description	Gene Name	A0093_N	A0568_N	A0572_N	A0574_N	A0596_N	A0605_N	A0614_N	A0629_N	A0636_N	A0640_N	A0642_N	A0647_N	A0673_N	A0680_N	A0695_N	A0710_N	A0715_N	A0716_N	A0738_N	A0106_N	A0740_N	A0743_N	A0760_N	A0791_N	A0794_N	A0804_N	A0811_N	A0825_N	A0847_N	A0927_N	A0113_N	A0933_N	A0934_N	A0978_N	A0982_N	A1007_N	A1020_N	A1043_N	A1063_N	A1070_N	A1090_N	A0135_N	A1126_N	A1156_N	A1159_N	A1170_N	A1171_N
[truncated: 6,106 more rows]
[truncated: 94 more columns]

[truncated: 1 more sheets: T_vs_N]
