# Supplementary material for: Integrated proteogenomic characterization of localized prostate cancer identifies biological insights and subtype-specific therapeutic strategies
Source: Nat Commun. 2025 Apr 3;16:3189. doi: 10.1038/s41467-025-58569-w (PMC11968977; doi:10.1038/s41467-025-58569-w)
Supplement: Supplementary file 4 — Source data [file 41467_2025_58569_MOESM4_ESM.zip › SourceData/Figure S2C.xlsx]

## Sheet: Sheet1
Gene sets	Reference		Gene
Immune cell Pathway
Immune enrichment score	Nat Commun-2013-PMID: 24113773		LCP2	LSP1	FYB	PLEK	HCK	IL10RA	LILRB1	NCKAP1L	LAIR1	NCF2	CYBB	PTPRC	IL7R	LAPTM5	CD53	EVI2B	SLA	ITGB2	GIMAP4	MYO1F	HCLS1	MNDA	IL2RG	CD48	AOAH	CCL5	LTB	GMFG	GIMAP6	GZMK	LST1	GPR65	LILRB2	WIPF1	CD37	BIN2	FCER1G	IKZF1	TYROBP	FGL2	FLI1	IRF8	ARHGAP15	SH2B3	TNFRSF1B	DOCK2	CD2
Stromal enrichment score	Nat Commun-2013-PMID: 24113773		DCN	PAPPA	SFRP4	THBS2	LY86	CXCL14	FOXF1	COL10A1	ACTG2	APBB1IP	SH2D1A	SULF1	MSR1	C3AR1	FAP	PTGIS	ITGBL1	BGN	CXCL12	ECM2	FCGR2A	MS4A4A	WISP1	COL1A2	MS4A6A	EDNRA	VCAM1	GPR124	SCUBE2	AIF1	HEPH	LUM	PTGER3	RUNX1T1	CDH5	PIK3R5	RAMP3	LDB2	COX7A1	EDIL3	DDR2	FCGR2B	LPPR4	COL15A1	AOC3	ITIH3	FMO1
T.NK Metagene	Genome Med-2014-PMID: 25419236		HLA-E	TNFAIP3	HCLS1	INPP5D	PIK3CD	CD48	MFNG	CD37	GMFG	SELL	FGL2	ARHGAP25	LCK	IL10RA	SASH3	PTPRCAP	CSF2RB	CD3E	GZMA	CD27	CCR7	GZMK	CCR2	LTB	PRKCB	CORO1A	TRAC	YME1L1	IL16	CD247	SH2D1A	GPR18	TRBC1	ITK	EVI2B	FYB	IL23A	PTPRC	CD3D	RAC2	NKG7	CTSW	KLRB1	XCL2	LPXN	GIMAP5	ARHGAP15
B cells	Immunity-2013-PMID: 24138885		MS4A1	TCL1A	MS4A1	TCL1A	HLA-DOB	PNOC	KIAA0125	CD19	CR2	IGHG1	FCRL2	BLK	IGHG1	COCH	OSBPL10	IGHA1	TNFRSF17	ABCB4	BLNK	GLDC	MEF2C	MEF2C	IGHM	FAM30A	SPIB	BCL11A	GNG7	IGKC	CD72	MICAL3	BCL11A	BACH2	IGL	CCR9	QRSL1	DTNB	HLA-DQA1	SCN3A	QRSL1	SLC15A2
Immune cell subsets	Cell-2015-PMID: 26091043		CD1c	CD2	CD3E	CD3D	CD3G	CD6	CD7	CD8A	CD8B	CD19	CD20	CD79A	CD79B	NKG7	KLRD1	KLRC1	KIR2DL4	CD24	CD38
FH-CAF	Signal Transduct Target Ther-2021-PMID: 34108441		FAP	TGF-β	COL11A1	IL-6	CXCL12	COL3A1	COL1A2	COL1A1	CTSK	THBS2	COL6A3	C1S	COL5A1	C3	SFRP2	COL6A1	C1R	VCAN	MXRA5	MMP3	ISLR	DCN	COL5A2	CRISPLD2	CDR1	CXCL14	COL12A1	ADAMDEC1	AEBP1	LUM	MMP1	SERPINF1	TIMP2	IGFBP5	SPARC	CHI3L1	PLAT	SULF1	GREM1	BGN	DKK3	COL8A1	TIMP1	RARRES2	C11orf96	FBN1	TMEM158
FL-CAF	Signal Transduct Target Ther-2021-PMID: 34108441		DLK1	TCF21	COLEC11	COL3A1	COL1A2	COL1A1	CTSK	THBS2	COL6A3	C1S	COL5A1	C3	SFRP2	COL6A1	C1R	VCAN	MXRA5	MMP3	ISLR	DCN	COL5A2	CRISPLD2	CDR1	CXCL14	COL12A1	ADAMDEC1	AEBP1	LUM	MMP1	SERPINF1	TIMP2	IGFBP5	SPARC	CHI3L1	PLAT	SULF1	GREM1	BGN	DKK3	COL8A1	TIMP1	RARRES2	C11orf96	FBN1	TMEM158	THY1	PCOLCE
NK_cells_resting	Cibersort		TBX21	TEP1	TRBC1	TRDC	TTC38	TXK	ZAP70	ZNF135
Plasma_cells	Cibersort		RASGRP3	REN	RGS13	RPL3P7	SIK1	SPAG4	ST6GALNAC4	TGM5	TMEM156	TNFRSF17	UGT2B17	ZBP1	ZNF165
Active
proinflammation	Hepatology-2020-PMID: 31875970		IL12A	IL18	IL1B	IL6	PTGS2	TNF	IL1A	CXCR4	CXCL12
Lymphocyte Infiltration Sigture Score	Breast Cancer Res Treat-2009-PMID: 18592372		CCL5	CD19	CD37	CD3D	CD3E	CD3G	CD3Z	CD79A	CD79B	CD8A	CD8B1	IGHG3	IGJ	IGLC1	CD14	LCK	LTB	MS4A1
M1 signature	Cancer Cell-2021-PMID: 34019806		NOS2	TNF	IL1B	SOCS3	CMKLR1	IRF5	IL12A	IL12B	IL23A
Inhibit
T exhaust	Nat Med-2018-PMID: 30127393		HSPA1B	HSPA1A	NR4A2	RGS1	TNFAIP3	CAMK2N1	DUSP1	NR4A3	IFIT3	IFIT1B	FOSB	CCL5	SAMD3	CCL3L3	MACC1	VPS37B	TF	DSEL	SPATA20	ADSSL1	DHX58	SPP1	TRIM15	DUSP26	ABI3	SFN	C1QC	RTP4	JUN	BCKDHB	CCL4	POU6F1	CYSLTR2	SLC14A1	RGS16	CUEDC1	DEDD2	CPEB1	CTSS	TMEM88	FAM196B	SKI	BTG1	SYCP2L	RGS2	ABCB1	ADRB2
T regulatory	Nat Med-2018-PMID: 30127393		FOXP3	ITGB8	LRRC32	IKZF2	PENK	GPR83	WLS	PLAGL1	CD80	NT5E	IL10	FAM160A1	ECM1	CXCL10	PTPRJ	IL1R2	CORO2A	ARHGAP20	CD83	LY96	IKZF4	ANKRD55	NEB	RRAGD	TRAT1	SAMD9L	SCIN	TNFRSF8	FAM129A	CD200R1	IL18R1	MAF	RLN3	CCR6	SLC14A1	LDLRAD4	PHLPP1	ITGAE	CCR8	IFNGR1	SLC9A7	MYO1E	ZSCAN29	ANKRD12	GPR52	JUN	TTC39C
ICB resist	Nat Med-2018-PMID: 30127393		KCNJ13	ADGRE1	LYZ	DPT	HLA-DQB1	LPAR4	CD53	SPP1	GXYLT2	IRGM	CXCL10	RTP4	FSCN1	FCGR3B	FCGR3A	IFI44	PLXNC1	CCL3L3	CYBB	USP18	IRF4	HLA-DQA1	TYROBP	ZBP1	MGLL	TGFBI	PTPRC	PSMB9	IFI16	CTSS	FOLR2	FAM81A	PDE8A	CCR5	SERPINB2	CLEC12A	MS4A7	CD180	OAS2	CCR2	HLA-DRB5	PLD4	XAF1	SLC7A8	CD84	CD74	CYTH4
MDSC	Nat Med-2018-PMID: 30127393		IL13RA2	SERPINE2	CT45A1	MAGEA4	MAGEA3	FDCSP	XAGE1B	IGFBP3	BMP2	LCN2	MRGPRX3	RRM2	COL9A3	UBE2C	ID1	BEX3	CTHRC1	AKAP12	WWTR1	SPOCK1	KRT18	CT45A5	TNC	SPANXB1	DCBLD2	CCNB1	SFRP1	OVOS2	HAS2	DKK1	MAGEC2	S100A16	PAGE5	PRAME	KRT6B	FAT1	APOBEC3B	ITGA2	PMEPA1	TM4SF1	MAGEA2	SERPINA3	MOCOS	TUBB3	POPDC3	S100A13	ASPM
TAM M2/M1	Nat Med-2018-PMID: 30127393		F13A1	FCER1A	CCL17	FOXQ1	ESPNL	CD1A	GATM	CCL13	PALLD	GALNT18	MAOA	RAMP1	STAB1	CCL26	CCL23	PARM1	CD1E	ITM2C	CALCRL	CRH	RGS18	MS4A6A	DHRS2	PON2	ALOX15	RAB33A	MOCOS	CCL18	IL17RB	FABP4	CMTM8	QPRT	CDR2L	DUOXA1	ABCC4	SYT17	PPP1R14A	PDGFC	GPT	FAM189A2	RASAL1	IPCEF1	ZNF366	MAP4K1	RAB30	PCED1B	TMIGD3
Macrophage regulation score	Clin Cancer Res-2009-PMID: 19188147		TNFRSF1B	TLR2	SYK	SLC7A7	SAMSN1	RUNX3	RASSF2	PTPRC	PSCDBP	PLCG2	NCF2	LYN	LHFPL2	LCP2	LCP1	LAPTM5	ITGB2	IL10RA	IFI30	IFI16	HLA-DRB1	HLA-DMA	HCK	FGL2	FCGR3A	FCGR2B	EVI2B	DAPK1	CUGBP2	CTSS	CTSL	CTSC	CSF1R	CORO1A	CD86	CD53	CD48	CD163	APOE	APOC1	ALOX5AP	SLC1A3	PLEK	MYO1F	IL7R	HCLS1	FCGR1A
TGF-beta response score	BMC Cancer-2010-PMID: 21050467		MMP3	MARCKSL1	IGF2R	LAMB1	SPARC	FN1	ITGA4	SMO	MMP19	ITGB8	ITGA5	NID1	TIMP1	SEMA3F	RHOQ	CTNNB1	MMP2	SERPINE1	EPHB2	COL16A1	EPHA2	TNC	JUP	ITGA3	TCF7L2	COL3A1	CDH6	WNT2B	ADAM9	DSP	HSPG2	ARHGAP1	ITGB5	IGFBP5	ARHGDIA	LRP1	IGFBP2	CTNNA1	LRRC17	MMP14	NEO1	EFNA5	ITGB3	EPHB3	CD44	IGFBP4	TNFRSF1A
CAF	Nat Med-2018-PMID: 30127393		COL3A1	COL1A2	COL1A1	CTSK	THBS2	COL6A3	C1S	COL5A1	C3	SFRP2	COL6A1	C1R	VCAN	MXRA5	MMP3	ISLR	DCN	COL5A2	CRISPLD2	CDR1	CXCL14	COL12A1	ADAMDEC1	AEBP1	LUM	MMP1	SERPINF1	TIMP2	IGFBP5	SPARC	CHI3L1	PLAT	SULF1	GREM1	BGN	DKK3	COL8A1	TIMP1	RARRES2	C11orf96	FBN1	TMEM158	THY1	PCOLCE	CYR61	EFEMP1	CTHRC1
[truncated: 94 more columns]
