# Supplementary material for: Integrated proteogenomic characterization of localized prostate cancer identifies biological insights and subtype-specific therapeutic strategies
Source: Nat Commun. 2025 Apr 3;16:3189. doi: 10.1038/s41467-025-58569-w (PMC11968977; doi:10.1038/s41467-025-58569-w)
Supplement: Supplementary file 4 — Source data [file 41467_2025_58569_MOESM4_ESM.zip › SourceData/Figure S2D.xlsx]

## Sheet: Sheet 1
	kruskal.test.pvalue	kruskal.test.FDR	wilcox.test.pvalue.Subgroup1_Subgroup2	wilcox.test.pvalue.Subgroup1_Subgroup3	wilcox.test.pvalue.Subgroup2_Subgroup3
B lineage	0.319576	0.355085	0.416059	0.912926	0.120311
CD8 T cells	0.000111485	0.000679822	0.103567	0.0860212	2.17475e-05
Cytotoxic lymphocytes	0.000352546	0.000679822	0.454862	0.0303801	0.000105353
Endothelial cells	0.0183048	0.0261498	0.0698312	0.577065	0.00624042
Fibroblasts	0.000396586	0.000679822	0.207565	0.0490368	0.000119458
Monocytic lineage	0.490741	0.490741	0.687723	0.288836	0.413923
Myeloid dendritic cells	0.000279101	0.000679822	0.0437628	0.304009	4.70723e-05
Neutrophils	0.0353776	0.044222	0.863283	0.0880388	0.0175815
NK cells	0.00027913	0.000679822	0.786676	0.00446829	0.000297932
T cells	0.000407893	0.000679822	0.640036	0.0357738	9.58219e-05
