# Supplementary material for: Integrated proteogenomic characterization of localized prostate cancer identifies biological insights and subtype-specific therapeutic strategies
Source: Nat Commun. 2025 Apr 3;16:3189. doi: 10.1038/s41467-025-58569-w (PMC11968977; doi:10.1038/s41467-025-58569-w)
Supplement: Supplementary file 4 — Source data [file 41467_2025_58569_MOESM4_ESM.zip › SourceData/Figure S2E.xlsx]

## Sheet: Subgroup 1 vs Subgroup 2+3
Description	NES	pvalue	FDR-qvalues	core_enrichment
KEGG_LINOLEIC_ACID_METABOLISM	1.94819	3.43693e-06	0.000291235	PLA2G2A/PLA2G4A/ALOX15
KEGG_ARACHIDONIC_ACID_METABOLISM	2.02102	0.00189169	0.0441185	CYP2U1/PLA2G2A/PLA2G4A/ALOX15
KEGG_ETHER_LIPID_METABOLISM	1.95033	0.00607261	0.118167	PLA2G2A/PLA2G4A
KEGG_ALPHA_LINOLENIC_ACID_METABOLISM	1.82718	0.00655635	0.118167	PLA2G2A/PLA2G4A
KEGG_OXIDATIVE_PHOSPHORYLATION	1.48529	0.0068025	0.118167	UQCR10/ATP6AP1/NDUFB2/MT-ND1/MT-CO1/ATP6V0A2/UQCR11/MT-ND4/MT-ND2/SDHD/COX7B/ATP6V1H/NDUFS2/ATP6V1D/NDUFS3/NDUFS6/COX7A2/ATP6V0D1/NDUFS4/COX6B1/MT-ATP6/COX6C/MT-ND5/MT-ATP8/NDUFAB1/NDUFA3/NDUFA9/ATP6V0A1/COX5A/NDUFB4/ATP5F1A/NDUFA4/NDUFS1/NDUFV2/CYC1/NDUFA8/PPA2/ATP5F1C/NDUFB10/NDUFA7/UQCRFS1/ATP5PO
KEGG_METABOLISM_OF_XENOBIOTICS_BY_CYTOCHROME_P450	1.59588	0.00982659	0.138779	GSTT1/CYP2S1/GSTP1/GSTM4/UGT2B4/GSTM3/ADH5/GSTO1/GSTM5/GSTM1/ADH1B/CYP1B1
KEGG_GLYCINE_SERINE_AND_THREONINE_METABOLISM	1.60445	0.010754	0.140194	PSPH/GNMT/MAOB/DMGDH/AOC3/CTH/PSAT1/GATM/SARDH
KEGG_GLYCEROPHOSPHOLIPID_METABOLISM	1.66727	0.0135583	0.164127	PLA2G2A/PLA2G4A
KEGG_STEROID_BIOSYNTHESIS	1.6231	0.0458916	0.338106	NSDHL/SQLE/DHCR24/SOAT1/TM7SF2
KEGG_SELENOAMINO_ACID_METABOLISM	1.40018	0.0748266	0.429223	GGT7/CTH/AHCYL2/GGT1
