# Supplementary material for: Integrated proteogenomic characterization of localized prostate cancer identifies biological insights and subtype-specific therapeutic strategies
Source: Nat Commun. 2025 Apr 3;16:3189. doi: 10.1038/s41467-025-58569-w (PMC11968977; doi:10.1038/s41467-025-58569-w)
Supplement: Supplementary file 4 — Source data [file 41467_2025_58569_MOESM4_ESM.zip › SourceData/Figure S3B.xlsx]

## Sheet: Sheet1
	proteins	subgroup
	ALOX15	subgroup1
	AGR2	subgroup1
	KBTBD3	subgroup1
	HCCS	subgroup1
	ANAPC4	subgroup1
	ZGPAT	subgroup1
	PRKD3	subgroup1
	GALNT4	subgroup1
	POLR2E	subgroup1
	FOLH1	subgroup1
	ALCAM	subgroup2
	MB	subgroup2
	ECI2	subgroup2
	PTBP2	subgroup2
	MAL2	subgroup2
	ITGAE	subgroup2
	GGCT	subgroup2
	FASN	subgroup2
	EXTL2	subgroup2
	SLC43A1	subgroup3
	PEX1	subgroup3
	RUNDC1	subgroup3
	AAAS	subgroup3
	KLHL25	subgroup3
	TUT7	subgroup3
	SAP30BP	subgroup3
	PTPRD	subgroup3
	SPAG1	subgroup3
	GFAP	subgroup3
	MATREX	subgroup3
	NTPBP6	subgroup3
	NIPBL	subgroup3
	DDX59	subgroup3
	AHCYL2	subgroup3
	SPAG9	subgroup3
	SART1	subgroup3
	KAT8	subgroup3
	KIF15	subgroup3
