# Supplementary material for: Integrated proteogenomic characterization of localized prostate cancer identifies biological insights and subtype-specific therapeutic strategies
Source: Nat Commun. 2025 Apr 3;16:3189. doi: 10.1038/s41467-025-58569-w (PMC11968977; doi:10.1038/s41467-025-58569-w)
Supplement: Supplementary file 4 — Source data [file 41467_2025_58569_MOESM4_ESM.zip › SourceData/Figure S5A.xlsx]

## Sheet: FigS5A
control	sgNans-1	sgNans-2
214.677	45.6133	101.56
203.083	99.43	78.0433
174.593	13.9643	62.12
157.803	76.0933	53.5733
155.893	51.06	6.844
