# Supplementary material for: Integrated proteogenomic characterization of localized prostate cancer identifies biological insights and subtype-specific therapeutic strategies
Source: Nat Commun. 2025 Apr 3;16:3189. doi: 10.1038/s41467-025-58569-w (PMC11968977; doi:10.1038/s41467-025-58569-w)
Supplement: Supplementary file 4 — Source data [file 41467_2025_58569_MOESM4_ESM.zip › SourceData/Figure S6.xlsx]

## Sheet: Figure S6A
	B-KO-3	A-Control-1	A-Control-2	A-KO-3	B-KO-1	A-Control-3	B-KO-2	A-KO-2	B-Control-2	B-Control-1	B-Control-3	A-KO-1
H4c1	29.7575	29.4868	29.6449	29.8987	29.9035	30.0039	29.6284	29.4855	30.0024	29.6506	29.7946	29.4084		A: PtenPC−/−;Trp53PC−/− mouse model
H3-5	29.5594	29.476	29.7262	29.8845	29.9453	30.221	29.5109	29.8719	29.6792	28.9647	29.373	29.3141		B: Myc-cap cell-derived mouse model
H2ac4	29.147	29.4903	29.3793	29.298	29.0504	29.6732	29.542	29.1548	29.4953	29.3587	29.2844	29.3819
Actb	28.4355	28.7288	28.9791	28.5724	28.5033	29.0026	28.6482	28.6509	28.7398	29.0444	28.8465	28.7841
Col1a1	27.4765	29.0617	28.8527	27.7723	27.6699	29.6331	29.5192	27.3846	28.3096	27.7082	27.8719	28.9919
Cbr2	26.673	28.7211	28.8206	25.815	26.4417	29.0435	28.8721	25.3736	29.5812	28.6138	29.496	29.0581
H2bc7	27.9605	28.0323	28.1746	27.9976	28.0611	28.2083	27.7924	27.8801	28.3093	27.7464	27.9424	27.8914
Krt8	25.7073	28.292	28.2793	25.322	25.9042	28.5274	28.324	25.0636	28.7833	28.1706	28.3601	28.386
Tpm3	27.0727	27.9178	28.0688	26.9621	27.2005	28.2263	27.8248	27.0317	27.7131	28.4456	28.0146	27.9199
Sfn	27.1555	28.0813	27.9148	26.7214	27.1255	27.7752	28.0164	26.6335	28.4028	27.8263	27.9757	28.1425
Gapdh	27.346	27.7573	27.8689	27.2392	27.3267	27.7651	27.68	27.6527	28.1701	27.7953	27.8198	27.8383
Krt19	25.5909	27.9635	28.0625	25.1376	25.6968	28.3678	28.2559	24.499	28.6542	27.9289	28.3277	28.6011
H1-2	27.1965	27.8039	27.9804	27.2237	27.2886	28.246	28.0599	26.8292	27.8375	27.7659	27.6721	27.4754
Prdx6	24.7163	27.4743	27.7418	24.6925	25.1231	27.1222	27.2169	24.8785	27.7887	27.616	27.8307	27.7377
Calm1	27.0845	26.7961	26.9221	26.9325	27.1168	26.9075	26.9854	27.5384	26.9908	27.3289	26.8156	27.0458
Cnn1	24.4858	27.8303	27.6288	24.3524	25.3405	27.3389	26.9446	24.6518	27.2848	28.6897	27.7834	27.2543
Pfn1	27.4433	26.9882	27.039	27.4467	27.1678	26.876	26.8568	27.5101	27.3495	26.9318	26.8221	27.0424
H1-4	26.5229	27.0753	27.2981	26.4422	26.6779	27.1565	26.9319	26.5349	27.1504	27.2298	27.0944	26.998
Atp5f1b	26.1883	27.1092	27.0778	26.1514	26.2347	27.1568	27.1429	26.2092	27.3365	27.078	27.2244	27.2379
Hspa8	26.8752	27.0191	27.0381	26.925	26.8969	27.1552	26.9559	27.0055	27.0078	27.1585	26.9227	26.8618
Ldhc	27.1883	26.936	27.291	27.1381	27.2516	27.298	27.1716	26.8746	27.2057	27.0472	27.2479	26.7989
Acta2	24.7754	27.3375	27.4639	24.8232	25.3332	27.1814	26.6756	25.2099	26.9589	28.2485	27.3534	27.2118
Flna	26.2244	27.0141	27.1774	26.2327	26.4024	27.0596	26.7481	26.44	26.736	27.6249	27.0872	27.0858
Hsp90b1	26.1055	26.6463	26.608	26.1339	26.2206	26.6053	26.4594	26.3364	26.4927	26.5396	26.3621	26.4717
Hsp90ab1	26.6569	26.7832	26.6528	26.6752	26.7012	26.6277	26.5372	26.8117	26.8141	26.6896	26.6886	26.6677
Hba	26.3034	27.2922	26.6363	26.4448	26.1824	26.945	27.1166	27.8439	26.5933	26.6306	26.5381	26.2302
Myl6	25.5386	26.6622	26.6779	25.4543	25.6327	26.679	26.4194	26.0589	26.3992	27.1287	26.5559	26.5198
Vim	28.0409	26.5993	26.5926	28.0716	28.2531	27.1603	26.9825	28.3906	26.1909	25.9897	25.7429	26.592
Hnrnpa2b1	25.9759	26.5711	26.4865	26.1029	25.9284	26.3948	26.5052	26.2076	26.6873	26.4423	26.4926	26.6828
Prdx1	26.5488	26.7485	26.7999	26.178	26.3855	26.6199	26.6395	26.5761	26.8707	26.954	26.9129	26.6794
Col6a1	25.2374	27.2555	26.8899	25.3128	25.5405	27.3764	27.4758	25.2739	26.7576	26.7675	26.7557	26.9281
Prdx4	26.9162	26.5763	26.5858	26.7846	27.2225	26.558	26.7659	27.4958	26.1454	26.2053	26.2542	26.4753
Hspa1l	26.4199	26.5581	26.3968	26.3045	26.393	26.4236	26.3546	26.5939	26.3549	26.6324	26.4839	26.3033
Alb	28.0615	26.4441	26.4109	28.1125	28.2649	27.3006	27.3108	28.7161	25.9757	25.5581	25.6647	26.061
Hspa5	25.3791	26.2735	26.2586	25.4675	25.5582	26.196	26.0039	25.7036	26.0232	26.3744	26.1092	25.9718
Atp5f1a	25.6262	26.3966	26.4792	25.6288	25.5629	26.5333	26.3652	25.5661	26.7447	26.4914	26.71	26.6112
Tpm1	25.3553	26.3257	26.4122	25.145	25.1967	26.8139	26.453	24.6712	26.1216	27.1893	26.4444	26.5034
Actn4	26.0209	26.3981	26.457	25.9608	26.0863	26.5567	26.3691	25.9642	26.5277	26.4714	26.4573	26.3498
Tagln	23.6542	26.7019	26.7955	23.4753	24.5369	26.44	25.8138	23.8874	26.3617	27.5889	26.8588	26.2746
Plec	27.5028	26.1428	26.2043	27.4782	27.5275	26.4904	26.411	27.5232	26.1332	26.1078	25.972	26.1929
Hbb-b1	25.8766	27.036	26.2803	25.8761	25.2946	26.5139	26.534	27.4559	26.5543	26.4304	26.3815	25.9578
Hnrnpa3	25.4748	26.3065	26.2881	25.5083	25.61	26.3101	26.2613	25.4322	26.3479	26.2408	26.3614	26.3122
Des	24.1706	26.3064	26.5463	23.6685	24.849	26.73	26.3561	24.0651	26.2535	27.0654	26.5774	26.5922
Mdh2	25.5609	26.1739	26.1935	25.4548	25.6033	26.4074	26.1263	25.4972	26.4886	26.3517	26.3565	26.2963
Myh9	26.3199	26.1182	26.2584	26.2877	26.3893	26.414	26.2545	26.4969	26.2786	25.8399	25.9291	26.4219
Hsp90aa1	26.1657	26.146	26.1543	26.1502	26.2213	25.9604	25.9321	26.2597	26.1127	26.1347	26.0678	26.0745
Col6a2	24.7636	26.9404	26.539	24.8522	25.0702	26.9844	27.0325	24.6703	26.3529	26.227	26.2726	26.5453
Pkm	26.4966	25.9158	26.0957	26.311	26.6212	25.9131	26.0634	26.4953	26.2748	26.0045	26.1481	26.0576
Pdia3	24.8683	25.8557	25.8692	25.0205	24.9102	25.8919	25.7147	24.9102	26.0026	25.8669	25.885	26.0978
Txn	26.3242	25.9952	25.7699	26.1548	26.4468	25.8976	26.0181	25.9676	25.8689	26.0005	26.0043	25.842
Myl12b	24.9482	25.9115	25.735	24.8445	25.1453	25.847	25.9953	25.6068	25.73	26.2989	25.8991	26.1157
H1-5	26.2871	25.8329	25.9899	26.1214	26.2137	26.4259	26.484	26.2278	25.9943	25.7714	25.8879	26.0169
S100a6	27.6117	25.3455	25.5488	27.5584	27.5339	26.0206	25.9396	28.098	25.8218	25.3702	25.5826	25.5144
Tagln2	25.3669	26.0841	26.2072	25.3628	25.6365	26.1056	26.0918	25.8521	26.1597	25.9097	25.8617	26.193
Rpl22	26.2501	25.7938	25.8542	26.3041	25.9663	25.8865	25.5815	25.8984	25.7886	25.9714	25.7707	25.6427
Nme1	25.9969	25.8644	25.8627	26.3051	26.1637	25.9606	25.94	26.2427	25.8169	25.8402	25.6758	25.711
Tuba1b	25.7424	25.9105	26.0851	25.8991	25.9965	26.1914	26.0204	26.0163	25.8754	25.966	25.9883	25.8017
Eef1a1	25.8268	26.0156	26.0531	25.7109	26.0733	25.8542	25.9313	25.9585	25.7279	25.9905	26.036	25.7945
Eef2	26.0719	25.9487	25.9394	26.1594	26.0752	25.9022	25.8498	26.0624	25.6942	25.9778	25.9116	25.6317
Svs5	23.3316	25.5761	26.6692	21.7334	24.6031	24.7921	24.3878	25.4932	24.965	26.2765	25.586	25.1927
Anxa5	26.1587	25.5642	25.6112	26.0446	26.1167	25.6723	25.6736	26.2868	25.8009	25.4712	25.5752	26.0432
Tubb4b	25.5022	25.5741	25.6498	25.5616	25.5211	25.6534	25.449	25.4764	25.7531	25.8743	25.7076	25.6227
Rab33b	25.8043	25.6496	25.8033	25.8955	25.2493	25.5244	25.1649	25.2812	25.6458	25.9984	25.6039	25.7729
Col2a1	24.8112	26.757	26.27	24.5579	25.0132	26.3521	26.7483	24.1678	25.8114	24.7859	24.945	26.1559
Atp1a1	23.8267	25.967	25.8415	23.6996	23.8972	26.0305	25.8104	23.6328	26.4038	25.8344	26.1006	26.2173
Akr1b1	23.7275	26.4021	26.0574	23.7244	24.0066	25.6019	25.6189	24.0022	25.5024	26.7735	26.2776	25.0264
Mtco2	24.9253	25.7429	25.6687	24.6899	24.9366	25.7324	26.0351	24.549	25.87	25.6413	25.8849	25.9297
Rpl27a	25.5144	25.7259	25.6766	25.6715	25.5964	26.0194	25.8223	25.3053	25.3635	25.6123	25.5584	25.3568
Ppib	24.2351	25.311	25.4682	24.2464	24.4307	25.2715	25.2193	24.4488	25.2321	25.2881	25.2962	25.4886
Rpl7	25.4077	25.5952	25.5474	25.5401	25.6207	25.5369	25.5775	25.6509	25.3966	25.6946	25.6035	25.4674
Anxa2	25.3834	25.6383	25.6445	25.1969	25.3149	25.5541	25.8515	25.4229	25.7698	25.234	25.5688	25.7765
Rpl27	25.5876	25.4298	25.4603	25.522	25.3901	25.419	25.4803	25.7704	25.3439	25.3627	25.2377	25.4576
Fn1	26.2117	25.5647	25.8773	26.2595	26.3696	26.4724	26.2466	26.4962	24.563	24.9272	24.2806	26.4628
Calr	24.5963	25.3342	25.098	24.3741	24.3287	24.8557	25.1583	24.7295	25.258	25.3089	25.2122	25.452
Svs4	23.2505	25.5245	27.0196	20.4329	24.4201	23.8988	23.5541	25.8256	24.6834	25.8692	25.8631	22.6603
Rps3	25.2687	25.3683	25.5097	25.3107	25.3223	25.4829	25.3719	25.2441	25.2496	25.546	25.4285	25.2718
Anxa1	25.5288	26.1092	25.7885	25.3223	25.725	26.2307	25.8952	25.464	25.6608	24.8678	25.5266	25.2303
Pgk2	24.9487	25.3012	25.4312	25.0129	25.0666	25.4355	25.0668	25.2324	25.7364	25.5629	25.4987	25.2166
Rpl18	25.9101	25.2382	25.4722	25.7776	25.7295	25.1781	25.4357	25.6543	25.3734	25.5252	25.3999	25.2363
Rps15a	24.9962	25.2626	25.3502	24.8982	25.1538	25.3508	25.4339	25.3939	25.2872	25.4004	25.518	25.2487
Lmna	25.9674	25.0799	25.1021	25.8997	25.99	25.3886	25.1707	26.0724	25.2012	25.0415	25.0169	25.364
Ddx17	25.3104	25.3137	25.3171	25.2577	25.309	25.4492	25.2341	25.1867	25.3519	25.2365	25.2567	25.3366
Rps3a	25.238	25.2858	25.3506	25.2305	25.2936	25.2778	25.1928	25.22	25.1581	25.3836	25.2684	25.1209
Stat1	24.9456	25.5861	25.8093	24.9629	24.853	25.446	25.4339	24.8632	25.8774	25.2347	25.0931	25.7271
Ywhaz	25.3571	25.066	25.4657	25.2342	25.2723	25.3542	24.933	25.0975	25.3848	25.2645	25.2353	25.1715
Dstn	23.4125	25.6473	25.5148	23.3329	23.8433	25.1217	25.4821	23.5325	25.3253	25.8953	25.6333	25.2918
Prph	25.1174	26.1234	25.2113	25.1557	25.8757	25.4779	25.9314	24.5845	25.1882	25.2363	24.7848	24.2356
Eno1	25.1866	25.0556	25.344	25.2564	25.3613	25.0435	24.8123	25.4999	25.5795	25.1794	25.3504	25.3701
Rps14	25.0335	25.2132	25.1684	24.8544	24.8359	24.5886	24.8651	25.3444	25.1635	25.3304	25.0207	25.2023
Lum	23.4166	26.0672	25.6486	24.0946	23.8258	26.1847	25.8608	23.5489	25.5786	25.2184	25.2633	25.7372
Gsto1	24.9073	25.5401	25.5168	24.1605	24.4404	25.6352	25.6953	23.9809	25.6125	24.6402	26.0003	25.711
Rpsa	25.1163	25.1863	25.1474	25.3028	25.3792	25.3707	25.2468	25.1882	25.0493	25.3054	25.1866	24.9916
P4hb	24.5717	25.0771	25.162	24.5815	24.8239	25.005	24.8301	24.7077	24.8251	25.431	25.0464	24.7594
Myh11	22.41	25.9784	25.726	22.5901	23.7137	25.4086	24.905	22.3534	25.2599	26.9032	26.0404	25.3126
Rplp2	24.2812	24.7821	24.7298	24.2042	24.1913	24.4342	24.4547	25.5641	24.8124	24.8422	24.612	25.0158
Wfs1	24.4481	25.3021	25.0428	24.2623	24.4663	25.164	25.2646	24.7259	25.44	25.4365	25.3458	25.2279
Hspa2	23.8266	25.5663	25.4031	23.9897	24.1047	25.3582	24.9845	23.6563	25.3829	25.9016	25.4801	25.1455
Eef1g	25.4965	25.1958	25.1697	25.3857	25.4418	24.882	25.1107	25.5794	25.0387	25.3122	25.0996	25.1508
Col12a1	23.2664	26.1714	25.7051	23.4142	23.3821	26.6644	26.4597	21.9468	25.3126	24.8065	24.9415	26.2423
Eftud2	25.2758	25.0638	25.1057	25.2964	25.2388	25.1816	25.01	25.1189	25.1253	25.0701	25.0753	25.095
Col1a2	24.2734	25.8138	25.4391	24.3259	24.525	26.0093	26.0086	24.4677	25.0649	24.2989	24.5913	25.632
Rpl31	24.8915	24.8905	24.9389	24.7977	24.6905	24.9963	25.039	25.1209	24.8554	25.0955	25.2333	24.8258
Arhgdia	24.8469	25.0341	24.9353	24.8109	25.2346	24.9	24.8404	25.2621	25.0604	24.9606	24.8438	24.9825
Rps16	24.7178	25.0147	24.9808	24.9768	24.9291	25.1093	24.9512	25.0186	24.8257	25.164	25.17	24.8176
Crip1	24.1178	25.2858	25.1359	24.1828	24.1551	25.4955	25.2941	24.1863	25.0057	25.1564	24.8059	25.0214
Hadh	24.0554	25.0497	25.0832	23.756	24.1023	25.0292	24.9052	24.157	25.2989	25.256	25.3841	25.2773
Arpc4	25.0947	25.121	25.2069	25.1546	25.1857	25.2522	25.1206	25.081	25.2436	24.925	25.0097	25.1634
Agr2	21.8263	24.9231	24.6278	21.5736	21.7092	24.329	24.5583	21.5207	25.2338	24.2437	25.2511	25.4122
Tubb5	25.3701	24.7343	25.0083	25.4749	25.3114	25.1705	24.9798	25.4575	24.9	24.7726	24.78	24.715
Cltc	24.7411	25.1103	25.0469	24.825	24.8878	25.0326	25.0821	24.8844	25.0268	24.8931	24.9825	25.1567
Rab1A	23.8068	24.7976	25.2877	24.0543	24.0528	25.0483	24.6554	23.7701	25.18	25.5827	25.3051	24.7487
Rpl13	25.0311	25.0375	24.8811	25.0604	24.7605	24.8395	24.6733	24.8831	24.9066	25.0104	24.9011	24.8561
Pebp1	24.0719	24.5505	24.7043	23.9017	24.1356	24.2147	23.9752	24.5249	25.0243	25.1064	25.079	24.8298
Myl9	22.1833	25.3788	24.852	22.4762	23.2406	25.0017	24.5467	22.9792	24.452	26.131	25.1671	24.7677
Krt4	22.9594	25.5988	25.8501	21.9272	22.773	26.047	25.8847	20.9221	26.3459	25.6353	25.953	26.3819
Rpl28	24.6334	24.8282	24.8551	24.4863	24.6768	24.6289	24.7614	24.8586	24.6806	24.9481	24.9472	24.7244
Psme1	24.0191	25.0011	25.0426	23.9472	24.0144	24.9137	24.8176	24.0258	25.4159	24.7039	25.0704	25.0874
Vcp	24.8902	24.7396	24.6431	24.9298	24.9412	24.7533	24.7223	24.8635	24.8798	24.8012	24.6178	24.6354
Pgk1	24.2002	24.8128	24.9957	24.2314	24.3362	24.6795	24.673	24.5953	25.2972	24.9976	25.0618	24.7937
Hspa9	24.8469	24.7495	24.7895	24.812	24.7539	24.7572	24.6227	24.967	24.8664	24.7767	24.7496	24.717
Cfl1	24.7549	24.7035	24.8145	24.9425	24.8658	24.5077	24.3768	25.0258	24.7185	24.8108	24.6081	24.6985
Eef1d	25.0257	24.643	24.494	24.9663	24.8282	24.5185	24.4215	24.9664	24.6006	24.7819	24.6171	24.659
Atp5po	24.0243	24.8699	24.7875	23.9694	24.0832	24.9033	24.8196	24.1476	25.0102	24.7365	25.0266	25.0253
Prelp	22.9962	25.8765	25.0787	22.9314	23.1877	25.6737	25.7403	22.3846	25.2029	25.0136	25.0269	24.6794
Ckb	22.9979	25.3111	25.1223	23.1172	23.8972	25.1613	24.7569	23.2774	24.6326	26.0319	25.2549	24.0593
Eif4a1	24.8278	24.7128	24.6827	24.9511	24.726	24.3391	24.6523	24.9983	24.6429	24.5985	24.6298	24.5831
Hnrnpk	24.7508	24.6885	24.5806	24.8704	24.692	24.5916	24.4986	24.6162	24.8611	24.5638	24.6239	24.7718
Hnrnpa1	25.1716	24.5023	24.5513	25.2171	25.3251	24.6336	24.4778	25.4893	24.6607	24.2692	24.5574	24.876
Myl1	25.5145	24.8969	24.616	25.3965	24.1275	26.6917	26.8435	23.5635	25.1702	24.5111	24.9883	24.7178
Capza1	24.8511	24.551	24.8228	24.9152	25.0059	24.7361	24.8996	24.9154	24.6781	24.5406	24.5732	24.663
Galnt4	23.7509	25.0142	24.9267	23.7139	23.1855	24.471	24.9955	23.6055	25.1575	24.681	24.8972	25.3611
Rpl10l	25.2108	24.9135	24.9285	25.228	25.4956	25.1823	25.2884	25.163	24.3152	24.5804	24.6271	24.4571
Clu	23.7057	24.5181	26.7881	22.4546	23.9584	24.0949	23.5268	24.5932	24.8678	24.9488	24.9427	24.7081
Taldo1	23.7319	24.9619	24.8767	23.8539	23.8001	24.7116	24.5929	23.4373	25.1341	24.9361	25.0538	24.6469
Dcn	23.1845	25.6006	24.9212	23.0336	23.2819	25.2787	25.4396	23.1017	24.9006	24.8947	25.1562	24.7016
Krt7	22.8707	25.1308	25.1082	22.1189	22.7089	25.3569	25.0259	22.2808	25.7481	24.7429	25.4116	25.6248
Ldha	24.1272	24.6132	24.8508	23.9968	24.2296	24.7099	24.7046	24.4475	25.012	24.5845	24.801	24.5453
H1-0	23.0967	24.9852	24.7046	22.8128	23.2412	24.8419	24.5829	23.5169	24.9439	25.0411	25.0032	24.74
Tagln3	24.2621	24.6759	24.8161	24.3626	24.4556	24.7873	24.5239	24.4629	24.741	24.6845	24.4314	24.5649
Tpm2	23.0336	24.5102	24.9229	22.8783	23.409	24.8352	24.7127	23.0984	24.5093	25.7944	24.9603	24.2607
Pdia6	23.4849	24.2879	24.3103	23.5561	23.5789	24.1085	23.9322	23.5462	24.2153	24.4514	24.2337	24.2782
Rpl19	24.3729	24.6978	24.6998	24.4383	24.1723	24.436	24.5956	24.378	24.5642	24.948	24.7332	24.5167
Krt5	22.1395	24.6678	24.826	21.4546	22.2314	25.045	24.8443	21.4637	25.2497	24.6846	24.6256	25.2244
H2-D1	23.9277	24.6873	25.4371	23.9796	23.2196	24.4063	24.4189	23.5826	25.1779	24.5455	24.5939	25.0427
Atp1a3	22.925	24.842	24.6222	23.1291	22.8223	24.799	24.9049	22.7442	24.9395	24.6768	25.0012	24.9678
Hint1	24.6534	24.3489	24.4406	24.975	24.8762	24.2808	24.0833	25.1286	24.3311	24.4448	24.2137	23.7736
Rac3	25.0935	24.7866	24.6216	25.0963	24.8488	24.6615	25.0105	24.8321	24.6672	24.1664	24.394	24.5448
Hspg2	24.5108	24.7908	24.6165	24.4487	24.7253	24.8939	24.7429	24.5514	24.2535	24.7524	24.3395	24.7202
Rps19	23.99	24.4164	24.4113	23.9705	24.0001	24.3287	24.193	24.3691	24.3692	24.4457	24.1907	24.2055
Mdh1	23.1697	24.9144	24.7841	23.1014	23.1587	24.5092	24.5259	23.1188	24.7341	25.454	24.898	24.4023
S100a9	24.7218	25.3324	25.8759	24.4288	24.8013	25.8979	25.6325	24.3	25.6079	23.9359	23.3339	23.4726
Gdi2	24.5932	24.4691	24.6512	24.5726	24.6156	24.641	24.3338	24.5613	24.5344	24.4913	24.3518	24.4119
Rpl26	24.2649	24.519	24.5495	24.3392	24.3525	24.2566	24.2473	24.2561	24.2935	24.6356	24.6198	24.4533
Anxa3	23.2239	24.6894	24.6551	22.947	22.886	24.7982	24.687	22.8802	25.6052	24.7863	25.17	25.2459
D1Pas1	24.5625	24.4371	24.4293	24.6196	24.6855	24.5122	24.458	24.4288	24.3381	24.525	24.4202	24.3388
Bgn	23.2847	25.4545	25.0191	23.5483	23.1371	25.9178	25.8016	22.4941	24.5669	24.4013	24.1457	24.9783
Vat1	23.8404	24.3655	24.6604	23.7769	23.6974	24.3813	24.455	23.8296	24.619	24.6173	24.447	24.6618
Rps6	23.8633	24.3881	24.5571	24.2881	24.0458	24.5553	24.0322	24.1965	24.2216	24.4965	24.4009	23.9775
Rhoc	24.5869	24.4315	24.5265	24.757	24.8077	24.5496	24.0009	24.6053	24.4256	24.4901	24.5359	24.1922
Rack1	23.9959	24.5945	24.4709	24.059	24.0764	24.163	24.2603	24.2656	24.2381	24.4929	24.5266	24.4746
Snrpe	24.3974	23.9464	23.9325	24.4992	24.7198	24.1886	24.3422	25.1741	24.24	23.9029	24.3138	24.1084
Copa	23.8238	24.5756	24.4719	23.7947	23.8562	24.2293	24.4265	24.0672	24.4033	24.4893	24.502	24.4973
Slc25a4	24.4014	24.3873	24.3182	24.0093	23.711	24.0315	24.5559	24.1727	24.6204	24.2349	24.3494	24.7199
Fus	23.9965	24.1746	24.1385	23.8737	23.8449	24.0913	24.4398	24.0019	24.2358	24.155	24.1552	24.61
Vdac2	23.3767	24.5224	24.5588	23.0607	23.1811	24.2311	24.3613	23.1872	24.7285	24.4604	24.7193	24.7998
Rpl35	24.9613	24.3118	24.2973	24.7577	24.8019	24.067	24.5555	24.5703	24.2182	24.4983	24.5954	24.0976
Serpinh1	24.9624	24.1522	24.7394	24.9728	25.086	25.3039	25.2099	25.316	23.62	23.1693	23.0273	25.2637
Rpl15	24.6155	24.3746	24.5679	24.8599	24.9373	24.7257	24.4558	24.5649	24.1803	24.3959	24.309	23.979
Snrpd3	24.7318	23.9181	24.0346	24.9807	24.4336	24.1058	23.5913	24.1464	24.3874	24.1219	24.1266	24.1494
Rps7	24.1999	24.1965	24.2668	24.1261	24.1342	24.4662	24.2594	23.9853	24.1275	24.341	24.1877	24.0825
Aldoa	23.4743	24.4198	24.5622	23.9308	23.6984	24.3118	24.2242	23.633	24.634	24.4148	24.2567	24.1824
Actn3	24.363	24.1608	24.0951	24.4198	23.7271	25.0229	25.1337	23.7534	24.0366	24.2552	24.2175	24.4095
Wdr1	23.7562	24.2541	24.4112	23.6425	23.8417	24.1671	24.079	23.9155	24.6409	24.3593	24.4118	24.4712
Dnpep	23.5558	24.4726	24.3845	23.592	23.3444	24.2919	24.2529	23.1626	24.8054	24.4278	24.5685	24.5739
Rpl6	23.8172	24.3378	24.4344	23.8706	23.9416	24.5094	24.1084	24.0547	24.0226	24.4533	24.3645	24.0594
Vcl	23.6093	24.3373	24.3973	23.5692	23.7067	24.2073	23.9137	23.9335	24.3255	24.7538	24.3687	24.471
Erh	23.8194	24.0122	24.017	23.5007	23.9467	23.8257	24.0966	24.3353	24.1158	23.9174	24.0585	24.3141
Pcbp1	23.9031	24.3119	24.1759	23.8046	24.0244	23.9669	24.1537	24.1669	24.2851	24.2542	24.2245	24.2193
Nup93	24.5842	24.2528	24.2171	24.586	24.5535	24.1279	24.1649	24.7264	24.1934	24.046	24.0145	24.2655
Lman1	24.0069	24.5053	24.2788	23.8402	24.0236	24.1854	24.0712	24.243	23.8869	24.7225	24.0476	23.7348
Cox5a	22.6111	23.8414	23.8673	22.8732	23.0949	24.1662	24.3359	23.771	24.0609	23.9044	24.3455	24.3676
Actr3	23.8989	24.3294	24.4794	24.0333	24.1155	24.5457	24.4636	23.9287	24.3161	23.9386	24.1946	24.2455
Tkt	23.3126	24.3312	24.5102	23.4054	23.5824	24.4146	24.0513	23.1873	24.6609	24.283	24.3888	24.2583
Pgd	23.901	24.4068	24.3296	23.8617	23.8085	24.2608	24.2213	23.7683	24.5293	24.2872	24.2981	24.2364
Anxa6	24.3558	24.1642	24.222	24.3057	24.2776	24.2212	24.0768	24.4439	23.8829	24.634	24.0913	24.1316
Actn1	23.7387	24.2912	24.2229	23.6872	23.7893	24.3774	24.1666	23.6519	23.9072	24.6462	24.26	24.2478
Sfpq	24.2266	24.0996	24.1529	24.2936	24.2662	24.1991	24.0225	24.0644	24.1867	23.7633	23.9104	24.1797
Pdia4	22.6319	23.9947	23.937	22.5647	22.4934	23.7715	23.7812	22.6851	23.9259	24.0378	23.9655	23.9889
Gstm6	22.4941	24.5376	24.5621	23.0646	23.024	23.756	23.7818	22.13	24.1498	25.0361	24.6114	23.9634
Gsn	23.5537	23.9924	24.0991	23.3914	23.751	24.2229	24.1551	23.7789	24.3101	24.0219	24.4004	24.4875
Ren1	24.0653	24.1612	24.1743	24.0691	24.1497	24.2489	24.206	24.0374	24.0037	24.1102	24.0146	23.9786
Krt15	22.8388	24.5378	24.6828	21.454	22.5752	25.2729	24.855	19.725	24.9539	24.173	23.9399	24.616
Prdx5	22.5627	24.1101	24.3885	22.425	22.8978	24.2665	24.3541	22.7396	24.5479	24.3691	24.6356	24.3381
Rpl17	23.8545	24.1288	24.1461	23.7033	23.6963	24.2441	24.0847	23.7937	24.0875	24.1925	24.0624	23.9919
Hnrnpm	24.0376	24.0464	24.0627	24.1743	24.0351	24.0702	23.8431	23.9635	24.2632	24.0501	23.98	24.0893
Lasp1	23.4836	23.914	24.0017	23.399	23.1779	24.0654	23.7111	23.4587	24.6376	23.8846	24.0311	24.3655
Arpc2	24.4557	24.1882	24.2847	24.5539	24.5814	24.5187	24.4005	23.9133	24.171	23.8583	23.8162	24.065
Ahcy	23.4577	24.4526	24.2767	23.2588	23.3964	24.3193	24.0645	23.1308	24.2506	24.4744	24.4292	24.1423
Atp5mf	23.362	24.3244	24.092	23.2227	23.3864	24.1508	24.4356	23.3667	24.297	24.088	24.3326	24.3417
Col4a2	23.7642	24.4641	24.2226	23.675	23.8754	24.2459	24.3432	24.0228	23.8995	24.3628	23.8731	24.2178
Macroh2a2	23.1994	24.2006	24.0025	23.1321	23.2563	24.2833	24.2967	22.4322	24.267	24.0542	24.324	24.3573
Rpl24	23.9084	24.115	24.1508	24.0085	23.7986	24.0906	24.0088	24.2184	23.993	24.2103	24.0975	23.9246
Hspe1	23.4301	23.2226	23.3359	23.4582	23.2478	23.4253	23.1555	23.9327	23.9777	23.3773	23.493	23.9039
Gstm1	23.1607	24.5915	24.4904	23.6524	23.6919	23.608	23.3843	23.0499	24.2553	24.9481	24.5221	23.2309
Rps24	24.2948	23.7543	23.89	24.3598	24.4777	23.8225	23.8729	24.4354	23.6611	24.165	23.752	23.8189
Eif4a2	23.6496	24.058	23.8967	23.6981	23.8872	23.8513	23.887	24.0268	24.0113	24.0114	24.0102	24.0516
Hspb1	22.9617	23.5426	23.5099	22.2606	22.5221	23.9316	23.7844	22.452	23.9258	23.8596	24.1019	24.2299
Cyb5a	22.7955	23.7759	23.7796	22.6803	22.8511	24.0371	24.022	23.1511	24.1016	24.199	24.15	24.0942
Flnb	23.7959	24.1401	24.2065	23.7068	23.8935	24.1552	24.0829	23.9244	24.3996	24.2867	24.2089	24.1647
Hadha	22.8774	24.0941	24.1772	22.7748	22.9179	24.1289	24.1349	22.7279	24.2823	24.2184	24.3674	24.3111
Pdha1	23.3054	23.9343	24.0734	23.2998	23.1749	24.0306	24.0972	23.3481	24.1654	24.0642	24.1556	24.0298
Rnh1	23.8561	23.9936	24.0436	23.7167	23.8328	23.9619	23.791	23.7935	24.2218	23.9745	24.1271	23.9721
Cstb	23.1332	23.7437	23.8259	23.3572	23.4258	23.9229	23.9291	23.8362	24.0333	23.902	24.0342	23.8184
Slc12a2	21.7191	24.2911	23.9661	21.3776	21.4463	24.0791	24.2483	21.2985	24.8588	23.868	24.8935	25.0872
Pdlim1	23.4808	24.0162	24.0433	23.2696	23.4469	24.0606	23.8861	23.3924	24.5811	24.111	24.2987	24.2475
Aco2	23.2283	24.1567	24.0022	22.985	23.0979	24.0747	24.1813	23.1488	24.2801	24.1507	24.1852	24.1151
Anxa4	22.5404	24.1618	23.9779	22.3132	22.588	24.3165	24.2857	21.9389	24.5839	24.2681	24.3373	24.3147
Iqgap2	22.6864	23.9635	23.7578	22.7718	22.9307	23.9113	23.9688	22.8767	24.3454	24.1463	24.1446	23.947
Ckmt1	22.1236	24.5367	24.6673	21.8625	22.1565	24.8316	25.0733	20.771	25.0747	24.3296	24.8403	24.8901
Tgm4	25.209	23.2004	19.9672	25.1931	17.2922	20.9829	22.3599	25.362	23.7411	23.2726	24.4811	24.0874
Rpl7a	24.0869	23.9874	23.9718	23.9969	23.6312	23.8825	23.6508	23.7767	23.9058	24.106	23.9135	23.873
Rps4x	23.7955	23.9857	24.0133	23.8982	23.9234	24.1072	24.0048	23.7999	23.7216	23.993	24.104	23.7883
Rps18	23.8074	23.9334	23.9655	24.048	24.0332	24.0216	23.9299	23.8589	23.6764	23.9254	23.945	23.7674
Rbm12	23.8238	23.6304	23.3059	24.2993	23.7038	22.7933	23.6845	24.2419	23.669	23.8416	23.4515	23.7741
Rtn4	24.7503	23.8091	23.7991	24.2912	24.5215	23.632	24.2029	25.1287	23.8844	23.5478	23.5437	24.1863
Hadhb	22.8994	24.0211	23.9996	22.7754	22.8381	23.8653	24.0079	22.6831	24.252	23.8082	24.2009	24.2607
Psap	23.1965	23.3731	24.3632	22.9059	22.9208	23.1335	23.2852	23.8097	23.8814	23.812	23.6794	23.9177
Vars1	23.4544	24.1563	24.0318	23.3078	23.4174	23.7499	23.7943	23.3613	24.1049	24.1461	24.1196	23.9504
Ran	24.1265	23.8141	23.8047	24.123	24.3089	23.5926	23.8342	24.495	23.6037	23.7592	23.807	23.8407
Psma1	23.6415	23.756	23.8824	23.6608	23.8828	23.9092	23.7692	23.7159	24.0125	23.7277	23.8813	23.817
Siglec1	25.2937	24.3045	23.8484	25.5293	25.1171	24.1068	24.3172	25.1913	23.3792	23.431	23.327	23.3455
Prkcsh	23.5453	23.6563	23.4584	23.1873	23.3986	23.218	23.4469	23.8655	23.7831	23.7207	23.615	23.7824
Hyou1	23.1332	23.7568	23.6598	22.9506	23.2871	23.4254	23.4346	23.2486	23.4891	24.103	23.5873	23.2666
Adh1	21.3162	24.5856	24.3889	21.1908	21.8468	24.0373	23.6417	21.1316	24.1644	25.1597	24.9504	23.511
Pgam1	24.1109	23.7467	23.9828	24.0447	24.5704	23.7913	23.5389	24.2292	23.857	23.6885	23.6425	23.4883
Hp1bp3	23.8726	23.7791	23.6315	23.4512	23.8342	23.6911	24.0718	23.9454	23.9273	23.8273	23.8849	23.9601
Rpl4	23.749	23.9589	23.8592	23.8136	23.7198	23.8957	24.0761	24.1443	23.714	23.9927	23.8779	23.751
Etfb	22.6258	23.5051	23.8249	22.535	22.8042	23.8614	23.5719	22.7406	24.3648	23.764	24.1256	24.0783
Tmpo	23.7294	23.9079	23.8956	23.7802	23.8089	23.9175	24.0195	23.6359	23.9954	23.6672	23.806	23.8975
Elavl1	23.7504	23.7381	23.8081	23.8183	23.8056	23.8242	23.6135	23.8511	23.8152	23.8293	23.6919	23.7372
Ywhae	23.6878	23.9003	23.8662	23.5776	23.8215	23.6708	23.7191	23.9318	23.8698	24.0026	23.8096	23.7102
Rpl14	24.1565	23.8369	23.9845	24.3383	24.1723	24.1679	23.7325	23.5872	23.5428	23.8808	24.0492	23.7903
Tpi1	22.9654	23.6665	24.0471	23.2823	23.3611	23.6461	23.098	23.5741	24.3006	23.9712	23.9922	23.772
Gdi1	23.2448	23.9347	23.92	23.3162	23.174	23.5443	23.5429	23.5455	23.8789	24.1353	23.8832	23.7977
Ezr	22.4032	23.915	23.9719	22.0566	22.4825	23.7752	23.714	21.8958	24.2153	23.9201	24.1551	23.9924
Lima1	23.078	23.8116	23.9499	23.129	23.0936	24.2165	23.7479	22.566	24.087	23.9057	23.9249	23.7761
Syncrip	23.6738	23.9066	23.8327	23.5697	23.6777	23.8147	23.786	23.7118	23.7152	23.8781	23.7691	23.8111
Ptbp1	23.5098	23.7525	23.7459	23.4408	23.6222	23.9139	23.8029	23.5598	23.8086	23.6259	24.0144	23.8645
Krt18	21.104	24.4879	24.2298	20.9978	21.5038	24.3212	24.1251	21.2457	24.2077	24.5871	24.3468	23.8725
Myh10	23.9876	23.7782	24.0809	23.8859	24.0294	24.113	24.0898	24.1421	23.7722	23.5033	23.5391	24.456
Cox6c	22.8454	23.9318	24.0331	22.9536	23.2024	24.1244	23.5093	23.0189	23.9697	23.4313	23.6037	23.3775
Phb2	23.5826	23.6793	23.829	23.4283	23.9229	23.8323	23.8965	23.5927	23.8421	23.5333	23.9899	23.8329
Rpl5	23.3243	23.8951	23.8408	23.5551	23.4885	23.8764	23.6869	23.5382	23.766	23.9064	23.6695	23.7034
Canx	22.9154	24.0614	23.9763	22.6496	23.1479	23.4713	23.8786	22.9978	23.709	24.1721	23.9961	23.7874
Cbr1	22.3369	24.1341	24.0365	22.3552	22.6778	23.828	23.7168	21.9319	24.2294	24.2192	24.3039	23.7985
Basp1	22.7307	23.5314	23.8805	22.411	22.6855	23.6592	23.711	22.7848	24.1341	23.7271	23.6957	23.9547
Calu	24.3636	23.1091	23.2474	24.1854	24.5716	23.4698	23.282	24.4799	22.913	22.8441	22.9295	23.3762
Psma4	23.4127	23.6555	23.7929	23.4117	23.5829	23.7534	23.6252	23.3626	23.8787	23.8181	23.7774	23.8043
Hspd1	23.4424	23.6831	23.7366	23.3119	23.3987	23.3607	23.4337	23.7862	23.8036	23.6501	23.8344	23.923
Atp4a	22.1841	23.9685	23.8802	21.9779	21.8904	23.6125	23.5484	21.6274	24.3674	23.7897	24.2165	24.4062
Cct8	23.9658	23.6695	23.6657	23.9615	23.997	23.6485	23.6279	24.0031	23.6955	23.6636	23.7089	23.7247
Actr2	23.6301	23.9313	23.8843	23.5734	23.7888	24.0508	24.035	23.6667	23.9216	23.6532	23.7474	23.9278
Tst	20.9848	23.4093	23.5799	20.5777	21.1674	23.5374	23.4816	20.9045	24.4792	23.4843	24.5858	24.41
Eif5a	24.8472	23.7583	23.4624	24.7531	25.0271	23.2128	23.5367	24.1265	23.1745	23.0222	23.7863	23.5501
Rps8	23.7573	23.6288	23.7608	23.8677	23.4995	23.685	23.3093	23.4545	23.7502	23.939	23.741	23.5159
Ngp	23.6065	24.4591	24.8133	23.0754	23.47	25.0722	24.7496	23.8994	24.7279	23.0469	22.6063	22.7
Sub1	23.7183	23.6871	23.8035	24.2426	23.9467	23.9264	23.391	23.649	23.5303	23.5844	23.1767	23.2697
Rab11b	23.0181	23.6909	23.8364	23.2019	23.2582	23.7509	23.6686	23.1941	23.8423	23.7063	23.7752	23.7433
Ctse	21.2065	23.2399	23.9394	20.9564	21.9575	23.9144	24.0997	20.6982	24.998	24.3618	24.3191	24.6597
Rps21	23.3965	23.3082	23.1616	23.5215	23.4071	23.2864	23.2731	24.2509	23.3278	23.135	22.9914	23.3158
Col14a1	22.2248	25.0872	24.3581	22.721	22.2807	25.0804	25.2474	20.9392	23.8762	24.0377	23.5509	24.6975
Atp6v1b2	23.4752	23.5673	23.6841	23.5211	23.3918	23.7249	23.2714	23.2144	24.0472	23.5327	23.6106	23.7435
Rps9	23.6227	23.6669	23.8471	23.7465	23.9582	23.9246	23.8695	23.7088	23.5323	23.9577	23.904	23.4436
Prdx3	22.3717	23.8699	23.71	22.259	22.7611	23.4583	23.7237	22.6515	23.9902	24.0145	24.1618	23.7815
Ogn	22.2254	24.467	23.8191	22.3211	22.3216	24.3063	23.9169	21.4385	23.9385	23.9492	23.8733	23.7449
Khsrp	23.6947	23.5535	23.5009	23.7299	23.7128	23.6902	23.5543	23.7329	23.7291	23.4867	23.4496	23.6138
Cap1	23.3792	23.7278	23.8553	23.1394	23.2865	23.4743	23.6775	23.4593	24.0152	23.7358	23.8975	23.9031
Ltf	23.3657	24.119	26.4876	22.6533	23.4878	24.6409	24.3664	23.5434	23.9238	22.8898	23.4624	22.2125
Lcp1	24.4988	24.0027	23.8391	24.4544	24.2037	23.8869	23.9452	24.4224	23.5946	23.7655	23.2322	23.1772
Rpl12	23.8516	23.6037	23.5411	23.7742	24.0476	23.7412	23.6949	23.6454	23.4008	23.6833	23.509	23.4364
Rpl35a	23.6539	23.7633	23.6048	23.8076	23.7371	23.6232	23.1637	23.7408	23.5782	23.3848	23.5337	23.4253
Uqcrc2	22.6243	23.6895	23.6436	22.7226	22.7277	23.761	23.8706	22.4238	23.9384	23.7717	23.878	23.7625
Spata5l1	23.8604	23.7007	23.2377	23.7866	23.7713	23.4787	23.9229	23.8744	23.5493	23.9398	23.6225	23.9706
Ndufa4	21.8933	23.5755	23.4914	21.5003	22.0361	23.3357	23.7676	22.8471	23.9118	23.1907	23.9059	24.1484
Akr1b7	24.0001	26.7969	26.5155	23.4616	25.8791	26.0626	25.0661	23.2407	22.5098	27.8418	22.5008	22.0822
Eif4h	23.5358	23.5476	23.431	23.598	23.8387	23.7207	23.5073	23.939	23.5309	23.384	23.1066	23.28
Lgals1	25.6246	22.9712	22.9994	25.5427	25.1371	23.8916	23.2598	26.0299	22.6494	22.5764	22.2185	23.2937
Reg3g	23.5803	24.0732	25.9375	21.7518	23.4364	22.8438	23.0617	22.0034	24.5571	22.7285	25.7947	23.0267
B2m	21.1909	23.8734	24.2497	20.9997	21.3888	22.5507	22.2775	22.1292	23.7105	24.0015	23.505	23.4037
Atp5f1d	23.0611	23.0733	23.2534	22.8774	22.771	23.4636	23.3461	23.4399	23.5766	23.2463	23.3103	23.6214
Pcbp2	23.7255	23.4877	23.6566	23.7435	24.1127	23.7062	23.5191	23.962	23.5518	23.6037	23.5518	23.6145
Capzb	23.5308	23.829	23.4612	23.3619	23.2906	23.2697	23.218	23.8539	23.8095	23.1049	23.3024	23.9283
Ighg2b	23.9361	23.995	24.8554	24.1383	23.9929	24.3472	24.3492	24.2379	23.4816	23.2607	22.5053	24.0574
Dpysl2	24.0528	23.5696	23.5488	24.0862	24.0814	23.8311	23.7663	24.2049	23.411	23.483	23.1809	23.4094
Rpl23a	23.4816	23.4439	23.6307	23.6542	23.4992	23.5844	23.2996	23.3575	23.4475	23.8071	23.5221	23.2948
Gnb1	23.3527	23.6436	23.5433	23.4026	23.173	23.6902	23.3399	22.876	23.9101	23.635	23.5809	23.7159
Lrrc59	23.6247	23.5561	23.6672	23.6341	23.6168	23.5507	23.5221	23.5122	23.2959	23.3603	23.2026	23.5918
Cyb5r3	23.6707	23.7138	23.4764	23.1747	23.3812	23.5413	23.8452	23.6172	23.7687	23.4721	23.5908	23.9542
Hectd3	23.6556	23.4545	23.6116	23.5035	23.4303	23.6859	23.6558	23.5041	23.7377	23.6585	23.6335	23.5433
Sptan1	23.0909	23.6183	23.5898	23.122	23.1378	23.6759	23.6009	23.0365	23.6227	23.5195	23.4574	23.5786
Uqcrc1	22.7426	23.6531	23.6804	22.6232	22.6278	23.7699	23.9279	22.4876	23.7573	23.5746	23.8482	23.6174
Npm1	24.1121	23.2402	23.2527	24.2681	24.249	23.4966	23.1759	24.3505	23.3811	23.2035	23.0405	23.2065
Rpn1	22.5782	23.8053	23.6441	22.4755	22.5963	23.4661	23.6767	22.7169	23.4254	23.9466	23.6655	23.59
Slc25a5	21.8698	23.4312	23.4174	21.6819	21.33	22.6326	23.5501	22.1599	23.9956	23.8567	24.4077	24.3069
Ssr4	23.2925	23.8463	23.6276	23.291	23.3464	23.4606	23.6632	23.7212	23.201	23.4533	23.2089	23.3948
Ctsb	23.1621	23.5845	23.8655	23.2487	23.2375	22.822	23.1907	23.1652	23.6493	23.7807	23.7691	23.5888
Tcp1	23.7037	23.4449	23.5701	23.8853	23.7796	23.4812	23.2937	23.7236	23.4672	23.3439	23.4313	23.3831
Ddx39a	23.525	23.5688	23.5017	23.5711	23.5759	23.4898	23.4293	23.566	23.6143	23.2569	23.4335	23.5961
Hnrnpc	23.1978	23.3202	23.3633	23.448	23.4498	23.5772	23.3193	23.143	23.5699	23.3973	23.4374	23.4479
Cct2	23.8814	23.4007	23.5236	23.9254	23.8447	23.563	23.4468	23.7433	23.4057	23.482	23.4828	23.4011
Ren2	22.894	16.4611	23.6102	22.845	22.9178	23.5504	23.4196	22.9077	23.7029	23.865	23.8756	23.7312
Atp5f1e	22.9725	23.4569	23.4504	22.5247	22.8225	23.6993	23.9784	22.9899	23.8356	23.5655	23.8383	23.6433
Hnrnpf	23.4538	23.4352	23.5439	23.5929	23.3432	23.6312	23.1576	22.8943	23.5936	23.3562	23.3326	23.2931
Rab7a	23.7144	23.5198	23.5344	23.5852	23.6309	23.5565	23.6613	23.6465	23.4338	23.4062	23.2691	23.5376
Mapk12	22.5977	23.7864	23.9795	22.3165	22.7805	23.6395	23.3193	22.6191	23.5945	23.7439	23.8695	23.52
Acaa2	21.8416	23.4462	23.6734	21.7745	21.8959	23.4907	23.5296	21.6903	23.9734	23.6169	24.1336	23.9955
Rtn3	22.7565	23.9995	23.7713	22.4409	22.6445	23.0135	24.0394	22.6676	23.6534	23.795	23.7983	23.8826
Ptgr1	22.0166	24.0001	23.8991	21.7256	22.1569	23.1752	23.1705	21.9957	24.0771	24.226	24.2365	24.0547
Ganab	23.3088	23.3929	23.2493	23.2734	23.5009	23.3494	23.4508	23.511	23.3625	23.2338	23.2742	23.4564
S100a10	22.9275	23.2011	23.2053	23.0048	23.0232	23.029	23.2048	23.5821	23.6348	23.2555	23.5301	23.3801
Eif2s1	23.3712	23.5447	23.4579	23.3188	23.4032	23.312	23.357	23.5572	23.3334	23.5576	23.4226	23.404
Psmb4	23.2529	23.1728	23.2304	23.271	23.3085	23.2074	23.3688	23.3969	23.442	23.2172	23.3841	23.332
Cavin1	23.7287	23.3957	23.3253	23.5629	23.9227	23.4992	23.3712	23.9916	23.1922	23.7971	23.3313	23.3481
Mylk	21.1426	24.412	23.9624	21.2161	22.1474	23.6816	23.1916	21.2846	23.3471	25.2012	24.2734	23.17
Naga	22.1135	24.0157	23.7535	21.7056	22.2201	23.1674	23.2234	22.3674	23.7024	24.1682	23.8883	23.308
Trim28	22.8851	23.4306	23.4821	22.9887	22.8906	23.497	23.2972	23.0492	23.5913	23.4331	23.4088	23.5581
Col4a1	22.7166	23.435	23.6547	22.5643	22.8118	24.3961	24.247	23.5667	23.326	23.4249	23.2407	23.1719
Hspb6	22.5192	23.5948	23.4692	21.979	22.2672	23.7456	23.6221	22.5832	23.009	23.938	23.8226	22.3424
Cdc20	20.5793	24.5495	24.0333	21.1568	21.234	24.7287	24.7169	20.9416	23.8727	22.93	23.4026	23.9945
Naca	22.9295	23.0935	23.0969	23.0444	23.0922	23.0109	22.9587	23.6628	23.2231	23.1742	23.0739	23.2814
Cd177	23.3945	24.372	24.3364	22.985	23.2989	24.2047	23.9652	22.5591	24.3913	22.3037	22.14	22.3065
Ca2	21.707	23.8705	23.446	20.9953	21.9874	23.1673	23.1772	22.0219	24.2417	23.6568	24.0151	23.9096
Fh	22.7176	23.3173	23.3879	22.5809	22.6669	23.4884	23.3494	22.3914	23.6295	23.4329	23.5468	23.4641
Dynlrb1	22.5947	22.8289	23.1616	22.5138	22.2555	22.9922	22.9149	23.6557	23.2085	23.2138	22.9893	23.2326
Ncl	23.5275	23.3184	23.3056	23.5412	23.4556	23.1692	23.1286	23.7744	23.2626	23.2085	23.1446	23.2415
Gpx5	22.5362	23.9526	23.3649	22.2829	23.6372	24.3352	23.3809	22.7757	23.7113	25.876	23.299	23.6779
Ces1c	23.6788	23.784	23.5976	23.6818	23.917	23.6062	23.5287	23.8325	22.8373	25.0912	24.2508	22.0224
Slc25a24	23.3727	23.4511	23.5492	23.1643	23.6057	23.6506	23.8287	23.4562	23.8387	23.1946	23.5793	23.6661
Rin2	22.8677	23.554	23.3775	22.6394	22.8417	23.2125	23.6257	22.7526	23.7525	23.5215	23.5449	23.6798
Lamp2	22.6323	23.5793	23.6453	22.3811	22.4679	23.1061	23.4728	22.9761	23.6685	23.8605	23.7719	23.4724
Aldh1a7	21.6761	23.2789	23.6089	21.0342	21.8794	22.992	22.9973	21.2234	23.5676	23.5975	24.0897	23.434
Pabpc1	23.1471	23.4219	23.4678	23.3591	23.4026	23.5276	23.3304	23.2087	23.3236	23.5501	23.3337	23.2116
Rpl13a	23.2685	23.5076	23.5125	23.2762	23.3301	23.3092	23.3982	23.0913	23.2331	23.6202	23.3901	23.3946
Tufm	22.5395	23.3834	23.4768	22.6389	22.853	23.6302	23.5908	22.5004	23.518	23.4291	23.6371	23.3662
Lgals3	23.6916	22.9966	23.4251	24.1334	24.055	23.3703	22.8308	23.5363	23.8193	23.0477	23.3976	23.5283
Cyb5b	22.3786	23.4526	23.2172	22.1734	22.4302	23.2113	22.926	22.1473	23.4216	23.5175	23.5007	23.2453
Fkbp2	22.4812	23.4869	23.1676	22.6366	22.4913	23.3844	23.0696	22.2659	23.0874	23.6769	23.3598	22.916
Usp5	23.5148	23.4699	23.3705	23.3403	23.4213	23.3456	23.2316	23.3801	23.4161	23.579	23.4066	23.2801
Pgls	22.7696	23.528	23.4348	22.7188	22.8303	23.2823	23.0422	22.9657	23.5513	23.5674	23.5216	23.1838
Copg1	22.8968	23.4545	23.4019	22.8142	23.1421	23.2582	23.2603	22.961	23.1231	23.5134	23.2644	23.3309
Dlat	22.5088	23.3958	23.4743	22.4756	22.5792	23.5939	23.503	22.3691	23.6257	23.6117	23.5456	23.4308
Lpp	22.3063	23.457	23.5665	22.0666	22.5306	23.4001	23.3071	22.4806	23.49	23.8359	23.4751	23.7833
Tuba4a	21.5934	23.3975	23.4917	21.5683	21.2193	23.2947	22.9056	20.6287	24.0275	23.7922	23.7893	23.4391
Aldh2	23.2108	23.3978	23.379	23.1818	22.8536	23.5266	23.2094	23.0976	23.0423	23.265	23.0006	22.7688
Rpl23	23.4659	23.3389	23.1508	23.5293	23.6209	23.1412	23.4306	23.4093	23.0887	23.1653	23.197	23.278
Pdlim7	22.8283	23.3607	23.4657	22.7077	22.9652	23.3964	23.2742	22.7054	23.0079	24.1731	23.446	23.2869
Pgrmc1	22.7716	23.6731	23.5384	22.8532	23.2126	23.393	23.0584	22.723	23.1536	24.3942	23.2456	22.884
Hnrnpab	23.103	23.3377	23.3175	23.1933	23.0059	23.0291	23.2837	23.1239	23.2895	23.2436	23.213	23.3445
Vdac1	22.8895	23.4079	23.3988	22.6847	22.6599	23.2663	23.4321	22.7431	23.4638	23.2949	23.4964	23.4718
Serpinb1a	22.6971	23.6388	23.6153	22.3344	22.6449	23.555	23.5763	22.5396	24.0106	22.9534	23.5883	23.9565
Sptbn1	22.93	23.3897	23.313	22.8009	22.8951	23.3874	23.323	22.9713	23.4011	23.3013	23.1967	23.3987
Gnb4	23.2075	23.3456	23.3503	23.5603	23.1846	23.5126	23.3436	22.73	23.5401	23.3775	23.1043	23.4535
Man2a1	23.0912	23.2274	23.2942	23.0312	22.9115	22.931	23.15	22.9265	23.1815	23.0966	23.2904	23.2848
Fkbp1a	23.3548	23.214	22.9779	23.2221	23.4804	22.941	23.0217	23.752	23.0668	22.9384	22.736	23.259
Atp2a2	22.8625	23.4206	23.1051	22.7117	22.7174	23.6141	23.6471	22.6235	23.3318	23.5783	23.238	23.1819
Cmpk1	21.9536	23.259	23.388	21.7596	22.1143	23.2036	23.2805	22.1326	23.6507	23.3892	23.5137	23.4998
Rps11	22.6527	23.3069	23.3705	22.6911	22.862	23.2669	23.3526	23.3126	23.2092	23.4462	23.3137	23.0914
Arcn1	22.7459	23.3946	23.3546	22.6979	22.7603	23.2819	23.1806	22.6655	23.2475	23.4807	23.37	23.2638
Anxa8	21.8583	23.6718	23.9822	22.0787	21.7483	23.7851	23.6444	22.6428	23.5962	23.0646	22.3922	22.1315
Gstp1	21.775	23.5189	23.6341	21.9174	21.8506	23.18	23.1575	22.2699	23.4873	23.7912	23.9494	23.2689
Anxa7	23.5187	23.3275	23.3049	23.1383	23.4185	23.2582	23.1072	23.2151	23.4088	23.281	23.2673	23.2858
Tgm2	22.6311	23.2676	23.2708	22.3847	22.5912	23.1801	23.4422	22.7346	23.5943	23.3852	23.3826	23.7301
Uba1	23.2871	23.4213	23.4104	23.2338	23.3836	23.2415	23.0775	23.3259	23.3004	23.6357	23.2966	23.0463
Sdhb	21.8996	23.3332	23.3997	21.4886	21.8192	22.9326	23.344	22.3365	23.6601	23.3442	23.4799	23.7572
Ogdh	22.898	23.2389	23.3473	22.8446	22.8427	23.3937	23.3499	22.5916	23.4315	23.3787	23.455	23.4101
Tpd52l2	22.7935	23.1955	22.9724	22.7866	22.9855	23.2558	23.1723	23.1157	23.1876	23.1602	23.0995	23.2835
Cct6a	23.5826	23.166	23.1342	23.68	23.5835	23.2655	23.1157	23.6225	23.2188	23.2309	23.246	23.0285
Tfip11	22.9793	23.367	23.2806	23.0655	23.2075	23.2286	23.2564	23.1017	23.321	23.2058	23.116	23.3644
Ctnnb1	21.7552	23.472	23.4709	21.5746	22.0522	23.5105	23.4218	21.9046	23.7255	23.2594	23.6124	23.583
Postn	23.3557	23.1564	23.7837	23.2583	23.4872	24.5848	24.3705	23.4779	23.0998	22.7531	22.8254	24.2874
Rab5c	23.0069	23.3743	23.2505	22.9353	23.0078	23.2027	23.3723	23.6778	23.1518	23.0662	23.1244	23.3159
Hnrnph1	23.2181	23.2036	23.2631	23.242	23.1789	23.3209	23.2913	23.4202	23.2322	23.0515	23.1489	23.3414
Aldh6a1	21.3213	23.2652	23.3401	21.0441	21.2867	23.1797	23.1644	20.9225	23.4319	23.6851	23.8441	23.4218
Cox4i1	22.1172	23.3778	23.2947	21.7932	21.4568	23.1168	23.3095	22.3131	23.7651	23.079	23.3594	23.7212
Rps2	22.6289	23.2439	23.3874	22.4605	22.7738	23.2701	23.1832	22.8643	23.2256	23.584	23.3626	23.1814
Gsdmc2	20.442	23.2511	23.7993	19.5433	20.737	23.3669	23.4224	18.9332	24.4681	23.6341	24.1882	24.3478
Tmed10	22.4642	23.6174	23.3346	22.1092	22.4324	23.4576	23.7025	22.078	23.3137	23.3118	23.4157	23.3805
Blnk	22.6418	23.4604	23.3229	22.6591	22.6928	23.6546	23.3832	22.786	23.2956	23.19	23.1638	23.413
Serpinb6	23.3669	23.1762	22.9354	23.2642	23.2817	23.0357	23.4111	23.2065	23.406	23.1704	23.1796	23.3192
Nono	23.3474	23.246	23.0719	23.5766	23.4328	23.4657	23.3359	23.2643	23.2699	22.8612	22.8979	23.3515
G6pdx	22.7003	23.5782	23.4884	22.5905	22.6801	23.2556	23.2437	22.5517	23.666	23.4351	23.3002	23.273
H2-K1	22.2057	23.4157	23.7944	22.1747	22.0635	23.2858	23.1348	22.418	24.0939	23.1847	23.3117	23.7997
Slc25a11	22.6909	23.3361	23.301	22.4185	22.5777	23.1243	23.4535	22.3724	23.3798	23.3424	23.5117	23.3345
H2az1	23.2519	22.8308	23.1823	23.4416	22.6505	23.2068	23.004	22.6206	23.3049	23.3047	23.4627	23.0571
Tf	24.3132	23.2281	23.5231	24.364	24.2031	23.8227	23.767	24.5593	22.8656	22.5879	22.2222	23.0899
Ywhah	23.4229	23.0493	23.2025	23.476	23.2981	23.1563	23.0419	23.2453	23.2422	23.2402	23.1539	23.1791
Cs	22.5569	23.2588	23.255	22.7026	22.3906	23.3131	23.315	22.188	23.5472	23.4822	23.3011	23.384
Kpnb1	24.0662	23.0955	23.18	24.0564	23.9039	23.1849	22.9755	23.8988	23.0604	23.0798	22.9976	23.0032
Col7a1	21.6297	24.5106	22.9218	21.7085	21.5032	24.3417	24.2745	19.8763	23.7149	23.1132	23.2977	24.1198
Rpl18a	23.2803	23.2455	23.2262	23.3622	23.2934	23.0502	23.2456	23.3359	23.2658	23.1397	23.3029	23.1511
Idh3a	22.505	23.1274	23.1195	22.9687	22.8931	23.4314	23.3514	22.4109	23.3485	23.339	23.2834	23.3882
Arf3	22.7415	23.2547	23.2596	22.7659	22.658	23.138	23.1452	22.6609	23.2475	23.3269	23.2296	23.1918
Cct3	23.3753	23.0304	23.143	23.3784	23.5142	23.1691	22.8897	23.5183	23.1143	23.1208	23.1784	23.0374
Got2	22.5714	23.1456	23.3847	22.5458	22.7187	23.0455	22.9728	22.5703	23.1289	23.4721	23.4104	23.1159
Ywhaq	22.9949	23.2879	23.3803	22.8575	22.9344	23.0426	23.0895	22.8881	23.3869	23.311	23.3419	23.1897
Cyp2f2	21.6659	24.1217	23.3528	20.5942	21.4726	24.0431	24.0073	20.3532	24.2738	22.891	24.4462	24.2489
Ywhab	22.8333	23.187	23.2714	22.591	22.7467	23.0941	23.1513	22.6406	23.2746	23.4305	23.2807	23.2442
Dlg1	21.2921	23.327	23.3683	21.6489	21.7248	23.2318	23.0262	21.8787	23.4767	23.5387	23.255	23.3193
Ufm1	21.7742	22.9543	22.7891	21.7975	22.1445	22.6382	22.6009	23.1629	22.9397	23.1882	23.0261	22.8345
Pygb	21.3826	23.4341	23.621	21.1672	21.4306	23.1391	22.8929	21.0437	24.0179	23.5235	24.0454	23.9075
Fbxl12	22.4862	22.837	22.7301	22.1395	22.3843	22.9207	22.8637	22.717	22.664	23.6326	22.7119	23.0925
Rpn2	22.4891	23.5155	23.2703	22.2653	22.4752	23.0526	23.2633	22.2758	23.0196	23.4924	23.2967	23.015
Wars1	21.6304	23.3014	23.4438	21.5858	21.5875	22.9824	22.8346	21.8384	23.2319	23.8693	23.3977	22.8729
Rps27	21.4766	23.0506	22.976	21.5303	21.4657	22.5426	22.577	22.468	22.9962	23.8265	23.7871	23.108
Sumo2	22.5516	22.9574	22.7979	22.606	22.1558	22.2623	22.4117	23.6756	23.1424	22.9913	22.6726	23.0513
Ctsc	22.6988	22.792	22.7694	22.8087	22.9763	22.4102	22.9474	23.4356	23.2049	22.8057	22.8074	23.0095
Lamc1	22.5016	23.328	23.1504	22.2086	22.4023	23.3303	23.0101	22.2798	23.0642	23.5549	22.9597	23.1734
Snrpb	23.2319	23	22.9474	23.2549	23.3043	23.0226	23.101	23.3199	23.0101	22.9243	23.1008	23.0918
Uqcrfs1	21.9647	23.1037	22.9737	21.6101	21.8052	22.9728	23.2684	22.4416	23.3239	22.785	23.0288	23.3608
Arpc1b	23.0293	23.3501	23.3104	22.9737	22.9825	23.2885	23.4372	22.7305	23.3584	23.0054	23.2082	23.3773
Hmgb1	22.483	23.3946	22.9691	22.3238	22.2904	22.7628	23.2966	22.9478	23.267	22.9205	23.0053	23.4957
Rpl8	22.8732	23.1806	23.3814	23.4992	23.0484	23.2968	22.4395	22.8865	23.2397	22.987	23.2478	22.7965
Tnc	22.8211	23.8912	23.7851	22.9077	23.0515	24.594	24.2359	22.4253	23.1821	22.9383	22.0981	24.9856
Tardbp	22.5492	23.4098	23.3022	22.6195	22.1765	22.8706	22.7678	23.1142	23.37	23.1229	23.2012	23.4661
Qsox1	21.8417	22.9758	25.4113	21.2996	22.304	22.4709	22.3015	22.6982	22.8721	23.1699	23.345	23.0165
Ddost	22.4355	23.3055	23.2164	22.3504	22.6709	23.229	23.3327	22.3538	22.9508	23.2919	23.2943	22.9596
Cnn3	23.4678	23.2129	23.0042	23.2705	23.4202	23.1367	23.1458	23.1726	22.6516	23.2776	22.8794	23.2272
Capn1	22.5409	23.0661	23.1646	22.5833	22.613	22.8956	23.071	22.5515	23.396	23.1833	23.2221	23.1622
Ddx5	22.9557	23.1035	23.0078	23.1191	23.0373	23.1729	23.1975	23.2261	23.095	22.9696	23.0635	23.1024
Por	22.1679	23.1285	23.2404	22.0452	22.114	23.2732	22.9828	21.6497	23.5013	23.2072	23.6324	23.3364
Entpd2	21.295	23.8731	23.2796	21.2262	21.1304	23.1773	23.6483	20.6542	23.7962	23.4845	23.4574	23.5489
Gstt3	21.1908	23.8403	23.5879	20.6864	21.4581	23.3596	23.4756	20.6204	23.5356	23.6937	23.8678	23.3741
Itgb1	22.3356	23.1398	23.1016	22.3701	22.5002	23.0544	22.9339	22.4598	23.1901	23.5689	23.1678	23.2598
Phgdh	23.7453	23.237	22.8945	23.6513	23.7982	22.3432	22.3078	23.5502	22.6312	23.869	22.9793	22.3122
Glo1	22.6972	22.8885	22.8558	22.6332	22.7319	22.9015	22.7288	22.5274	23.1309	23.2082	23.4005	22.8896
Atp1b1	21.17	23.4653	23.1394	20.7725	20.28	23.3587	23.434	19.3432	23.8291	23.2794	23.6157	23.8387
Gata6	22.5083	23.2665	22.9597	22.33	22.3664	22.788	23.1501	22.7402	23.1174	22.9465	22.9756	23.2686
G3bp1	22.952	22.8342	22.7808	22.9911	23.0105	22.8248	22.8589	23.3615	23.0821	22.634	22.7597	23.0036
Ccar2	22.7027	22.9474	23.0243	22.68	22.3724	22.9982	22.804	22.8623	23.1428	22.8401	22.96	23.0853
Sec31a	22.7467	23.1177	23.1168	22.6394	22.7688	23.0699	23.1141	22.8196	22.8619	23.2219	23.0788	22.9856
Cnpy2	22.6119	22.6772	22.5697	22.3658	22.4875	22.5945	22.6232	22.6416	22.6882	22.7302	22.7271	22.8271
Idh1	21.3655	23.2113	23.473	21.2336	21.5155	23.3529	23.0904	21.0078	23.9358	23.4913	23.6862	23.5259
Asah1	22.028	23.6848	23.3064	21.6205	22.2336	22.911	23.0198	22.1967	23.4126	23.6473	23.4579	23.071
Iqgap1	23.0023	23.2071	23.1172	22.9678	23.0185	23.1368	23.1041	23.1156	23.2327	23.013	23.0168	23.1624
Coro1b	22.5669	23.0617	23.0726	22.7237	22.7266	23.244	23.0018	22.5087	23.4289	23.0365	23.0993	23.0755
Ppp2r1a	22.5396	23.0223	23.0434	22.4617	22.6722	22.9585	22.9854	22.8272	23.1094	23.1195	23.1249	23.0941
Arpc5	22.7991	22.9258	23.0982	22.6456	22.8323	23.102	23.3005	23.117	23.0149	22.7596	22.8735	23.0302
Psma6	22.7881	23.0513	23.0705	22.7914	22.8098	22.9408	22.5379	22.6344	23.2298	22.9494	23.1083	23.0985
Sord	20.8395	24.1252	23.73	20.6465	21.4956	23.2196	22.947	20.961	22.997	24.2528	23.5547	21.7715
Tapbp	22.329	23.3931	23.6912	22.3885	22.5371	23.3171	23.4265	22.1745	23.6112	22.9909	23.3542	23.4702
Psmd14	22.8729	22.9134	23.0284	22.8573	22.9769	23.0042	22.8694	23.0372	23.0631	22.9457	23.046	22.9669
Atp5me	21.5192	22.8873	22.9678	21.4359	21.9617	22.5389	22.8865	21.9416	23.1238	22.8209	22.9105	23.1264
Usp14	22.9687	23.2369	23.0731	23.0378	22.9838	22.7346	22.6875	22.8973	22.9964	23.3461	23.0454	22.7621
Psma2	22.4735	22.9539	23.1084	22.5598	22.5276	22.7974	22.6786	22.6057	23.1655	22.7799	23.0434	23.0995
Ehd2	23.0656	23.1189	23.0613	22.9629	23.1382	22.991	23.0959	23.2134	22.8013	23.3324	22.9796	22.953
Dctn2	22.3155	23.007	23.0942	22.4638	22.4285	23.1409	22.8565	22.3448	23.1071	23.1897	23.0862	23.0148
Tln1	23.1476	23.0055	23.0938	23.0751	23.1626	23.0457	22.786	23.2254	22.8686	23.3338	22.7876	22.9546
Capg	23.378	22.8804	22.9911	23.2843	23.5843	23.2514	23.1777	23.7245	23.0034	22.713	22.7521	22.7752
Sod1	22.5676	23.0941	22.6506	22.5657	22.8587	22.6003	22.4118	23.6622	22.4038	22.9978	22.4296	22.0419
Hspa4	23.1292	22.9778	22.9009	23.0376	22.9424	22.8714	22.7714	22.8973	23.1601	23.1303	23.0284	22.9257
Svs3a	19.8766	21.1033	24.9839	19.1932	21.8344	23.2562	23.329	21.4232	20.9925	20.5876	21.1888	22.4078
Hnrnpl	22.2603	23.1127	23.0899	22.2281	22.2898	22.8562	22.9777	22.4458	23.2267	23.0008	22.9615	23.2034
Cct7	23.2393	22.855	22.9045	23.2906	23.3375	23.1365	22.9159	23.2689	22.9565	22.9476	22.8803	22.7158
Vps35	22.8809	22.9693	23.0236	22.9156	22.783	22.8767	23.0302	22.771	22.9711	22.9064	23.083	23.2008
Cand1	22.7926	23.093	23	22.7902	22.8296	22.8938	22.8806	22.971	22.9704	22.9688	23.0873	23.0642
Uggt1	22.4153	22.9059	22.8101	22.3664	22.4194	22.7351	22.7786	22.2539	22.9157	23.0583	23.0612	22.9587
Snd1	22.7187	23.2669	23.0719	22.6024	22.771	23.0083	23.013	22.6509	22.7566	23.3719	23.0511	22.7733
Dcxr	21.1971	23.1089	23.1264	20.4973	20.91	22.6518	22.5332	20.9787	23.5982	23.4618	23.5431	23.457
Oxct1	22.0445	23.0973	23.0808	21.8366	22.0305	22.9673	23.0355	22.3604	23.2328	23.0166	23.0839	23.3505
Krt74	21.135	23.3267	23.6916	20.4146	21.1426	23.997	23.2653	19.771	24.064	23.1382	23.6844	23.5328
Mtap	22.9809	22.9683	22.6893	23.1646	23.1582	22.7416	22.9052	23.5051	23.2661	22.8767	23.1286	23.1361
Dync1h1	22.4564	23.0767	23.0836	22.4354	22.5103	22.9562	22.9921	22.5287	23.0866	23.1159	23.1097	23.1175
Rab3d	22.4	23.0285	22.9504	22.7339	22.3426	22.7949	22.6998	22.4519	22.6803	23.1294	22.9493	22.832
Rad23b	23.2168	22.6965	22.6792	23.2	23.2855	22.613	22.4484	23.2723	22.7343	22.8144	22.6475	22.4919
Tpm4	25.0893	22.83	22.7507	24.879	24.7602	23.6156	23.2109	24.7529	22.5411	22.1132	21.7404	22.9594
Rrbp1	22.7003	22.9844	23.072	22.6152	22.6905	23.085	22.9123	22.8791	22.7779	22.9587	22.6556	22.9424
Psmb8	22.4177	23.1301	23.1751	22.4987	22.33	23.124	23.0906	22.2333	23.5294	22.8706	23.1199	23.3656
Gpx3	21.7678	23.7695	22.8499	21.5098	21.8171	23.6058	23.7539	22.0325	22.859	22.9795	23.0813	23.516
Pdxdc1	22.3336	22.9665	23.0626	22.1849	22.4332	23.0413	23.1385	22.2609	23.07	22.8927	23.218	22.9848
Spcs3	21.9011	23.4179	23.1856	21.8939	22.1299	22.4003	22.7135	21.8983	22.7882	23.6139	23.3188	22.5826
Snrpd2	22.8779	22.7473	22.6511	22.5932	22.6305	22.4465	22.5367	23.3479	22.9537	22.7284	22.6391	22.9533
Ctnna1	21.3567	23.0824	23.0661	21.2447	21.4373	22.9879	22.9271	21.4279	23.4716	23.2209	23.3253	23.2215
Efhd2	23.4632	22.6676	22.6772	23.3146	23.2881	22.6469	22.6774	23.3984	22.8454	22.5011	22.6747	22.7827
Fga	23.299	22.7608	24.0011	23.4449	23.3542	23.6828	23.5655	24.5185	22.4832	22.5303	21.8477	23.001
Ube2v1	22.6258	22.7745	22.6562	22.5909	22.7729	22.7026	22.6595	22.9391	22.883	22.9286	22.9423	22.7907
Vps26a	22.7115	22.9552	22.9904	22.7884	22.7289	22.9211	23.0013	22.7313	23.0957	22.9166	23.0468	23.1121
Capza2	22.7319	23.0172	22.9938	22.4216	22.7246	22.9261	22.7122	22.9998	23.0789	22.956	22.8303	22.9478
Akr1c6	22.3797	22.7596	22.5332	22.262	22.5385	23.1069	22.7663	21.8931	23.0843	23.155	24.0256	22.6125
Uso1	22.5885	23.0875	22.9655	22.4617	22.4198	22.7429	22.7417	22.531	22.8273	23.3346	22.9987	22.6581
Get3	23.1354	22.8654	22.8208	23.0403	23.1614	22.7796	22.8308	22.9584	22.9645	23.0012	23.0828	22.8403
Apoa1	23.915	22.7155	22.8484	23.7873	24.0021	23.2668	23.3575	24.2664	22.1922	21.9417	21.9815	22.6571
Coro1c	23.2605	22.8011	22.9583	23.4343	23.3849	23.2322	22.9629	23.0824	22.8467	23.2198	22.904	22.7364
Fbl	23.1167	22.9623	22.7732	23.0008	23.2678	22.946	23.0717	23.1456	22.803	22.5183	22.7153	22.8334
Rab6a	23.2077	22.9998	22.9021	22.7405	23.1103	22.6487	22.9097	22.7478	22.9525	22.5352	22.8155	22.9592
Samhd1	22.1939	23.3054	23.0121	22.3208	21.8029	23.1532	23.1956	22.1402	23.2543	23.0023	23.0287	23.0272
Hdlbp	22.3908	22.9701	23.0094	22.4109	22.5349	23.0371	22.9274	22.5842	22.6068	23.2138	22.8291	22.8346
Tgfbi	23.2534	23.299	23.3177	23.4413	23.4368	23.641	23.2403	23.0072	22.8766	22.9112	22.4424	23.3736
Set	23.09	22.7303	22.658	23.0177	23.094	22.8615	23.0104	23.0887	22.6333	22.2141	22.4869	22.6998
Hspa1b	22.5384	22.9274	22.834	22.4938	22.6072	22.8036	22.6174	22.9308	22.5129	23.1522	22.9697	22.4836
Ugt1a2	22.8766	23.4061	23.231	22.8474	22.91	23.4589	23.5835	22.769	22.9875	22.3432	22.7405	22.7899
Copb1	22.2206	23.0794	22.8257	22.0464	21.9959	22.4071	22.9274	22.5053	22.9555	23.0287	22.9847	23.065
Fgg	23.2057	22.8495	23.8431	23.3549	23.3061	23.2615	23.6937	24.5336	22.4687	22.3924	21.7829	23.2128
Prpf4	22.9459	22.8265	22.8309	22.8942	22.8591	22.7053	22.8312	23.1604	22.8772	22.8402	22.7943	22.9911
Phb1	22.5009	22.7588	22.855	22.3324	22.5327	22.7463	22.8608	22.6551	22.9833	22.7045	22.9858	22.9138
Cd44	24.0579	22.9397	22.8492	23.9117	24.197	22.7358	22.9594	24.5306	22.9602	22.2583	22.592	22.9842
Stip1	23.11	22.7778	22.6554	23.1939	23.0023	22.3678	22.4592	23.2331	22.8892	22.8054	22.8183	22.8001
Rpl3	22.2408	22.8958	23.0104	22.2751	22.1309	22.7306	22.7127	22.5272	22.8477	22.9844	22.927	22.7366
Ilk	22.4264	22.9726	22.9891	22.4335	22.3894	22.9117	22.6092	22.5363	22.7754	23.4856	22.9849	22.8837
Pdhb	22.0097	22.8222	22.9569	21.954	22.0699	22.8851	22.8908	22.0686	23.1306	23.0782	22.9596	22.8863
Tmed9	22.5381	22.988	22.8067	22.3124	22.5521	23.0335	22.9283	21.951	22.7524	22.9706	22.8053	22.7505
Hdac1	22.5072	22.9692	22.9613	22.6331	22.7991	22.9619	23.058	22.8078	22.9899	22.8211	22.9395	23.2348
Atp6v1a	22.6017	22.9185	22.9965	22.5872	22.7289	22.9074	22.919	22.4413	22.9516	23.0255	23.0024	22.8961
Psma5	22.2782	22.7446	22.9128	22.3802	22.5901	22.552	22.6121	22.7077	22.9456	22.7756	22.835	22.895
Clic1	22.8918	22.7983	22.9205	22.8094	22.7774	22.6398	22.5552	22.8519	23.1359	22.7169	22.8259	22.695
Kiaa1671	22.4502	22.654	22.7221	22.285	22.2866	22.6783	22.6403	22.5333	23.1674	22.8758	22.7468	22.8684
Srsf2	22.4679	22.79	22.7417	22.4876	22.6501	22.8766	22.5297	22.8678	22.9861	22.6881	22.7913	22.778
Psma3	22.4637	22.7304	22.8686	22.415	22.7042	22.9032	22.7106	22.4966	22.93	22.8374	22.9615	22.7772
Eif1	21.9808	22.6254	22.4188	22.0677	21.9882	22.275	22.4409	22.5637	22.9205	22.8298	22.6513	22.7257
Sec23a	22.772	22.8046	22.8993	22.8798	22.9402	23.0137	22.9108	23.0286	22.5273	22.1597	22.4383	23.188
Etfa	21.6473	22.8286	22.9238	21.3462	21.404	22.8859	22.5282	21.525	23.3744	22.8801	23.4248	23.1839
Cyc1	22.1816	22.9482	22.787	22.0448	21.3588	22.7473	23.0075	21.9802	23.1162	22.9769	23.1016	23.0499
Gsta4	20.9771	23.0376	23.4811	20.4046	21.1219	23.1172	23.0068	19.5122	23.7552	23.3098	23.7041	23.3702
Plvap	22.8656	23.1908	22.9569	22.8514	22.7688	23.1238	23.1231	22.8026	22.7204	22.9288	22.7677	22.6894
Lgals4	21.5603	24.6157	23.8187	21.981	22.1188	25.3571	25.2562	19.4531	23.8874	23.0823	23.1123	22.1278
Akr1a1	22.203	22.775	22.9144	22.3352	22.3087	22.8234	22.5146	22.0701	23.0658	23.0653	23.0291	22.7682
Mmp7	20.6064	21.6862	22.8003	19.5302	20.7818	22.2831	22.3604	20.7105	23.3303	22.2791	23.544	22.9049
Ak3	21.2579	22.8221	23.0181	21.162	21.3494	22.9194	22.7804	21.0768	23.3482	23.0203	23.2394	23.0803
Park7	22.0596	22.7408	22.7306	22.2662	22.2963	22.7071	22.5946	22.3328	22.8202	22.8335	22.6847	22.6877
Gpx1	22.0651	22.8391	22.8165	22.2567	21.9367	22.7714	22.9164	22.1311	23.0253	22.8561	23.0532	22.837
Gpi	22.0741	22.925	23.0654	22.1021	22.1774	22.7111	22.5835	22.2443	23.2729	23.0826	22.9751	22.8385
Srsf1	22.3692	22.7316	22.6566	22.4892	22.3769	22.7943	22.6038	22.5834	22.8791	22.7543	22.7873	22.7776
Eno3	23.8047	22.1424	21.5545	24.4374	23.0427	24.3779	24.6446	22.8883	23.8042	22.9791	21.7177	21.5395
Ndufs3	22.5857	23.0023	22.7909	22.4419	22.1932	22.9675	23.3813	22.1467	23.0029	22.6566	22.8831	23.1817
Pa2g4	22.5577	22.9256	22.7094	22.5734	22.5021	22.4196	22.5471	22.8839	22.701	22.9726	22.7445	22.6255
Mtpn	22.3086	22.5678	22.5678	22.2878	22.0011	22.2938	22.3015	22.4397	22.8357	22.917	22.7139	22.4818
Ckm	24.0355	22.95	22.4183	24.292	22.5161	25.2454	25.8213	22.0357	24.3388	24.2129	22.5185	19.1709
Idh2	21.9594	22.8146	22.9465	22.0141	22.2317	22.8974	22.7166	22.2143	23.0473	22.7808	22.987	22.8341
Glb1	20.8937	22.9122	22.8855	20.5177	20.83	22.3856	22.5581	20.8532	23.1371	23.4155	23.3647	22.936
Vwa5a	22.5487	23.0233	23.0145	22.6071	22.6188	23.0201	22.9135	22.385	23.0249	22.7959	22.9416	22.8795
Ewsr1	22.3885	22.7722	22.6694	22.326	22.3708	22.7804	22.6875	22.385	22.7765	22.7995	22.6123	22.7173
Copb2	21.9955	22.9337	22.8015	22.0627	22.1296	22.6004	22.8599	22.2523	22.7386	22.8448	22.736	22.7981
Gfpt1	22.2202	22.7794	23.1283	22.0789	22.0873	22.6245	22.6037	21.9454	23.2743	22.6935	22.9548	22.9883
Ceacam10	19.7401	24.0801	23.6552	23.0426	21.2812	22.0762	22.0603	21.7209	23.8356	19.4271	20.4684	21.7196
Cope	22.0431	22.9555	22.8318	22.2118	22.23	22.7024	22.5509	22.0227	22.7782	22.9024	22.7642	22.6673
Cct5	22.7164	22.5691	22.8484	22.7985	22.8794	22.629	22.424	22.7869	22.7335	22.8107	22.8044	22.6471
Sqor	21.8758	22.9072	22.897	21.6837	21.8492	23.0128	23.1629	21.5518	23.1173	22.8228	22.7815	23.3044
Dlst	22.5469	22.6397	22.7184	22.4793	22.4939	22.8931	22.9053	22.3986	22.7976	22.7815	22.7601	22.7698
Ldhb	21.9477	23.2254	23.1317	21.9691	22.5912	22.862	22.9807	22.0626	22.5835	24.1116	23.0318	22.2524
Eif4a3	23.0014	22.791	22.7359	22.9853	22.8478	22.8714	22.894	22.6982	22.6863	22.5026	22.6706	22.7957
Ranbp1	22.7724	22.499	22.4262	22.883	22.9973	22.3097	22.5219	23.2302	22.2921	22.3643	22.2655	22.6216
Myl3	23.7079	19.439	21.0187	23.4293	22.2034	24.6268	25.0368	22.6245	23.725	21.9186	20.6436	20.9701
Psmd11	22.9212	22.6661	22.7058	22.8713	22.7058	22.6341	22.427	22.4684	22.9136	22.88	22.7524	22.7141
Glul	19.8187	24.4535	23.5409	19.5825	21.4878	22.504	22.6348	21.5891	22.7721	24.5116	23.6107	21.86
Psmd3	22.5833	22.8393	22.7905	22.6824	22.5455	22.7317	22.7084	22.5105	22.8903	22.6516	22.7404	22.8067
Cdo1	20.2533	24.8374	24.1431	21.6869	21.0904	23.1129	23.0905	21.3817	22.6785	25.1349	24.1793	20.2939
Fhl1	21.5507	22.7848	23.1451	20.9581	21.4504	22.5013	22.4193	21.3565	23.0435	23.2719	22.6714	23.1272
Ppp2cb	22.7432	22.7233	22.5272	22.5304	22.6152	22.5994	22.6936	22.8657	22.7783	22.8095	22.7058	22.7321
Hk1	22.1597	22.8505	22.9112	22.0353	22.2681	22.5848	22.5294	22.2381	23.1585	22.9438	23.1145	22.9515
Mvp	21.9046	22.7892	22.9408	21.9148	21.9341	22.9685	22.8572	21.683	23.1599	22.7193	22.9873	22.9809
Srsf3	22.4328	22.8468	22.7981	22.5497	22.7569	22.8565	22.4824	22.2617	22.9161	22.3868	22.8162	22.992
Myh4	24.3852	23.0191	21.7062	24.707	22.6748	25.4808	26.1457	22.0996	23.9752	22.6477	23.2799	21.4898
Capn2	22.5537	22.7237	22.5975	22.5133	22.6898	22.541	22.9952	23.2313	22.9147	22.7732	22.7779	23.0717
Eef1b	21.7884	22.8993	22.7447	22.0146	21.7397	22.4059	22.4075	22.4104	22.492	22.8182	22.6094	22.8132
Ssh2	22.9731	22.768	22.7948	22.7134	22.7238	22.7554	22.9528	22.8566	22.5598	22.5683	22.597	22.599
Suox	21.2509	22.7793	22.8914	21.0319	21.4697	22.7722	22.442	21.1874	22.5944	23.3415	23.0752	22.0091
Myh8	24.1227	23.9777	21.3064	23.8213	22.7942	25.2398	25.459	22.2626	23.5205	22.1419	20.8898	22.0774
Sec22b	22.1903	22.7948	22.8244	22.162	22.3947	22.4432	22.4048	22.8629	22.7258	22.6924	22.4026	22.8637
Txnrd1	22.7649	22.5512	22.7267	22.6837	22.651	22.5217	22.5836	22.4456	23.0651	22.772	22.9895	22.8937
Capns1	22.66	22.7179	22.5069	22.4442	22.7803	22.8926	22.964	22.4553	22.7665	22.4821	22.5802	22.7937
Srsf5	22.4187	22.5857	22.6001	22.4589	22.3114	22.5322	21.9914	22.1325	23.2071	22.0096	22.0973	22.7616
Erp29	21.4275	22.4948	22.4909	21.3959	21.5366	22.3922	22.6255	21.775	22.3444	22.4906	22.4302	22.6587
Ddx6	22.5462	22.8791	22.778	22.7104	22.7352	22.9357	22.794	22.6479	22.6945	22.5968	22.6722	22.7995
Hsd17b10	21.7747	22.5961	22.7791	21.7311	21.7706	22.5094	22.6142	22.0349	22.7253	22.53	22.8798	22.817
St13	22.7198	22.753	22.5178	22.3532	22.6997	22.2925	22.4319	22.8231	22.6798	22.8533	22.6952	22.6093
Serpina1a	24.1427	22.3178	22.172	23.9503	24.0984	22.9086	23.1832	24.0732	22.0004	21.804	21.6792	21.8372
Rbbp4	22.6504	22.5888	22.6624	23.076	22.6242	22.7486	22.6308	22.9269	22.6848	22.6067	22.5666	22.5702
Dars1	22.7165	22.6809	22.5997	22.7059	22.7192	22.6293	22.5804	22.6283	22.6717	22.6536	22.614	22.581
Rbmxl1	22.4731	22.2608	22.4179	22.3926	22.5453	22.4254	22.2834	22.3871	22.4195	22.3325	22.3578	22.5294
Lgals3bp	20.9696	22.6741	23.9947	20.6086	21.1512	22.2404	22.4828	20.986	23.4565	22.5453	23.3258	23.6607
Msn	23.553	22.6899	22.8334	23.6847	23.7559	22.9092	22.8549	23.6803	22.4165	22.382	22.0815	22.6143
Lgals9	21.815	23.2652	23.3077	21.7548	21.8281	22.7438	22.9255	21.8266	23.0169	22.9905	22.9297	22.9449
Dpysl3	23.0953	22.8152	22.7844	23.0584	23.1691	22.8783	22.7413	23.4211	22.3555	22.607	22.0003	22.7441
Sarnp	22.5594	22.4226	22.3779	22.7546	22.6517	22.5447	22.2083	22.6245	22.6545	22.4321	22.4044	22.4223
Septin11	22.6791	22.7228	22.7853	22.7058	22.6536	22.9071	23.0323	22.7163	22.5751	22.4199	22.4446	23.0508
Atp6v0d1	21.9724	22.8242	22.8617	21.755	21.8915	22.6185	22.6685	21.7519	22.9767	22.6848	22.9685	23.1224
Sfxn3	22.8069	22.8954	22.9301	22.5323	22.2723	22.9156	22.774	22.5404	22.5535	23.1161	22.7434	22.6262
Pitpna	22.603	22.7981	22.7636	22.9711	22.56	22.7659	22.8742	21.9283	22.6373	22.4965	22.9712	22.8827
Flnc	22.8782	22.5288	22.6741	22.7818	23.0485	22.9822	22.8856	22.9648	22.0993	23.0594	22.5346	22.7498
Gmds	21.0456	22.8149	22.9842	20.5363	21.0949	23.0255	22.9705	20.4596	23.1511	22.4984	23.2902	23.0644
Pold1	23.0085	22.4724	22.4783	23.1036	23.0717	22.567	22.4653	22.8748	22.5986	22.463	22.5422	22.303
Oat	22.1659	22.5701	22.8463	22.4497	22.509	22.6342	22.6237	22.5532	22.2271	22.5158	22.5621	22.6824
Aspn	22.1413	23.1126	22.8233	22.2708	22.5516	23.8967	23.9907	22.6026	22.1545	22.4319	22.2923	23.1441
G6pd2	22.4285	23.0057	22.8594	22.3894	22.5613	22.5636	22.8167	22.7272	23.139	22.4213	22.3112	22.8271
Pck2	22.0174	22.9513	22.7458	22.0418	22.3039	22.5864	22.5437	22.0736	22.7253	23.1494	22.9532	22.6315
Pfkl	21.9112	22.6637	22.8385	21.7921	22.2607	22.7081	22.5691	22.2557	23.0672	22.9072	23.1738	22.7679
Rab14	22.0136	22.7935	22.7674	21.6746	21.597	22.6744	22.5892	22.2771	22.7527	22.6158	22.7337	22.7629
Rab18	22.6534	22.7191	22.6796	22.6805	22.7695	22.5002	22.5245	22.7832	22.6082	22.5981	22.5461	22.5999
Lmnb1	22.2504	22.7049	22.7859	22.2496	22.2591	22.7206	22.4471	22.2262	22.8137	22.5344	22.5954	22.7079
Rcn1	21.1678	22.84	22.4641	21.1027	21.5357	22.5027	22.5281	21.7002	21.7296	23.0527	22.3872	21.5727
Ltbp4	22.2127	22.628	22.8208	22.1227	22.3035	23.1405	23.1754	22.218	22.1491	21.973	22.3598	23.3417
Dnm2	22.2769	22.8021	22.9502	22.3239	22.1779	22.6412	22.5579	22.3049	22.9692	22.7155	22.7857	22.7975
Alyref	21.8482	22.2809	22.1599	22.1674	21.8249	22.3529	22.3849	22.8007	22.525	22.2194	22.1941	22.5456
Tax1bp3	21.7292	22.2645	22.5215	21.6809	21.4177	22.3549	22.1255	22.4969	22.7881	22.3486	22.4107	22.6391
Rps10	21.9738	22.6477	22.5899	22.1438	22.2127	22.5754	22.9057	22.5843	22.5629	22.6137	22.5681	22.4921
Rcn2	21.0735	22.296	22.2136	21.0163	21.2269	22.2547	22.3514	21.2131	22.6039	22.0337	22.396	22.9229
Cttn	22.0656	22.5231	22.6746	22.063	22.053	22.8578	22.3628	21.9699	23.217	22.6115	22.7451	22.8889
Spta1	22.3105	22.7931	23.0799	22.5951	22.1046	22.6477	22.7824	23.4973	22.623	22.5842	22.4337	22.4335
Pdlim5	22.8352	22.6543	22.694	22.5886	22.8586	23.0206	22.9695	22.7202	22.6493	22.4851	22.4813	22.8093
Cox15	22.8289	22.4602	22.4644	23.203	22.8369	22.5755	22.5223	22.8022	22.6024	22.5031	22.68	22.176
Psmb2	22.8956	22.5451	22.9174	22.9849	22.8397	22.7579	22.4444	22.4692	22.7823	22.2804	22.4219	22.5928
Timm13	22.0513	22.113	22.0109	21.8579	21.658	21.9666	22.4151	23.0422	22.1082	21.8459	22.2294	22.188
Txndc5	22.0251	22.524	22.5601	21.9471	21.9449	22.6534	22.5427	22.3416	22.3338	22.4583	22.2419	22.5269
Synm	20.5284	23.184	23.0035	20.5753	21.3889	23.0649	22.6334	20.5248	22.4913	24.0573	23.2148	22.344
Esd	22.3102	22.692	22.7979	22.3179	22.7099	22.5014	22.6357	22.9726	22.692	22.5545	22.5656	22.6768
Sh3bgrl	22.5792	22.4631	22.4197	22.4847	22.5328	22.4048	22.2558	23.164	22.0349	22.6801	22.3122	22.0903
Ighg1	23.6692	22.9783	23.4007	23.6159	24.2392	22.9319	23.0165	23.8839	22.3412	22.4711	21.5135	22.5244
Ftl1	23.0204	22.5744	22.2155	23.0443	23.1954	22.6653	22.6724	23.9905	22.0365	22.1556	22.2551	22.4495
Ace	22.2116	22.6411	23.0736	22.0444	22.4266	22.0503	22.2447	22.6492	21.8516	22.4243	22.3314	22.7034
Ckap4	22.3639	22.3432	22.7002	22.3477	22.4336	22.7869	22.6176	22.5025	22.3997	22.1941	22.1329	22.9948
Nucb2	20.5762	22.7073	23.203	20.3697	21.0484	22.3226	21.7949	20.9289	22.5978	23.3664	22.8836	22.2911
Apoe	23.6074	22.3166	22.3647	23.5735	23.4794	22.8527	22.5444	23.5034	22.3595	21.4287	21.9188	22.9608
Acta1	22.1004	22.898	22.294	21.9017	21.0286	23.4568	23.6411	21.0851	22.6168	23.844	23.0141	21.9685
Nbea	21.4578	22.8398	22.7362	21.279	21.7416	22.4786	22.6315	21.9273	22.8556	22.7543	22.9006	22.9135
Got1	23.3736	22.713	22.5466	23.4116	23.2989	22.4066	22.4058	23.4231	22.2972	23.2465	22.2023	21.5576
Atp5if1	21.4543	22.2393	22.1377	20.7152	21.3896	21.8207	22.3846	22.5094	22.6361	22.2616	22.391	22.8271
Lcn2	22.3135	22.6783	25.2472	21.4549	21.9632	22.6485	22.6981	22.3761	22.7403	22.018	21.6908	21.5428
Srsf6	22.458	22.4286	22.4878	22.7537	21.9274	22.2325	22.0321	22.3846	22.6639	22.5761	22.6445	22.522
Cadm4	22.2833	22.4773	22.5216	22.7633	21.594	22.4617	22.474	22.5583	22.541	22.6615	22.7382	22.4894
Hint2	21.1322	22.4367	22.5256	20.9318	21.0921	22.6668	22.4277	21.0234	22.9448	22.4444	22.7898	22.6352
C3	23.0319	23.0165	23.2605	23.0276	23.1365	23.0196	23.0812	23.3208	22.4933	22.1308	21.8622	22.5271
Rps29	22.245	22.5743	22.9043	22.487	22.2233	23.1999	22.7067	22.2225	22.0847	22.748	21.8511	22.0945
Rars1	22.7597	22.5336	22.5229	22.7486	22.6929	22.4291	22.3483	22.8037	22.4593	22.5786	22.5568	22.2993
Atic	22.8488	22.5592	22.4354	22.831	22.8104	22.6121	22.4084	22.9207	22.6068	22.5942	22.3951	22.4533
Rps13	22.069	22.398	22.8532	22.6276	22.3888	22.6168	22.1783	22.116	22.3853	22.7041	22.46	22.0778
Fubp1	22.1749	22.4274	22.3893	22.1558	22.1089	22.4561	22.5234	22.3035	22.4409	22.2859	22.5003	22.5363
Ube2n	22.5452	22.4311	22.5387	22.3845	22.2308	22.1379	21.9267	22.8226	22.8594	22.5369	22.5163	22.4586
Esyt1	22.1403	22.7825	22.8	22.1165	22.0333	22.8916	22.8529	21.9389	22.4893	22.6372	22.368	22.6602
Gars1	23.1591	22.6302	22.4237	23.1499	23.0724	22.2372	22.2364	23.3742	22.0747	22.834	22.3035	21.8665
Snx2	22.8825	22.6394	22.5832	22.9713	22.8741	22.6123	22.549	22.8709	22.5225	22.5057	22.4058	22.5488
Tinagl1	21.3649	22.672	22.3904	20.9589	21.4499	22.5152	22.796	21.0815	22.6688	23.0826	22.5718	22.8527
Mphosph8	22.8961	22.8173	22.15	22.4216	22.5527	22.7807	22.5252	22.5301	21.4122	22.6096	22.4724	22.2749
Myl11	23.6117	23.6056	22.5549	23.5994	22.1211	24.9061	25.4535	21.514	23.1327	21.7524	22.0276	23.156
Dnajc10	20.3814	22.2365	22.181	20.1881	20.4417	21.5921	21.5904	20.3122	22.7397	22.5912	22.75	22.9235
Pdap1	22.4539	22.3534	22.1694	22.0974	22.3953	22.2424	22.3644	22.8188	22.1941	22.3149	22.099	22.2399
Lypla2	22.2907	22.5813	22.4804	22.2525	22.3535	22.4171	22.4978	22.2104	22.7347	22.6114	22.7576	22.4837
Ap1b1	22.1038	22.606	22.645	21.9637	22.0583	22.4072	22.5106	22.0707	22.595	22.5772	22.6596	22.6528
Tes	22.1153	22.559	22.7034	22.1332	22.1504	22.6154	22.2745	22.3727	22.5712	22.9443	22.6329	22.503
Aldh3a2	21.6979	22.582	22.4429	21.5183	22.1075	22.6517	22.4737	21.5937	22.5257	22.5407	22.6061	22.2419
Mtarc2	20.4268	22.6841	22.568	20.3718	20.6407	22.19	22.4469	20.8024	23.2414	21.8911	23.0734	23.1505
Ube2d3	23.1774	22.5413	22.2268	22.6928	23.0435	21.9278	22.3383	23.191	22.5087	22.278	22.2901	22.5218
Psmc5	22.0005	22.3802	22.5908	22.1431	22.1108	22.4629	22.3582	22.0544	22.545	22.5322	22.5142	22.4954
Gstm2	19.6398	23.2403	23.1314	19.3964	20.4976	22.2368	22.3849	20.0128	22.4363	23.6501	23.1056	22.2916
Dbi	22.2139	22.5348	22.1566	21.928	21.9647	22.1767	22.1324	22.8277	22.0729	23.0719	22.1709	21.5996
Hibadh	20.999	22.498	22.8123	20.9269	21.0435	22.335	22.2711	20.8125	22.9558	23.0817	23.0742	22.6841
Psmb10	22.29	22.4002	22.5576	22.518	22.1849	22.6416	22.7178	22.1545	22.7562	21.9763	22.483	22.5081
Cmas	21.1184	23.0941	22.738	20.8815	21.0075	23.0723	22.7663	20.5437	23.1976	22.2152	22.8107	23.0079
Mrpl35	22.183	22.4398	22.562	22.8765	22.9647	23.0424	22.0804	21.9773	22.4585	22.5072	22.275	22.3804
Sri	22.0831	22.5221	22.3514	21.9223	22.0261	22.7943	22.8635	22.1825	22.7496	22.2783	22.51	22.6142
Myo1c	22.349	22.6424	22.6935	22.3126	22.4348	22.5425	22.6394	22.3566	22.4391	22.7233	22.4532	22.491
Tubb2a	22.1647	22.4333	22.4875	22.453	22.1565	22.613	22.3368	22.0936	22.4166	22.7343	22.3015	22.4072
F13a1	23.4572	22.7057	22.7506	23.7323	23.3249	22.6204	22.6237	23.7545	22.1454	22.122	21.7653	22.2303
Cndp2	22.5588	22.5121	22.3648	22.6404	22.4457	22.431	22.3635	22.4697	22.5078	22.4299	22.3001	22.3435
Arhgap1	21.6199	22.5495	22.668	21.5258	21.7166	22.3011	22.5668	21.9307	22.6378	22.3776	22.5729	22.7846
Ppp3cb	22.8395	22.4538	22.0198	22.6539	22.8712	22.2437	22.6882	23.2143	22.2316	22.3626	22.1854	22.4811
Cycs	21.4937	22.6206	22.864	21.542	21.5873	22.8073	22.5261	20.8452	22.6253	22.4938	22.5063	22.4422
Rps17	22.2431	22.5676	22.4622	22.2882	22.4201	22.7323	22.4454	22.0399	22.1506	22.8365	22.673	22.1322
Bcat2	20.8253	22.525	22.5057	20.9701	20.92	22.1002	22.2349	20.8277	22.5482	22.8614	22.7075	22.4818
Srm	23.243	22.8228	22.5024	23.3235	23.0762	22.1956	22.1478	23.6124	21.8544	23.0727	22.0512	21.5824
Psma7	22.0584	22.3572	22.6854	22.0891	22.0895	21.8892	21.8418	21.8728	22.7762	21.8058	21.909	22.5834
Txndc17	21.6026	22.2252	22.1244	21.5076	21.8983	22.1292	22.1967	22.1042	22.4253	22.4668	22.4475	22.0435
Acot1	21.5462	22.3858	22.5785	21.7329	21.4081	22.3913	22.009	20.4992	22.8478	22.7972	22.8356	22.494
Ranbp2	22.3518	22.5834	22.4846	22.3048	22.2487	22.4804	22.5431	22.35	22.4299	22.5588	22.4183	22.5563
Aebp1	22.0841	23.1149	22.6142	22.1878	22.2041	23.403	23.3404	22.032	22.3923	22.1902	21.9082	22.8024
Rps27l	21.0385	22.4131	22.4511	20.9719	21.2644	22.2635	22.7433	22.0245	22.1989	22.6245	22.8356	22.1677
Nup54	22.3702	22.3272	22.3785	22.2742	22.4809	22.3969	22.3963	22.44	22.3057	22.3198	22.349	22.4331
Atp5f1c	21.1439	22.4623	22.3652	20.8988	21.1686	22.2507	22.3244	21.3577	22.7561	22.643	22.7655	22.7255
Psmb1	22.2476	22.4026	22.3379	22.2208	22.0326	22.4301	22.3756	22.1884	22.65	22.3674	22.3269	22.4949
Dld	21.2073	22.6966	22.3605	21.0097	21.5884	22.4001	22.7561	21.3815	22.2184	22.7328	22.9617	22.6196
Rpl21	21.5444	22.5544	22.4135	21.6485	22.1142	22.0924	21.9156	22.7492	22.8327	22.2553	22.7274	22.4288
Blvrb	23.3332	22.2242	22.084	23.3171	23.2027	22.1649	22.1267	23.6204	22.272	22.334	22.1289	21.8953
Ttr	23.8024	22.1649	22.2377	23.8843	23.9318	22.9654	22.9065	24.1488	21.4755	21.2274	21.1859	21.7598
Hnrnpd	21.2809	22.6232	22.331	21.3576	21.5444	22.074	22.2095	21.9248	22.5593	21.966	22.1186	22.5462
Hcfc1	22.43	22.4282	22.3374	22.3553	22.4903	22.4044	22.1746	22.5834	22.4525	22.2275	22.2853	22.3794
Nedd4	22.3497	22.3792	22.5351	22.4344	22.4265	22.7702	22.5916	22.3634	22.2339	22.3003	22.2812	22.3693
Plin1	22.2861	22.2424	22.7402	22.3848	22.4379	22.5939	22.4236	22.2971	22.3268	22.5214	22.2681	22.4156
Snrnp70	22.3002	22.4092	22.2878	22.3935	22.2943	22.7081	22.2777	22.4887	22.3812	22.2055	22.2723	22.4342
Hnrnpu	22.3155	22.4735	22.3179	22.2775	22.3113	22.4325	22.2471	22.4946	22.3683	22.1468	22.223	22.3622
Lta4h	21.722	22.7876	22.5871	21.4696	21.8284	22.6102	22.662	21.8397	22.7113	22.5523	22.5204	22.3817
Rnpep	21.8287	22.5714	22.5757	21.5182	21.7689	22.1179	22.2204	21.3948	22.9272	22.5635	22.7482	22.6032
Ap2b1	21.9805	22.5849	22.7027	21.9097	21.9443	22.5079	22.5376	22.0298	22.4182	22.43	22.4105	22.6916
Acp1	21.2443	22.5631	22.275	21.2969	21.3506	22.1287	22.3999	21.7347	22.3592	22.5157	23.0484	22.6264
Hexa	21.5656	22.3508	22.6023	21.6574	21.9958	22.4104	22.3191	22.1351	22.7498	22.0073	22.4825	22.6093
Rcc2	23.5032	22.4207	22.3217	23.6266	23.6446	22.5031	22.4909	23.4635	22.1147	21.8641	22.1145	22.2996
Chil3	22.4929	23.3909	23.5825	22.4396	22.4176	23.4521	23.1833	22.0781	23.9066	22.0079	21.4379	21.0033
Eprs1	21.9905	22.5045	22.4058	21.8158	22.1096	22.265	22.1863	22.1731	22.2896	22.5952	22.4303	22.2821
Psmc1	22.1224	22.3928	22.4306	22.0706	22.0103	22.3745	22.1942	21.9959	22.5392	22.43	22.4476	22.3664
Cox5b	19.8823	21.8743	21.8841	19.0373	22.2392	20.0126	21.0114	21.3278	22.7747	21.8214	21.9637	23.1455
Hook2	22.4107	22.2194	22.1706	21.8519	22.4259	22.76	22.6714	22.3188	22.5208	22.1412	22.2548	21.9872
Ddb1	22.1046	22.3858	22.432	22.1551	22.09	22.2322	22.3418	22.0431	22.3211	22.3889	22.5056	22.3279
Rpl38	22.5067	22.1956	22.2958	22.5459	22.6725	22.4624	22.4588	22.3715	21.9784	22.3553	22.1321	22.0917
Psmd1	21.8346	22.5355	22.3956	21.8091	22.0277	22.1748	22.4092	22.1081	22.6249	22.3087	22.4305	22.5962
Sars1	22.254	22.5038	22.5656	22.2457	22.2768	22.1502	21.8827	22.5557	22.2164	22.7185	22.3564	21.8668
Myh3	24.5426	23.5748	18.7714	24.1971	22.9148	25.4419	25.7564	22.3058	23.7575	22.3918	20.651	18.2348
Pdcd6	22.0735	22.3732	22.4386	22.1346	22.2439	22.5948	22.5329	22.0981	22.5448	22.2629	22.3816	22.3687
C2cd3	22.2974	22.7206	22.1882	21.048	21.6646	21.0307	21.9124	22.9203	23.0602	22.5423	22.6641	23.2032
Ap2a2	22.4375	22.5693	22.5817	22.4442	22.5532	22.4527	22.6357	22.5273	22.2328	22.3192	22.2242	22.5465
Sdha	21.4806	22.3707	22.4202	21.1049	21.3406	22.2174	22.3792	21.2793	22.6479	22.2885	22.4283	22.6586
M6pr	22.3697	22.6846	22.4704	22.0734	21.8742	22.5395	22.6012	22.6619	22.4461	22.2396	22.1651	22.5265
Tns1	20.9156	22.6985	22.5936	20.8308	21.4283	22.5324	22.1404	20.937	22.1942	23.4045	22.7951	22.2908
Map1lc3a	22.6119	21.9904	22.3401	22.4949	22.5741	22.0389	22.3075	22.9824	21.8725	22.4272	22.1637	21.9284
Gpd2	21.5677	22.5706	22.3663	21.5359	21.6337	22.5161	22.4319	21.6035	22.6809	22.2846	22.5043	22.6189
Ubqln1	21.7757	22.1788	22.1897	21.9049	21.9094	21.821	21.9391	22.6954	22.0581	22.2173	22.2226	22.0717
Xpo1	22.4103	22.3624	22.3321	22.3615	22.4846	22.1017	22.4448	22.3793	22.4335	22.3704	22.5195	22.3906
Emilin1	21.8339	22.5602	22.7312	21.8049	21.8047	23.083	22.7009	21.6647	22.063	22.033	22.0882	22.9915
H1-3	21.6476	22.2098	22.3987	21.8205	21.8862	21.7804	21.6179	21.9545	22.6686	21.9159	21.7898	22.3647
Gch1	22.2284	22.216	22.3506	22.2672	21.9348	22.3647	22.2548	21.963	22.767	22.2066	22.0385	22.3058
Erlin2	21.5286	22.4591	22.4393	21.3818	21.2838	22.2206	22.1985	21.3116	22.7048	22.4678	22.575	22.4666
Hk2	21.8135	22.3139	22.7783	21.8087	21.7913	22.4816	22.4038	21.6499	22.5954	22.3149	22.4114	22.2777
Mat2a	22.2684	22.3268	22.2805	22.3319	21.9643	22.2405	22.2629	22.0077	22.2449	22.2315	22.2858	22.2121
Etf1	22.0988	22.4304	22.4991	22.1755	21.9985	22.269	22.0968	22.004	22.2969	22.5506	22.2883	22.1235
Tpt1	22.8411	22.1351	22.2342	22.7646	23.0262	22.2093	22.2041	22.9729	22.0286	22.2518	22.0936	22.1108
Rbm14	22.3982	22.2736	22.2032	22.4174	22.4085	22.3584	22.1807	22.3073	22.3939	22.1749	22.2094	22.2698
Gusb	21.0812	22.559	22.301	21.1713	21.4532	22.1618	22.3111	21.4452	22.6605	22.4131	22.5884	22.4741
Acaa1a	21.286	22.2521	22.275	21.3274	21.2686	22.3346	22.5154	21.842	22.7355	22.4664	22.5867	22.6476
Psmd2	22.15	22.2886	22.3163	22.307	22.0223	22.1539	22.0875	21.9833	22.436	22.2575	22.1538	22.3351
Lamp1	22.1901	22.3477	22.7428	22.3601	22.0903	22.1396	22.379	22.715	22.4632	22.1856	21.9861	22.4977
Fasn	22.3285	22.3962	22.4502	22.403	22.416	22.1825	22.146	22.2598	22.301	22.6117	22.5228	22.1393
Aldh9a1	21.3443	22.5325	22.5392	21.5148	21.7165	22.3514	22.2109	21.5655	22.5475	22.5989	22.5759	22.2029
NARS1	22.2388	22.5008	22.3597	22.2991	22.265	22.1309	22.173	22.6881	22.093	22.6767	22.1422	21.9487
Sh3bgrl3	22.97	21.8954	21.7705	22.8221	23.1159	22.6083	22.3127	23.5016	21.9244	21.5666	21.5935	21.1574
Atp6v1g1	21.7908	21.9418	21.8307	21.7107	21.424	21.8583	21.7225	21.65	22.2357	22.2998	21.9627	22.0989
Eif3e	22.6532	22.407	22.1504	22.4318	22.5176	22.0479	22.4827	22.5917	22.0768	21.9011	22.313	22.3564
Ptgis	22.7057	22.7446	22.5686	22.6235	22.7605	22.4091	22.6544	22.8394	21.8584	21.9792	21.8592	22.4814
Rala	22.1664	22.1967	22.3116	22.3059	22.2629	22.4862	22.0748	21.7836	22.4065	22.5149	22.474	22.2679
Dmd	21.7414	22.5019	22.2442	21.5167	21.4281	22.7466	22.7946	21.0513	22.2864	22.7922	22.3768	22.0684
Matr3	22.3148	22.3694	22.1631	22.2697	22.2642	22.3066	22.3311	22.2417	22.3055	22.1581	22.0701	22.3608
Rps23	21.9628	22.3096	22.3194	21.9079	22.1489	22.1895	22.8191	22.0867	21.9868	22.5817	22.325	22.217
Krt14	20.4893	22.4538	22.593	19.7201	20.7361	22.5887	22.5637	19.8374	22.6003	22.2063	22.2564	22.9675
Cavin2	22.519	22.1594	22.0274	22.5263	22.5096	21.9941	21.9386	22.827	21.9589	22.5688	22.1597	21.8694
Krt13	20.2231	22.5206	22.8222	19.0638	19.8772	22.8942	22.5188	18.7526	22.9745	21.9687	22.0152	22.6823
Atp5mk	20.6473	22.2998	22.3095	20.5668	20.5551	21.6509	22.2675	21.2629	22.411	22.058	22.4831	22.362
Grhpr	20.9974	22.5779	22.5916	20.8551	21.2383	22.1121	22.0264	21.0097	22.4319	22.8779	22.8449	22.2504
Tars1	22.8791	22.4524	22.1702	22.4899	22.7889	21.7524	22.251	22.9282	21.9124	22.2691	22.1281	22.0676
Myof	22.6357	22.2692	22.3593	22.4935	22.6776	22.3548	22.467	22.753	22.4459	22.1023	22.4273	22.7501
Eif3j1	22.0511	22.2289	22.0977	21.9047	21.9079	22.1272	22.3511	22.3734	21.9531	22.3067	21.9512	21.9956
Smchd1	22.6702	22.3839	22.3906	22.9203	22.7579	22.5043	22.4096	22.7962	22.2343	22.1916	22.0782	22.2035
Ppp2r2a	22.4034	22.2527	22.1473	22.3083	22.4082	22.0347	22.1028	22.3791	22.3578	22.2961	22.1572	22.2506
Dhx15	22.4189	22.2719	22.3004	22.5675	22.6808	22.4877	22.3376	22.2582	22.2838	22.1681	22.3379	22.2092
Rap1a	21.8678	22.2715	22.3957	22.0614	22.1356	22.6526	22.0873	21.5065	22.2329	22.1658	21.9763	22.018
Lamb2	20.9948	22.6477	22.4758	20.6277	21.279	22.5082	22.4372	20.6134	22.2865	22.9775	22.5293	22.1992
Acaa1b	21.794	22.081	22.5113	21.9662	21.9254	22.8695	22.0204	21.3263	22.6034	22.2987	22.4817	22.0312
Pdcd4	21.2829	22.4033	21.9751	21.1025	21.3401	22.0966	22.4253	21.4514	22.4055	22.0434	22.2893	22.4671
Anxa11	21.6036	22.2396	22.3586	21.3138	21.73	22.1578	22.2568	21.6187	22.681	22.2386	22.5767	22.6057
Qars1	21.346	22.4999	22.4659	21.3511	21.3607	22.1535	22.1982	21.349	22.3326	22.6532	22.5008	22.1838
Abcd3	20.6746	22.3593	22.6437	20.5787	21.0144	22.3681	22.2422	20.4436	22.7553	22.4552	22.7833	22.4757
Fbln5	21.1175	22.5889	22.6063	20.8828	21.1983	23.2183	22.8434	20.7303	22.1894	22.043	22.312	23.2348
Gbe1	22.0364	22.8239	22.4892	21.8234	22.0334	22.2715	22.2429	21.8798	22.2725	22.9769	22.6548	21.8666
Fgb	22.5109	22.1287	23.2556	22.63	22.3779	22.8792	22.8055	23.4604	21.6487	21.8729	21.1406	22.352
Adsl	22.8247	22.2991	22.1878	22.745	22.8067	22.0824	22.2836	22.872	22.2101	22.0588	22.0507	22.0637
Rtcb	21.7304	22.3215	22.235	21.7976	21.7655	22.3051	22.1698	21.903	22.3656	22.4607	22.3319	22.2669
Pnp	22.7461	22.3308	22.1751	22.6737	22.7511	22.3864	22.7242	22.6326	22.2851	21.7753	21.9902	21.9248
Preb	21.3913	22.5399	22.5007	21.4063	21.4746	22.3494	22.1522	21.0818	22.0838	22.7949	22.4967	21.9378
Hpx	23.1261	21.9902	22.3641	23.1705	22.9577	22.5265	22.8545	23.1423	21.7167	21.5952	21.6637	22.1155
Ndufab1	19.8026	21.8381	22.0726	19.8646	20.6366	21.7975	22.3733	20.9887	22.1341	22.3463	22.7148	22.3445
H2-Ab1	22.7327	22.847	22.7331	22.7588	22.3903	22.6614	23.196	22.2865	22.2781	22.0072	21.9843	22.1159
Rbm5	22.0822	22.1755	22.0204	22.2016	22.0563	22.2453	22.295	22.2161	22.3362	22.0231	22.0449	22.4126
Clint1	21.3613	22.4264	22.364	21.3316	21.2895	22.3593	22.222	21.1395	22.4576	22.4359	22.4485	22.3465
Vasp	22.5114	22.3453	22.3474	22.6828	22.7033	22.5134	22.4408	22.5598	22.2567	22.0224	21.8434	22.175
Tmed2	20.8943	22.6359	22.4771	20.5073	20.6042	21.9176	22.3883	20.7038	22.2761	22.3751	22.5903	22.522
Arf6	21.2522	22.3964	22.3228	20.8404	21.2848	22.2269	22.436	21.3599	22.4319	22.4171	22.3951	22.3776
Acsf2	21.1786	22.867	22.3991	20.5249	20.8536	22.4373	22.4034	20.2086	22.6237	21.6968	22.329	22.7614
Iars1	22.3466	22.3351	22.1772	22.3328	22.3669	21.9413	22.0482	22.3676	21.9477	22.4433	22.1635	21.8357
Ubr4	22.2331	22.289	22.2366	22.146	22.3065	22.137	22.2498	22.1616	22.2272	22.2299	22.2476	22.1424
Acads	21.2686	22.0195	22.3426	21.1552	21.2822	21.8992	22.0121	21.3891	22.551	22.4516	22.6522	22.5018
Nme2	23.3387	22.0223	22.0206	23.3675	23.5297	22.0987	22.2592	23.106	21.6506	22.285	21.6482	21.6303
Cd9	21.298	22.4538	22.1014	20.763	21.0795	21.0786	22.4069	21.7365	22.4513	22.3841	22.5505	22.7465
Prps2	22.1071	22.3778	22.2563	22.3374	22.2012	22.3151	22.3583	22.2984	22.2646	22.2168	22.3922	22.3404
Pycr2	21.4619	22.3669	22.4077	21.5955	21.4247	22.0682	21.9162	21.5974	22.0203	22.84	22.4013	21.932
Ipo9	22.6958	22.376	22.275	22.8556	22.6242	22.2787	22.1498	22.7855	21.9197	22.2866	22.0183	22.0566
Dpy30	21.9345	21.734	21.5817	21.835	21.2948	21.5919	21.5406	22.4695	21.81	22.0043	21.796	21.9794
Shmt2	22.9248	22.4159	22.3869	23.0412	23.0266	22.1329	21.816	22.939	21.8807	22.799	22.3777	21.6332
Ehd4	22.1484	22.3183	22.2793	22.2985	22.1457	22.1721	22.1481	22.1706	22.2985	22.2481	22.0084	22.2794
Akr1b8	22.7093	22.1243	22.2622	22.4919	22.7524	22.1953	22.0827	22.6682	22.2934	22.3201	22.1305	21.9977
Prdx2	21.6612	22.3665	22.0739	21.6266	21.3836	21.7088	21.0881	22.7124	22.8656	21.3589	22.4553	22.9652
Nsfl1c	21.9514	21.9917	21.8615	21.9823	21.9239	22.0378	21.8805	22.0819	22.1667	22.1564	22.0065	22.0763
Ppa1	21.2483	22.4618	22.4941	21.1691	21.2427	22.0011	21.5214	21.0469	22.4264	22.8783	22.392	22.1057
Pzp	22.8239	22.3296	22.3247	23.0388	22.7551	22.6974	22.7457	23.3316	21.9534	21.7605	21.5484	22.0416
Lap3	22.095	22.2837	22.2027	22.1175	22.1987	22.0492	22.001	21.6999	22.1994	22.5255	22.3269	21.9215
Cct4	22.2864	22.0839	22.2728	22.3521	22.3454	22.1101	21.7427	22.2939	22.2641	22.1758	22.1888	22.1628
Trappc3	22.176	22.044	22.2166	22.2262	22.1187	22.2746	22.0497	22.2274	22.2953	22.1384	22.1888	22.1713
Vdac3	21.7334	22.0357	22.2505	21.3191	21.4675	22.088	21.9549	21.9291	22.5666	21.7637	22.1873	22.5675
Uqcr10	22.0138	21.7959	21.9323	21.8956	21.995	21.9492	22.3602	22.1998	22.3183	21.3839	22.2612	22.1723
Rbbp7	21.9289	22.1758	22.1345	22.0621	22.2479	22.3707	22.1841	22.2457	22.0182	21.9229	21.9044	22.1431
Spr	22.0236	22.0613	22.033	22.0753	21.8822	22.0759	21.7644	22.1049	22.4069	22.3282	22.3426	22.0203
Purb	21.5796	22.2597	22.1756	21.6083	22.0504	22.3475	22.136	21.9477	22.1248	21.9579	21.8045	22.0009
Erap1	21.3508	22.2267	22.3752	21.4497	21.4535	22.1819	22.1924	21.435	22.2649	22.0419	22.1129	22.2827
Pgrmc2	22.0168	22.1052	22.1338	21.8298	21.6014	21.9901	22.0689	21.6514	22.0887	22.4195	22.4212	22.2617
Aldh4a1	20.9429	22.2875	22.3796	20.6856	21.1048	22.2928	22.1493	20.6159	22.2837	22.5863	22.5588	22.1524
Acot7	23.7415	21.9775	21.9572	23.7922	23.7082	22.3535	22.3008	24.0458	21.6159	21.6471	21.3854	21.857
Pfdn1	22.2392	21.7231	21.7083	22.1881	22.1329	21.8916	21.7618	22.3903	21.7502	21.9956	21.8651	21.8445
Dnaja1	22.0295	22.1852	22.2623	21.9136	22.0749	22.2983	22.0926	21.8696	22.0686	22.1275	22.0209	21.9982
Twf1	22.0855	22.1687	22.2896	22.0992	22.2722	22.3443	22.0671	21.9494	22.3245	22.0889	22.2348	22.1579
Gpd1l	20.8348	22.4512	22.7522	20.7502	21.0336	22.2705	22.1922	20.5492	22.4509	22.6159	22.582	22.3788
Cdh1	19.5387	22.522	22.608	19.224	19.814	22.3611	22.2011	19.0655	22.7872	22.6642	22.6178	22.4831
Larp1	22.3723	22.3102	22.1357	22.3176	22.3795	22.0931	22.1525	22.4283	22.1753	22.2792	21.9979	22.1293
Clic4	22.6084	22.273	22.0645	22.5912	22.8506	22.0201	22.2154	22.9368	21.6607	22.3125	22.2591	21.7215
Nefh	18.7347	25.3626	24.1609	18.2394	21.8817	23.0859	23.0331	21.6889	23.1899	25.6386	23.8499	19.3491
Dhx9	22.1136	22.1865	22.1967	22.145	22.1448	22.1974	22.2507	22.0764	22.2104	22.0382	22.1189	22.2942
Vps13c	22.1271	22.3931	22.3104	22.1086	22.0562	22.3817	22.371	21.958	22.255	22.2798	22.2552	22.2582
Stard10	19.8736	22.3629	22.269	19.4855	20.1157	22.1556	22.1252	19.6372	22.7106	22.4984	22.8258	22.5029
Hsd17b4	21.9013	22.0548	22.3378	21.7906	21.8463	22.212	22.139	21.7158	22.1844	22.1363	22.2646	22.3375
Glrx3	21.8706	22.193	22.0937	21.9175	21.8541	21.7429	21.871	22.2397	22.1009	22.482	22.2345	22.0879
Fbn1	22.052	22.3829	22.3018	21.224	21.4098	22.9568	22.8497	21.3589	22.0263	21.9193	22.4018	22.3521
Sult1c2	19.204	22.1003	22.5588	19.0079	19.8298	22.3574	22.1455	18.4071	23.7399	22.8941	23.5038	23.375
Tcaf2	20.292	20.7576	20.9211	20.2455	20.416	21.2656	21.5667	20.2908	22.5873	21.9956	22.7775	23.0516
Sec16a	21.4836	22.2165	22.0701	21.4797	21.4702	22.0206	22.0291	21.481	22.1301	22.3377	22.0311	22.0229
Bub1b	22.5668	22.1365	22.1503	22.2132	21.9611	22.3536	22.4086	21.9514	22.034	21.9248	21.9594	22.228
Eml1	21.5933	22.418	22.3022	21.2956	21.5356	21.8768	21.9973	21.6869	22.1966	22.8299	22.5448	22.1527
Tvp23b	20.7195	22.7001	22.5738	20.1157	21.362	21.9903	22.265	21.6201	22.3664	22.6423	22.6916	22.1592
Pfn2	22.8823	21.8383	21.9065	22.814	22.9017	21.8693	21.7134	22.6632	21.814	22.1234	22.0637	22.2062
Son	22.086	22.0745	22.1109	22.2283	22.0805	22.0183	21.9761	22.1446	22.2812	21.9236	21.9788	22.1361
Cd2ap	21.1388	22.3248	22.3622	21.1368	21.2227	22.195	21.9291	20.9132	22.6664	22.2887	22.6306	22.3953
Lgals7	19.0215	22.5218	22.5155	17.3023	18.9676	22.0973	22.1435	18.7696	23.1036	22.4707	22.5543	23.1565
Slc12a4	22.3976	21.8558	22.0201	22.3308	22.2995	22.274	22.1626	22.1485	21.9264	21.8538	21.355	22.2253
Acat2	21.8673	22.069	22.1638	21.9721	22.1636	22.2683	22.19	22.1645	22.075	22.2043	22.2786	22.0394
Adh5	21.3415	22.288	22.3606	21.2023	21.3807	21.8567	21.7447	21.3631	22.3001	22.8158	22.5583	22.0979
Rps28	21.2643	21.6624	21.6335	21.6223	21.5251	21.8603	21.542	22.6994	22.116	21.4705	21.1466	21.7706
Pgm5	20.14	22.5206	22.651	19.905	20.8139	22.552	22.199	19.4259	22.1498	23.3235	22.6966	22.4144
Wdr59	21.9795	22.7298	22.1184	21.8362	21.6324	22.181	22.9126	21.6482	21.9205	22.1728	22.2233	21.7067
Npepps	21.849	22.2098	22.2917	21.7882	21.8016	22.1739	22.1109	21.865	22.4198	22.1778	22.2891	22.1175
Hmgb2	22.5367	22.3085	22.1971	22.4337	22.4268	22.0975	22.4191	22.6559	22.1614	21.6141	21.7654	22.0593
Smcr8	21.6018	22.3634	21.96	21.7659	21.4823	21.9599	21.9843	22.1048	22.2051	22.0162	21.8958	22.1729
Fuca1	19.6397	22.1916	22.3497	19.2132	19.7727	21.6574	21.8158	19.7747	22.8259	22.2701	23.0459	22.5205
Rab1b	21.9235	22.2355	22.1823	22.2172	22.1478	21.9131	22.019	21.8662	22.0371	21.9682	22.1059	21.9532
Rbm8a	21.8781	21.9739	21.8371	21.7857	21.8921	21.8423	21.8837	22.1303	22.0336	21.7755	21.8182	22.0664
Arfgap3	20.7818	22.2371	22.1567	20.7147	21.2539	22.0868	21.9214	21.2309	22.0388	22.7605	22.3337	21.9168
Hnrnpul2	21.2172	22.1864	22.1464	21.1546	21.5258	22.3068	22.3053	21.4324	22.3102	22.1001	22.2753	22.4355
Arhgdib	22.7691	22.5933	22.6845	22.993	22.7857	23.1459	23.0676	22.8707	22.4593	21.833	21.244	21.446
Atp5pd	19.9834	22.0611	21.9772	20.335	19.8054	21.9277	21.7505	20.0403	22.3634	22.3217	22.1072	22.2307
S100a13	23.1996	21.5813	21.7368	22.9108	23.1373	21.9162	21.9097	23.6289	21.6641	21.4728	21.4351	21.7774
Eif4g1	22.4576	22.1067	22.1001	22.4282	22.4797	21.9581	21.8515	22.5488	21.9955	22.1346	22.0021	21.9271
Sf3b3	22.2729	22.1543	22.1228	22.2933	22.2617	21.8765	22.0055	22.2479	22.0953	22.0054	22.0974	22.2447
Bzw2	21.2471	22.4002	22.3148	21.2629	21.122	21.8166	22.1396	21.1719	22.4382	22.2609	22.3416	22.4086
Rbm39	22.3375	22.0412	22.0542	22.4707	22.2882	22.1794	21.988	22.0456	21.9608	21.9226	22.0504	21.9878
Spg11	22.0104	22.3975	22.2508	21.9797	22.2334	22.3231	22.4301	21.592	22.1251	21.9629	22.0415	22.3875
Slc3a2	22.0472	22.1998	22.1541	22.0496	22.134	21.8342	21.8093	22.3454	21.4394	22.5709	21.9929	21.6048
Ssb	21.5818	22.1838	22.2064	21.5678	21.643	21.6762	22.0714	21.8861	22.2484	21.987	22.1029	22.2501
Psmc6	22.097	22.0401	22.1201	22.1241	22.3855	22.1094	21.7591	22.036	22.1828	21.8543	21.907	22.0931
Mcpt4	22.5926	21.1922	21.5615	22.3725	22.3326	21.1095	21.41	22.9554	22.1534	22.265	21.5632	21.5971
Snap91	22.8654	22.4599	22.0118	22.149	22.8424	22.057	22.2798	22.661	21.9402	22.667	22.3828	22.2301
Trnt1	22.2547	22.0202	22.0717	22.112	22.1248	22.0591	21.814	22.3365	22.1098	21.9578	21.9877	21.7989
Marcks	21.9292	21.9756	21.858	20.6289	21.5185	21.4078	22.1802	22.2062	21.7776	21.942	21.6428	22.2585
Fdxr	21.962	22.0785	22.12	21.8013	21.8887	22.2842	22.0775	21.7381	22.1131	21.9117	22.1276	22.2384
Gbp7	21.2064	22.365	21.9403	21.1476	21.5619	21.6401	23.0611	21.4196	22.1037	21.9779	21.7982	22.3939
Ndufs1	21.0171	22.0956	22.1699	20.934	21.0359	22.2039	22.1128	21.0299	22.2984	22.1128	22.2751	22.2396
Psmd4	21.4889	21.9528	22.0962	21.4744	21.3168	21.9266	21.8271	21.5168	22.0951	22.0076	22.0392	22.0888
Rbbp9	21.0701	22.4044	21.9933	21.1282	21.2047	22.0471	22.0363	21.1077	22.2344	22.5326	22.5287	21.9314
Paqr4	21.8723	22.0955	22.1566	21.8264	22.0223	22.149	22.0843	22.034	22.0586	22.0619	22.0542	22.0377
Ermp1	21.5666	21.8825	22.0749	21.4702	21.623	22.0424	22.0461	21.1617	22.926	22.0829	22.7029	23.0433
Pdcd6ip	21.6155	22.1484	22.3444	21.6448	21.5908	22.136	22.007	21.549	22.1528	22.2189	22.1661	22.0077
Znf593	22.1644	21.864	21.8565	22.2849	21.8658	22.0526	21.7789	22.1429	22.0269	21.696	21.6454	21.7731
Col15a1	21.7536	22.7066	22.2334	21.481	21.5558	22.5591	22.4182	21.0657	21.9087	22.0636	21.9007	22.1274
S100a4	24.6511	21.0451	21.2832	24.7243	24.8108	21.7675	21.6845	25.1593	20.7187	20.8371	20.7569	20.8635
Pgm2	21.5259	22.1773	22.0926	21.3189	21.5742	22.016	22.0622	21.7896	22.6687	21.9752	21.9105	22.3609
Mydgf	21.2013	21.8026	21.8185	21.2232	21.4409	21.5776	21.3691	21.7156	21.6881	21.8232	21.6061	21.7667
Mocs3	22.3285	21.8438	21.8159	21.7943	21.7909	22.0283	21.9727	22.0148	21.8794	21.8452	21.88	22.31
Acadl	20.9689	21.8138	22.2324	20.8343	20.9389	21.9994	22.1985	20.5502	22.494	21.976	22.2493	22.2817
Rsu1	21.8074	21.9836	21.9492	21.5838	21.9885	21.8625	21.9354	21.9539	21.776	22.1206	21.9608	22.0508
Mtatp8	20.5103	21.9213	22.5047	20.5324	20.1448	21.5098	21.3962	20.6018	22.6219	22.1472	22.0865	22.403
Macroh2a1	21.3086	22.1121	22.1119	21.3082	21.6167	22.0123	22.2411	21.3445	22.1231	22.0948	22.3367	22.0981
Thy1	20.0241	22.3331	22.5463	20.0126	20.8464	22.9	22.5158	20.8515	22.1739	21.7769	21.9808	22.4775
Srsf9	22.428	21.752	21.6253	22.4688	22.5222	22.1887	22.1069	22.6957	21.7701	21.5003	21.4642	21.7609
Luc7l2	21.7601	22.225	22.1363	21.834	21.7044	22.0311	21.8441	21.9528	22.1288	21.9803	21.9679	22.0798
Rps20	22.2904	21.5261	22.4753	22.9805	22.9061	23.1188	21.8261	22.203	21.8565	22.5873	21.784	20.6061
Sorbs2	20.7074	22.5039	22.096	20.3861	20.9892	22.1311	21.9973	20.7773	21.9357	22.7672	22.3753	21.848
Cpd	20.7023	22.6183	22.2748	20.5319	20.8394	21.949	21.9103	20.6903	22.3501	22.797	22.6433	22.1104
Col5a2	20.95	22.9731	22.269	21.1244	20.7105	22.8806	23.3268	21.1776	21.5544	21.6169	21.4723	22.7955
Rab2a	21.864	22.1225	22.0506	21.7531	22.0017	21.9602	21.8541	22.0166	21.9847	21.807	21.6931	22.0651
Acadm	21.6161	22.083	22.0732	21.5697	21.5619	22.0663	22.0192	21.4676	22.1014	22.1738	22.3047	21.9312
Apeh	21.3114	22.1267	22.1376	21.1646	21.349	21.9646	21.8481	21.1778	22.3342	22.255	22.1049	22.0408
Mrc1	22.8345	22.4654	22.3554	22.6752	22.5621	22.0406	22.385	23.0608	21.7891	21.8596	21.3956	22.2527
Galk1	22.0693	22.2215	22.1222	21.8605	22.0529	22.1766	22.0752	21.9472	22.0922	22.0826	22.1312	21.9007
Abhd12	20.5025	21.709	21.6864	20.4018	20.5986	21.6991	21.9943	20.4746	22.4449	21.93	22.0539	22.5397
Rab10	21.3725	22.2533	22.2068	21.2739	21.3774	21.8822	22.0812	21.4486	22.2179	22.0922	22.3264	22.1972
Vil1	20.3509	23.0195	22.4564	20.2942	20.6884	23.621	23.5707	18.3232	22.9836	22.193	22.0991	22.1587
Vapb	20.9481	22.0669	22.1221	20.8375	21.1104	21.842	21.988	21.4713	22.0832	22.2447	22.0273	22.1748
Pon3	20.845	22.0677	22.2141	20.813	20.6722	22.2178	22.3814	20.7325	22.677	22.0412	22.5162	22.6746
Paics	22.6416	22.0421	21.935	22.5125	22.7192	21.8686	21.9811	22.6939	21.8351	21.8876	22.0702	21.8603
Tmsb10	23.3665	21.1875	21.3324	23.4477	23.2722	21.3965	21.1536	24.7471	21.504	21.1471	20.4439	21.1561
Nudc	22.4079	21.7626	21.5769	22.2293	22.2427	21.544	21.6502	22.2739	21.7983	21.8746	21.7706	21.8615
Hps5	22.7959	21.753	21.6672	22.7016	22.3629	22.0714	21.987	21.8572	21.8768	21.8781	21.818	21.9451
Ap3b1	21.5051	22.044	22.0766	21.509	21.5469	21.9363	22.0412	21.533	22.1093	22.1105	22.1596	22.1523
Fermt2	21.5641	22.1932	22.0432	21.4242	21.8665	21.6617	21.9685	21.9922	21.6547	22.5806	22.0868	22.137
Exoc7	21.4496	22.0494	22.1493	21.6045	21.7303	22.0618	22.0272	21.6763	22.0738	21.97	22.0249	22.0238
Uchl3	22.3225	22.0875	21.949	22.5136	22.333	21.7615	21.9852	22.1871	21.9692	22.122	21.9893	21.7185
Pfdn2	22.4099	21.4166	21.6283	22.747	22.3001	21.5639	21.1149	22.1886	21.6819	21.792	21.4379	21.5106
Comt	20.5597	21.72	21.932	20.8601	21.009	22.2471	21.7295	21.3359	22.2182	22.0281	22.1989	22.1885
Hm13	21.1741	22.2987	22.0395	20.7278	21.2671	21.657	22.203	21.4618	21.9624	22.2262	22.0177	21.9713
Huwe1	21.953	22.0361	22.0899	22.077	21.9421	22.0238	22.0331	21.8057	22.0911	22.04	22.1365	21.9196
Igkc	21.594	22.3084	22.8895	21.8948	21.738	23.0225	22.2644	21.8582	21.8277	21.7036	21.2869	21.5607
Nherf1	20.3981	22.2713	22.3269	20.1095	20.3077	21.993	22.059	20.2908	22.0245	22.568	22.2013	21.6033
Cd200r3	22.0424	21.9451	21.9871	22.0156	22.3634	21.8436	21.9091	22.0716	22.1096	21.8509	21.6035	22.1044
Sf3b1	21.9812	22.009	21.9953	21.9772	21.9619	22.1064	22.0784	21.7969	22.0074	21.9033	21.9193	22.05
Ube2m	21.7279	22.1455	22.0927	21.7583	21.6707	21.4615	21.5791	22.0383	21.9868	22.1106	21.9087	21.9388
Rpl30	21.2278	21.9348	22.0643	21.3504	21.6768	22.0641	21.7897	22.174	22.0428	21.9609	21.8371	22.0559
Oxsr1	21.2994	22.1108	22.0394	20.8912	21.1911	21.7348	21.9212	21.3919	22.0259	22.1938	21.9636	22.0306
Nptn	22.0887	22.0293	22.1151	21.7189	22.0353	21.8465	21.9838	22.1379	21.4768	22.1699	21.9202	21.7941
Sec23b	21.0212	22.4059	22.235	21.0998	21.218	21.824	21.7788	21.3342	21.9729	22.6388	22.3953	21.6587
Yap1	21.5344	21.7491	21.7535	21.4429	21.3847	21.8105	21.6613	21.8272	21.8553	21.8425	21.7079	21.839
Hp	22.584	21.8781	22.8796	22.5266	22.5019	22.6337	22.5228	23.3095	22.2722	21.6646	19.8913	21.3754
Tmod3	21.4741	21.9272	22.0008	21.4243	21.4282	22.1149	21.989	21.4455	22.1635	21.8598	22.0066	21.9995
Plin3	22.0515	21.7689	21.8395	21.7395	21.6832	21.9272	21.5502	21.7335	22.0351	22.0696	22.0208	21.8726
H6pd	21.2149	21.9625	22.2634	21.2324	21.3786	22.1487	22.1135	21.0944	22.31	21.609	21.8451	22.1747
Vps35l	21.0869	21.7473	21.8729	21.0815	21.1857	21.9775	21.9988	21.1896	21.6589	21.8142	21.7699	22.1665
Impa2	22.2066	21.8115	21.7393	22.2174	22.1523	21.8126	21.8048	22.5052	21.6742	21.7133	21.6438	21.8038
Csad	21.6878	22.1708	21.9185	21.5305	21.8044	21.8564	21.7716	21.5109	21.9569	22.2332	22.3604	21.7993
Sorbs1	20.464	22.1396	22.1543	20.3071	20.7022	21.7944	21.5648	21.1089	22.0709	23.041	22.3513	22.2287
Cpsf6	21.5093	21.9079	22.0618	21.4027	21.6443	22.0507	21.7188	21.9688	22.0001	21.6977	21.8048	22.0318
Blvra	21.8089	21.9952	21.9705	21.7191	21.9481	21.8807	21.8687	21.9933	22.1139	22.1008	22.0883	21.9411
Map4	21.8828	21.862	22.1174	21.7379	21.8018	22.196	22.0803	21.9554	21.9778	21.8987	21.7	22.1448
Mug1	22.7355	21.9318	21.9722	22.7176	22.652	22.4161	22.3352	22.9958	21.89	21.6776	21.6922	21.4364
Atp5pb	21.1019	22.0951	22.0351	21.067	20.8643	22.0281	22.0478	21.0262	22.1878	21.9682	21.886	22.1117
Gspt1	21.8463	22.1179	21.9541	21.5136	21.8468	21.9415	21.9578	22.3237	22.0267	22.1098	21.9644	21.9558
Safb	21.911	22.0132	21.9508	21.7464	21.9165	21.9868	21.9358	21.8695	21.8473	21.9472	21.8862	21.7641
Pigr	20.0572	21.9746	23.8255	18.9161	19.9312	21.9488	22.0052	19.5528	22.6518	22.0868	21.9213	22.2394
Aimp1	21.5343	22.0628	21.9172	21.4966	21.5516	21.7922	21.9548	21.9191	21.8372	22.1219	22.0474	21.92
Eppk1	20.9715	22.4064	22.2159	20.7161	20.9673	23.2272	22.9752	20.3631	22.5034	21.6507	22.0466	21.833
Ptgr3	21.7533	21.4849	21.7858	21.3993	21.241	21.4625	21.6158	21.5054	22.0285	21.783	21.9741	21.7871
Pcca	20.5349	22.1458	22.1491	20.6602	20.6018	21.9109	21.744	20.5407	22.0758	22.5602	22.4081	22.0033
Actr1a	21.2905	22.2042	22.237	21.3122	21.3441	21.9289	21.7901	21.9065	22.0606	21.9259	21.9282	22.1594
Tpp1	21.5898	21.9769	21.948	21.3887	21.5288	21.8996	21.8557	21.4462	21.9875	22.1399	22.0648	21.9494
Ech1	20.9565	21.966	22.1966	21.1903	21.1027	21.979	21.8048	20.892	22.2478	22.4406	22.3406	22.1305
Carm1	22.6536	21.7336	22.0047	22.5027	23.0072	22.027	21.769	22.3094	21.9741	21.605	22.0344	21.9515
Lmnb2	20.9647	22.2304	21.9275	20.9568	21.1184	22.0876	22.011	21.15	22.2122	22.0876	22.0273	21.9057
Gmps	22.4666	21.8842	21.8857	22.5229	22.4715	21.8233	21.883	22.4611	21.8878	21.9389	21.8996	21.8308
Cdv3	21.4261	21.6365	21.6165	21.398	21.4041	21.4434	21.5016	21.9548	21.5985	21.8718	21.4639	21.5231
Fkbp4	21.4547	22.1776	21.909	21.3203	21.3518	21.3849	21.745	21.5181	21.8707	22.0904	22.0303	21.8964
Galk2	21.5329	21.887	21.9415	21.3454	21.5953	22.3035	22.0724	21.0933	22.2787	21.7607	22.5476	21.974
Crabp1	25.4836	23.0843	22.9564	25.4075	25.4182	23.3268	18.0067	25.5432	22.7677	22.6143	22.4396	22.9007
Metap2	21.517	21.9636	22.0799	22.0122	21.6531	22.238	21.6397	21.4847	21.871	21.903	21.9853	21.6603
Acss1	19.9784	22.1907	22.3099	19.7984	20.0194	21.7144	21.9894	19.5308	22.6807	22.0149	22.694	22.6156
Lsm6	22.0636	21.6848	21.5973	22.018	22.0646	21.1321	21.7	22.5886	21.7907	21.4129	21.6463	21.8819
Cse1l	22.1328	22.057	21.9789	22.2308	22.244	21.8327	21.9756	22.0754	22.0255	21.8671	21.9653	22.0201
Xdh	21.8341	22.1754	22.2774	21.7184	22.0195	22.2927	22.4792	22.1014	22.2879	21.6567	22.0776	22.0645
Acat1	20.9168	21.9404	22.2074	20.9122	21.2083	22.2404	21.7154	20.7318	21.969	22.193	22.1315	21.8328
Eif3f	22.1125	21.9079	21.9642	22.0794	22.1241	21.867	21.9269	22.2089	21.8219	21.7628	21.7128	21.8425
Eef1akmt4	22.1183	22.011	21.845	22.0357	22.2825	21.9559	21.8734	21.3179	21.9773	21.8526	21.9003	21.9579
Actr3b	22.0819	21.9389	21.9105	22.0905	22.3371	22.0668	22.0014	22.1226	21.7249	21.8567	22.0138	22.2042
Znf207	21.7739	21.9053	21.6882	21.8686	21.965	21.9797	22.2506	21.9166	21.8658	21.6634	21.7422	21.9612
Tmem43	21.9602	22.233	22.2095	21.9072	22.297	22.198	22.443	22.1668	21.7598	21.6638	21.6783	22.1901
Lyn	22.267	22.1353	22.1395	22.3727	22.0734	22.1821	22.2929	22.3373	21.8432	21.5858	21.5818	21.9014
Lsm3	21.504	21.1763	21.353	21.4118	21.779	21.4444	21.2503	22.9683	21.6294	21.3441	21.4747	21.6821
Echs1	20.4594	21.9338	22.0008	20.4822	20.7895	21.9369	21.9133	20.4992	22.235	21.8984	22.2571	22.0891
Ap1g1	21.7111	22.1027	22.059	21.5005	21.5879	21.901	21.842	21.3522	22.1597	21.8606	22.2557	22.0732
Ncln	22.0011	22.0227	21.9838	21.934	22.0198	22.061	22.0959	22.0434	21.7968	22.0822	21.8823	21.7743
Eif3d	21.4754	22.0224	21.9849	21.7433	21.8077	21.6987	21.9131	21.9985	21.8296	21.9251	21.9352	21.9903
Mrpl44	20.9294	22.0019	22.1674	21.2557	21.0838	22.016	21.6252	21.1394	21.8758	21.6646	22.1203	22.0532
Ndufs2	21.0032	21.9531	22.0389	21.0743	20.7565	21.8464	21.9275	20.6412	22.2336	22.0268	22.1742	22.1495
Farsb	21.2428	22.121	22.0724	21.0742	21.207	21.8864	21.9334	21.1751	21.9387	22.5075	22.2129	21.7665
Acot13	21.2335	21.6751	21.9297	20.7624	21.191	21.725	21.6755	20.8617	22.2733	22.0282	22.4882	22.2121
Auh	20.5268	21.9287	21.8371	20.4653	20.6822	21.983	21.9198	20.3706	22.2896	22.2335	22.4145	22.2469
Prom1	20.2916	22.4191	23.1032	20.0037	20.7228	21.8545	21.7945	20.1987	22.2836	22.6035	21.2345	22.1234
Dsp	19.6828	22.1728	21.9942	19.3765	19.8222	22.2419	22.2061	19.2846	22.4165	22.0698	22.2236	22.3279
Col5a1	20.9935	22.4678	21.8584	20.5864	20.7002	22.1067	22.478	21.5529	21.9586	21.3684	21.5316	22.6979
Grb2	22.1949	21.8369	21.8636	22.2454	22.062	22.0269	21.9469	22.1614	21.9441	21.8158	21.685	21.7005
Eif3b	22.1867	21.9421	21.9153	22.1158	22.0974	21.9573	22.0674	21.8311	21.7498	21.8455	21.7595	21.803
Gfus	21.6833	22.0287	22.0287	21.793	21.7334	21.8413	21.6314	21.3127	22.1076	22.1547	22.1682	21.6559
Gda	22.4359	22.4198	22.7155	21.8815	22.4241	22.8282	22.5785	22.066	22.4839	21.9428	21.7779	21.6645
Lman2	21.1237	22.0474	22.0132	20.922	21.2211	21.9255	22.0864	20.9582	21.7098	22.0546	21.9268	21.8576
Cdipt	21.747	22.2253	21.8419	21.5089	21.5693	21.8724	22.2588	21.7967	21.9407	21.8904	21.8156	22.0616
Psmd6	22.1122	22.0075	21.8908	21.9145	21.9445	21.6277	22.0311	21.8779	21.876	21.7439	21.8773	22.0217
Aldh7a1	20.8526	22.497	22.2968	21.0181	21.2162	21.704	21.5819	21.2162	21.4236	23.1233	22.4983	21.2378
Srrm2	22.0335	21.8068	21.7769	21.9311	22.0083	21.8241	21.7464	22.1049	22.0377	21.8298	21.8188	21.8398
Ufc1	20.8821	21.8932	21.621	21.07	21.3159	21.7629	21.5889	21.3011	21.6979	22.4874	22.219	21.434
Ide	21.5513	21.9373	21.9063	21.3906	21.5645	21.7478	21.773	21.5187	22.0072	21.9353	21.9679	21.8965
Uqcrb	20.3316	21.7783	21.8325	20.1071	20.4393	21.4214	21.8425	20.7379	21.9457	21.936	22.0633	21.9839
Akt1	21.5795	21.7709	21.8499	21.7172	21.6146	21.8199	21.7655	21.6844	21.9994	21.837	21.8112	21.9524
Snrnp200	21.9785	21.8736	21.8413	22.0349	22.011	21.8399	21.9407	22.0175	21.8804	21.7471	21.8804	21.9389
Fkrp	21.3503	21.9634	21.5481	21.7012	21.0893	22.2948	22.2951	21.4255	22.3753	21.9567	22.3785	21.8331
Washc5	22.1227	22.0038	21.9197	22.1555	22.0851	21.8864	22.0726	22.0827	21.7473	21.7093	21.8413	22.0316
Nln	21.4627	21.7687	22.0327	21.4285	21.4335	21.5548	21.6564	21.4886	21.9701	21.8141	22.1851	22.171
Ptpn6	22.3851	22.2325	22.0925	22.3586	22.2566	22.3081	22.3046	22.1516	21.9363	21.7754	21.5763	21.5614
Acsl1	20.6805	22.4912	22.4941	20.7672	21.489	21.9591	22.0917	20.3253	21.5535	23.1463	22.3471	21.2021
Immt	21.1696	21.9702	22.0344	21.1364	21.2467	21.956	21.8421	21.0057	22.1482	22.1638	22.1179	21.9702
Eif4b	22.4769	21.6679	21.6246	22.3288	22.2651	21.7774	21.603	22.3268	21.6956	21.8414	21.5809	21.5276
Sphk2	21.9399	21.9147	22.1005	21.8043	22.1197	22.408	22.2247	21.9595	21.8149	21.8834	21.96	21.5877
Srsf7	21.9014	21.9322	22.2533	22.1344	22.2179	22.4114	22.1148	20.9441	21.8511	21.8508	21.9433	21.8593
Ttc38	20.607	22.4155	22.206	20.4179	20.808	21.5061	21.2034	20.267	22.1795	22.8115	22.3335	21.7892
Gnas	21.1776	21.9435	21.9159	21.1032	21.1834	22.0052	22.091	21.3067	22.0394	22.2655	21.9533	21.9338
Nectin2	20.4126	22.1181	22.1117	20.4379	20.3753	22.026	22.0615	20.711	22.3826	22.26	22.3376	22.2616
Coa3	20.9251	21.807	21.7259	20.6851	20.9093	21.4626	21.7621	21.5405	22.0924	21.7262	21.85	22.1188
Col18a1	22.4223	22.14	21.8737	22.4501	22.3778	21.9947	21.7585	22.4147	21.3759	22.1344	21.5001	21.6834
Lars1	22.281	21.9441	21.826	22.2221	22.1564	21.635	21.6561	22.2033	21.6401	22.1074	21.8512	21.3631
Psmc2	21.8265	21.776	21.9406	21.7826	21.7507	21.7386	21.7072	21.8259	22.0188	21.9717	21.8129	21.7811
Matn2	22.0724	21.498	21.8635	22.1202	22.3294	22.6047	22.4199	22.0759	21.4461	21.3961	21.7676	22.3563
Cpa3	22.3696	20.9394	21.4104	22.3323	22.3069	21.0778	21.3015	22.8636	21.9691	22.0268	21.4553	21.3158
H1-1	22.3129	21.8919	22.2394	22.5616	22.4537	22.4041	21.7852	22.592	21.9867	21.6086	21.6122	21.902
Wwp2	21.6515	21.769	21.8577	21.7166	21.9776	22.0222	21.8056	21.8693	21.7601	21.8791	21.6514	21.973
Ndufb5	20.1057	22.0303	22.2364	20.0391	20.2119	21.8775	22.0969	20.2144	22.1639	22.219	22.3371	22.175
Carhsp1	22.0768	21.4757	21.5488	21.9566	22.2285	21.3061	21.6166	22.7551	21.4789	21.484	21.4609	21.3963
Nol7	22.2252	22.037	21.938	22.4244	22.1324	21.9008	21.8887	22.3891	21.8454	21.5955	21.508	21.7517
Xpnpep3	22.1333	21.7962	21.6489	22.2286	21.9202	21.9131	21.9046	21.3706	22.0279	21.8597	21.8157	21.7434
Gpx2	20.6384	22.7452	22.4668	20.2158	20.2364	22.9973	22.9228	18.9432	22.7688	22.0957	22.1363	21.9343
Rpl11	22.0538	21.9177	21.8993	22.2295	21.7656	21.9236	21.45	21.4935	22.0333	22.1795	21.6373	21.5277
Ppt1	20.9349	21.9677	21.8705	20.896	20.8377	21.5979	21.7406	20.7924	21.831	21.9338	21.7453	21.735
Eif3i	21.6366	21.7929	21.8816	21.5112	21.5275	21.512	21.615	21.9503	21.8013	22.015	21.823	21.6829
Snx9	21.8699	21.9618	22.0725	22.1781	21.6536	21.7347	21.7773	22.0788	21.7851	22.0623	21.8835	22.0037
Rabif	21.5527	21.6523	21.6538	21.5146	21.566	21.9279	21.7631	21.92	21.75	21.7324	21.6541	21.6699
Plg	22.4905	21.997	22.5268	22.6431	22.7706	22.6209	22.4876	23.3321	21.1909	21.0622	21.0791	21.7933
Isoc1	21.1551	22.0552	21.7897	20.975	20.9345	21.5845	21.9272	20.7666	22.593	21.985	22.4558	22.4144
Pacsin2	22.2561	21.8033	21.8205	22.2908	22.1918	21.5527	21.4785	22.3264	21.7745	21.9374	21.709	21.6596
Ndufv2	21.0941	21.7686	21.8902	21.0652	20.9348	21.8638	21.9196	20.8475	21.9698	21.7386	22.0192	22.0188
Abi1	22.1958	22.0476	21.7745	22.1007	22.1854	22.3054	22.1985	21.9677	21.8076	21.9539	21.7038	21.6588
Scaf1	21.2535	21.9889	21.9548	21.8272	21.8293	21.8662	21.8952	21.5664	21.2827	21.7399	22.0935	22.3263
Zyx	22.4084	21.845	21.9099	22.3777	22.2243	21.9933	21.7155	22.2122	21.6444	21.7148	21.6394	21.762
Mcu	21.3637	22.0279	22.2045	21.3135	21.2147	22.3486	21.9625	20.8773	22.538	21.8658	22.0561	22.295
Psmb7	21.6142	21.6566	21.8067	21.5274	21.6184	21.6372	21.6305	21.5522	21.7969	21.8111	21.8076	21.7754
Aldh18a1	22.6443	21.85	21.7504	22.6245	22.7054	21.835	21.6279	22.5695	21.3931	21.919	21.67	21.5765
Rhog	21.7839	22.1465	21.9763	21.7818	21.7262	22.1291	22.1864	21.7856	21.8352	21.7093	21.4683	22.0316
Sh3gl1	21.8809	21.8326	21.7924	21.9897	22.0047	21.9388	21.9293	22.2371	21.7089	21.5076	21.8329	22.0691
Smtn	19.6047	22.6028	22.183	19.7739	20.6137	22.2668	21.4714	19.7851	21.7771	23.5054	22.7225	21.5668
Dgkh	21.9923	22.8913	22.7719	22.077	21.5772	24.2027	22.4952	20.46	22.0058	21.6618	21.6095	21.3983
Aars1	22.932	21.7978	21.8907	22.9237	22.8629	21.506	21.5254	22.816	21.4144	22.085	21.7259	21.2445
Exoc6b	21.5957	21.9945	21.813	21.2186	21.1848	22.0508	22.1521	21.3927	22.1357	22.0442	21.9664	22.2378
Septin9	22.0447	21.7647	21.9675	22.0113	22.095	22.0896	21.9475	22.0399	22.1048	21.6651	21.8662	22.1865
Ywhag	22.3959	21.7349	21.8071	22.3124	22.3372	22.042	21.978	22.3657	21.7989	21.7291	21.3635	21.6036
Cpne2	23.1344	22.1586	21.8244	22.9651	22.989	22.0435	22.495	22.826	21.5912	21.3457	21.4734	21.8089
Acly	22.3395	21.8764	21.9015	22.3664	22.3487	22.0028	21.8288	22.2466	21.774	21.7538	21.8416	21.7239
Ctnnd1	20.8261	21.997	21.894	20.7294	20.7438	22.0073	21.9848	20.871	22.2254	22.0106	21.9442	21.9584
Ehd1	22.5997	21.6682	21.7869	22.7084	22.6973	21.8467	21.8053	22.4796	21.6539	21.7397	21.557	21.693
Cox6b1	21.1242	21.6238	20.9164	20.3298	20.5842	21.3923	22.3864	21.4006	21.8986	21.9019	21.77	22.3851
Afdn	21.2804	21.9529	21.8464	21.3032	21.346	21.8381	21.8684	21.1679	22.0685	21.9033	22.1143	21.9527
Ppp1r9b	21.9331	21.9329	21.9655	21.8195	21.7893	22.1058	22.1259	22.0027	21.9939	21.8168	21.6685	22.0079
Fam3d	19.2783	21.8067	23.2932	19.1431	19.0953	21.4258	21.5144	18.2218	22.0578	21.8517	22.1242	22.0731
Mtch1	21.6076	21.7047	21.992	21.4473	21.4337	21.6884	21.8567	21.4009	21.8462	21.613	21.6268	22.138
Dync1i2	20.8451	22.0656	21.8988	20.7077	20.9585	21.94	21.7883	21.3453	22.0724	22.0327	21.9002	22.0961
Mpo	22.5165	23.0913	22.8444	21.8733	22.2555	22.5865	22.5617	21.2684	23.072	20.8767	20.9261	20.3175
Eif5	21.2595	21.9032	21.9317	21.1725	21.4282	21.9309	21.7838	21.1649	21.8932	21.8199	21.8739	21.7919
Samm50	21.6467	21.7994	21.8891	21.6204	21.6779	21.9982	21.8077	21.2717	21.9454	21.9014	22.0271	21.8357
Crk	21.6907	21.5668	21.4627	21.6169	21.6542	21.6889	21.5457	21.9975	21.7401	21.4565	21.4351	21.5711
Prmt1	21.6573	21.7768	21.6616	21.9388	21.7797	21.3788	21.8021	22.2089	21.8225	21.0656	21.573	21.9754
Bzw1	21.3898	21.8096	21.9058	21.489	21.5358	21.7362	21.8298	21.5969	21.8691	21.8863	22.0821	21.9321
Dnajc3	20.4945	21.7243	21.5452	20.4043	20.2198	21.1617	21.3218	20.1949	21.655	21.6525	21.6174	21.6415
Rigi	21.3586	22.2562	22.006	21.4461	21.3497	22.0594	22.0124	21.3279	22.3128	22.2526	22.1637	21.9347
Cp	21.8296	21.8602	23.7718	21.7283	21.8167	21.8512	21.986	22.0807	21.4304	21.3125	21.1034	21.0872
Hsbp1	21.1902	21.0002	21.3748	20.9588	21.2742	21.0825	21.0315	22.399	21.4417	21.5614	21.5059	21.7125
Ppil1	22.0955	21.776	21.8308	22.0687	22.2907	21.7501	21.7395	22.1786	21.8199	21.5801	21.7574	21.6725
Slc25a3	21.2519	22.0348	22.1702	21.6124	21.5866	21.7244	22.1358	21.0382	21.9136	21.7479	21.9127	21.4628
Adprh	21.5975	22.0276	21.9643	21.606	21.8265	22.1769	21.9515	21.5611	21.8408	21.62	21.7757	21.8927
Fkbp3	20.7144	21.7808	21.6658	20.4519	20.7514	21.3431	21.5635	20.9894	21.6771	22.0723	22.0019	21.6057
Aco1	21.3231	21.819	21.9423	21.3623	21.5313	21.8181	21.8264	21.6245	21.8814	22.0505	21.9955	21.8045
Dmbt1	22.215	21.8567	23.312	20.8605	22.3866	22.0692	21.6894	20.5877	21.5496	20.6792	21.9123	20.6638
Mbnl1	22.1536	21.6443	21.703	22.355	22.4072	21.7491	21.5923	22.3465	21.5093	21.6788	21.4287	21.5851
Ndufa13	20.8887	21.8363	21.9465	20.7787	21.1291	22.1338	22.0606	21.1778	21.9133	21.792	21.8613	21.9356
Smarcc1	21.5926	22.0008	21.841	21.6211	21.6634	21.7786	21.9767	21.418	21.7754	21.6395	21.8309	21.9376
Kctd12	22.1408	22.1108	21.8625	22.4472	22.4194	22.7635	22.6646	22.6066	21.7809	21.2668	21.3495	21.7365
Pdxk	21.0469	21.7916	21.6316	20.9553	20.9434	21.7676	21.5874	21.1881	22.2662	22.3748	22.1866	21.8986
Eif3a	21.7113	21.8444	21.8071	21.9213	21.8657	21.8021	21.8069	21.9393	21.7471	21.8239	21.8022	21.6588
Ptpn11	21.8481	21.8011	21.8104	21.8835	21.8375	21.8057	21.6267	21.7352	21.7963	22.0068	21.7512	21.6819
Cdk14	22.7425	21.7467	21.6861	22.8355	22.7175	21.8939	21.6999	22.6024	21.5977	21.7883	21.371	21.6712
Septin2	21.7692	21.7056	21.6087	21.3312	21.6823	21.9014	21.8563	21.8839	21.7338	21.525	21.5166	22.0409
Hprt1	21.7098	21.6869	21.8871	21.7023	21.8482	21.8992	21.9695	21.9794	21.9557	21.633	21.7424	21.7305
Ephx1	20.3154	22.2917	21.8926	20.0565	19.8927	21.716	21.7454	19.8415	21.9982	22.3081	22.3023	21.7928
Maoa	21.6105	22.2245	22.1767	21.6327	21.7907	22.0613	22.0985	21.7791	21.6256	21.787	21.5409	21.4351
Coro1a	22.6753	22.2881	22.204	22.7598	22.234	22.0337	22.1897	22.4797	22.0301	21.4975	21.2393	21.5919
Septin7	21.5575	21.7595	21.945	21.6245	21.5937	21.9988	21.8742	21.1651	21.9355	21.5393	21.5547	22.1546
Uqcrq	20.9664	21.7755	21.7525	20.8906	20.6331	21.5837	21.9322	21.0895	22.1308	21.4788	21.6789	21.9696
Snx1	21.2435	21.7493	21.9802	21.2021	21.3599	21.67	21.7063	21.3966	21.91	21.7815	21.8336	21.9736
Slc25a20	20.9834	21.8466	21.9268	20.5159	20.7951	21.6748	22.0156	20.4157	22.2943	21.4429	22.0467	22.2045
Cars1	22.2391	22.0459	21.6934	22.1576	22.3072	21.5704	21.6688	22.2277	21.3892	22.1239	21.6803	21.086
Psmd7	21.4272	21.6762	21.7926	21.198	21.4777	21.6947	21.5549	21.5983	21.8675	21.7315	21.7082	21.8666
Pam	21.6024	21.553	21.9761	21.1802	21.6542	21.8215	21.7041	20.9115	21.8768	21.6688	21.9496	21.982
Atp6v1e1	21.0195	21.7213	21.9669	21.203	21.4492	21.8982	21.5409	21.1455	21.8575	21.9136	21.6977	21.5474
Psmb5	22.2145	21.628	21.5867	21.9391	22.1995	21.4695	21.4285	22.2043	21.3519	21.8573	21.4944	21.3135
Nudt21	21.5199	21.7866	21.5777	21.7556	21.2906	22.0129	21.5059	21.4786	21.9001	21.7505	21.7424	21.8952
Cops2	21.7416	21.8204	21.8323	21.804	21.7387	21.8519	21.846	21.5659	21.8446	21.9388	21.8353	21.681
Hnrnpa0	20.9871	21.715	21.8384	21.3752	20.8177	21.2738	21.3268	21.502	21.8703	21.6457	21.6779	22.0906
FAM120A	21.2769	21.8609	21.8615	21.2221	21.3815	21.849	21.7894	21.3265	21.8167	21.832	21.8792	21.892
Cisd3	21.5283	21.7047	21.7377	21.4919	21.6593	21.6464	21.7162	21.6397	21.794	21.7347	21.7016	21.7402
Cdc37	21.6818	21.7569	21.6967	21.7178	21.5117	21.5875	21.5598	21.7106	21.8921	21.9133	21.8258	21.716
Ca3	22.7398	22.2182	22.2693	23.3747	21.498	21.8827	22.9214	21.2496	22.3977	22.2768	22.8099	20.984
Nampt	21.4206	21.93	21.8545	21.1814	21.354	21.6574	21.4706	21.1669	21.9588	22.0335	21.8549	21.6938
Eci1	20.7897	21.7533	21.6889	20.5231	20.3889	21.3178	21.3461	20.5535	22.3248	21.7267	22.2328	22.1389
Dync1li2	21.0295	21.89	21.8823	21.0535	21.0257	21.6113	21.7846	21.1533	21.8751	21.9623	21.7798	21.9038
Serpinb1b	21.0259	21.9651	21.9042	20.6356	21.8502	21.7278	22.2884	20.1253	22.2451	21.5754	22.3021	22.6178
Uba5	20.9343	22.233	22.0166	20.799	21.0894	21.8816	21.4426	21.1219	21.5643	22.6115	21.9036	20.9398
Rap1b	20.9163	21.9771	21.8698	20.8347	20.9845	21.5997	21.5485	21.3804	21.7738	22.1542	21.841	22.074
Hdac6	21.8878	22.1456	21.835	21.7003	22.1147	21.812	21.874	21.9894	21.5957	21.8659	22.1275	21.6993
Pdcd5	21.6522	21.2704	21.2676	21.9325	21.7035	21.3678	21.254	22.0811	21.5012	21.5748	21.2867	21.3911
Snap23	21.2559	21.676	21.6447	21.0764	21.0719	21.6249	21.4667	21.522	21.6213	21.5648	21.3158	21.7788
Prep	22.1885	21.8167	21.7936	21.9414	21.9107	21.3329	21.4621	21.8818	21.8538	21.7304	21.7977	21.7687
Rpl10a	21.2168	21.808	21.757	21.1011	21.4264	21.7233	21.8672	21.4598	21.6265	22.1054	21.9681	21.6547
C4b	21.8594	21.9993	22.4649	22.2351	21.9973	22.2904	22.1303	22.3814	21.3693	21.2844	20.9487	21.7942
Acot10	21.7338	21.7722	21.9647	21.8406	21.6166	22.0616	21.6449	21.5935	22.029	21.7762	21.824	21.8283
Ddx39b	21.173	21.9668	21.8315	21.1273	21.5726	21.7935	21.8413	21.1305	21.8115	21.6279	21.6476	21.9902
Nop58	21.8028	21.7222	21.7029	21.8326	21.6594	21.9264	21.7525	21.6708	21.7829	21.7229	21.5826	21.8172
Ahcyl2	20.5651	21.678	21.8196	20.5391	20.5867	21.5827	21.6334	20.4593	22.2261	21.9352	22.1601	22.1138
Cops4	21.3139	21.7895	21.6671	21.4854	21.5633	21.624	21.6106	21.7488	21.8166	21.756	21.7914	21.7996
Tcea1	21.9966	21.772	21.5401	21.9859	22.0462	21.7823	21.7964	21.86	21.6344	21.5419	21.6145	21.4967
Ddx1	20.7845	21.7817	21.6202	20.8204	21.019	21.789	21.8763	21.3341	21.8555	21.9734	21.7983	21.8825
Srrt	21.7494	21.7429	21.6246	21.8087	21.8219	21.8758	21.9402	21.7527	21.8007	21.6355	21.639	21.782
Plxnb2	21.3025	21.7329	21.7675	21.238	21.118	21.7903	21.7765	21.2358	22.0795	21.5901	21.8343	22.0981
Psmb3	21.517	21.6483	21.7248	21.4433	21.6409	21.7481	21.6627	21.1062	21.8855	21.6022	21.8929	21.774
Rps15	21.4992	21.7404	21.8957	21.4678	22.0435	22.2828	22.309	21.1323	21.3013	22.0602	21.5198	21.4115
Ppp1r7	21.5726	21.6081	21.5317	21.3901	21.6301	21.5503	21.5946	21.4273	21.8643	21.7721	21.7283	21.5961
Itga4	21.2521	21.805	21.902	20.8275	20.6496	21.6064	20.8607	20.7401	22.0065	21.8043	21.8216	21.9337
Ap1m2	19.0804	22.1104	22.091	18.677	19.7109	21.9094	21.9794	18.5304	22.2819	22.1695	22.4495	22.1867
Pfkp	21.4824	21.7664	21.767	21.3491	21.6457	21.6607	21.83	21.6622	22.004	21.9921	21.7322	21.712
Gorasp2	21.3567	21.6793	21.78	21.205	20.9249	21.4888	21.3521	20.6322	21.765	22.0913	21.6583	21.0923
Ddx3x	21.8985	21.8257	21.6626	22.0916	22.0058	21.827	21.8185	21.8239	21.6883	21.7162	21.7668	21.5445
Sbds	20.9598	21.7497	21.6839	21.042	21.1743	21.6581	21.624	21.1809	21.832	21.7725	21.8161	21.668
Lama5	20.4131	22.1181	22.0039	20.1534	20.5147	21.927	21.6999	20.0139	21.7186	22.1279	21.9508	21.9871
Txnl1	20.518	21.4353	21.8232	21.1715	21.8538	21.3796	21.4735	21.8588	22.0619	21.804	20.978	21.518
RTRAF	21.4981	21.6246	21.6675	21.5803	21.414	21.766	21.4729	21.2972	21.7672	21.7352	21.6753	21.7403
Nipsnap2	20.9979	21.6513	21.6375	20.6156	20.6697	21.7399	22.0212	20.6568	22.0881	21.7926	21.9339	21.9259
Stap1	21.0261	21.8618	21.6964	21.2405	21.3694	21.6354	21.8982	21.4148	21.6502	21.6327	21.6328	21.5854
Ctbp1	21.8678	21.9185	21.6738	21.6957	21.8867	21.8399	21.9061	21.8283	21.7812	21.6727	21.6184	21.8101
Krt6a	20.432	21.879	21.9862	19.765	19.8888	22.3351	22.0244	19.3745	21.7298	21.2351	20.8801	21.6947
Sar1b	20.9716	21.8492	21.7149	20.9418	21.0218	21.8269	21.7127	20.7436	21.621	21.8206	21.8289	21.6355
Eif4g2	21.2785	21.7333	21.7846	21.4504	21.3221	21.6501	21.4844	21.4773	21.7165	21.9414	21.7904	21.5984
Itih5	21.3877	22.2128	21.8507	21.1174	21.2917	21.5916	22.0704	20.8445	21.3139	22.2342	21.6264	21.3721
Ppa2	20.556	21.8014	21.7422	20.3121	20.4978	21.511	21.6534	20.6797	21.9892	21.836	22.3009	22.0567
Pcyt1a	21.6616	21.8389	21.5694	21.8022	21.8106	21.7408	21.7996	21.6408	21.6855	21.5301	21.3934	21.6002
Hspa4l	22.6074	21.6531	21.4525	22.5023	22.7227	21.4488	21.2868	22.9083	21.6398	21.0724	21.2825	21.5236
Glg1	20.5143	21.8825	21.8865	20.4724	20.4675	21.6961	21.7929	20.6385	21.9574	21.5708	21.8523	22.1901
Bak1	21.7531	21.9109	21.611	21.524	21.8539	22.0072	22.1163	21.9415	21.8552	21.1383	21.3373	21.9012
Snrnp40	21.9113	21.6853	21.6146	21.8035	21.9103	21.7669	21.8325	21.8464	21.6916	21.4548	21.5547	21.7486
Chmp3	21.0724	21.8062	21.711	21.0352	21.3461	21.6885	21.852	20.7396	21.7588	22.0333	21.9351	21.6453
Puf60	21.8556	21.6489	21.6929	21.8443	21.9091	21.671	21.6831	21.8857	21.6244	21.7103	21.5507	21.6651
Pmm2	19.8624	21.775	21.8874	19.6122	19.978	21.3021	21.3473	19.8664	22.0474	22.101	21.9998	21.8115
Endod1	20.5915	21.8861	21.9004	20.2316	20.8022	22.061	21.9862	20.5556	22.1775	21.8743	21.8435	21.8177
Psmd5	21.5303	21.7962	21.602	21.6982	21.5488	21.5635	21.3791	21.4542	21.8455	21.8094	21.7976	21.676
Atp2b1	21.2228	21.8288	21.7749	20.9592	21.2282	21.782	21.684	21.3744	21.725	21.9053	21.6108	21.7826
Atp6v1c2	22.0675	21.2695	21.0501	21.4899	21.6971	21.3121	21.682	21.9785	21.7017	21.1674	21.5485	21.565
Fau	21.5876	21.6686	21.5448	21.6062	21.7017	21.6145	21.6821	21.8707	21.6522	21.6982	21.5075	21.471
Nid1	20.5191	21.9993	21.8538	20.6717	20.7441	21.9866	21.8833	20.7321	21.5006	22.0642	21.5228	22.0136
Pc	20.1042	21.854	22.0909	20.0219	20.2101	21.6264	21.5002	20.1288	21.8682	22.1479	22.0652	21.5649
Lrrfip2	20.8432	21.753	21.5135	20.977	21.1919	21.7787	21.8069	21.3275	21.3602	21.7633	21.6572	21.4845
Nras	21.0799	21.937	21.9773	21.1226	21.0505	22.1227	21.9318	21.3727	21.7179	21.8239	21.4486	21.7068
Uap1l1	21.444	21.8004	21.8192	21.627	21.5798	21.7488	21.5681	21.5009	21.9817	22.1023	21.8435	21.6042
Ubxn1	22.1431	21.3493	21.2704	21.9202	22.1917	21.5081	21.5293	22.2682	21.7136	21.4032	21.4895	21.5869
Slx9	22.8797	21.1237	20.9443	22.8075	22.6927	21.4907	21.1245	22.5179	21.2486	21.1874	20.7875	20.9241
Ergic1	21.3581	22.1882	21.9921	21.1987	21.4792	21.5306	21.7889	21.316	21.4766	22.0428	21.8722	21.7845
Mccc2	20.2996	21.6443	21.738	20.7123	20.8782	21.4835	21.4035	20.6721	22.0406	21.8876	21.8079	21.7896
Slc7a5	21.9565	22.1957	21.8306	21.9327	21.8964	21.4414	21.2342	21.9334	21.0132	22.3287	21.6572	20.8351
Epb41l2	21.9365	21.749	21.7416	21.9598	21.8456	21.7211	21.6951	22.0862	21.5666	21.5407	21.1874	21.721
Gss	20.6574	21.6324	21.744	20.719	20.8928	21.5238	21.6209	20.6835	21.9695	21.9154	21.8898	21.86
Gmfb	21.4001	21.6738	21.6174	21.2293	21.5291	21.4613	21.7078	21.6289	21.6468	21.4107	21.497	21.4652
Prg2	19.8658	22.2104	23.0035	20.1287	19.4371	21.6715	22.4099	21.766	21.6721	21.2056	21.0877	22.6099
Vps29	21.8782	21.6397	21.5706	21.9454	22.0587	21.7055	21.6504	21.6495	21.561	21.5829	21.7237	21.6098
Rbm3	20.6373	21.7453	21.5829	20.6633	21.1774	21.6445	21.8605	21.6395	21.3754	20.7595	20.8859	21.5153
Epcam	19.0664	22.1366	22.2161	19.0243	19.0376	22.3382	22.2466	17.8704	22.3721	21.9061	22.0194	21.8919
Mtch2	21.0955	21.7497	21.7386	20.9038	20.6492	21.4433	21.5458	20.8818	22.0342	21.1823	21.8703	21.8614
Add3	20.8681	21.9309	21.7548	20.9419	21.0528	21.6796	21.8912	20.9954	22.0059	21.703	21.7617	21.9158
Rpl36	21.5164	21.6981	21.7205	21.6514	21.5152	21.7776	21.4391	21.5435	21.505	21.7402	21.5766	21.5925
Ndufa1	20.4032	21.8566	21.9387	20.4143	20.7285	21.822	22.0642	20.7281	21.9195	21.7494	21.5252	21.8773
Eif3c	21.5436	21.835	21.7071	21.4894	21.5614	21.5334	21.6741	21.5247	21.6376	21.7354	21.7197	21.629
Nipsnap3b	20.5035	21.539	21.606	20.2319	20.4424	21.2572	21.6856	20.4454	22.1265	21.5344	22.1989	22.0179
Evl	21.8257	21.6183	21.4293	22.0263	21.9084	21.5275	21.7364	21.6116	21.2544	21.1059	21.2372	21.5608
Csnk2a1	20.8282	21.53	21.4049	20.6535	21.2253	21.4005	21.5933	21.2931	21.7295	21.4569	21.6101	21.6317
Psmd13	21.6253	21.4992	21.6614	21.912	21.4852	21.5748	20.8332	21.2488	21.904	21.8677	21.8149	21.5628
Scp2	20.0342	21.4949	21.7707	20.0321	20.1301	21.3327	21.2813	20.171	21.9564	21.8312	22.5332	22.1107
Ap1s1	21.3132	21.7589	21.5666	21.0889	21.0605	21.4753	21.7285	21.0811	21.9571	21.5073	22.0241	21.7566
Acad9	21.5328	21.6363	21.7501	21.5386	21.2934	21.5469	21.6936	21.5617	21.6608	21.4769	21.6349	22.0067
Myo5a	21.7708	21.5288	21.4873	21.6169	21.6356	21.4054	21.5957	22.0165	21.237	21.4334	21.3319	21.5221
Copg2	20.9087	21.9519	21.7114	20.7135	20.9094	21.4159	21.597	20.926	21.8742	21.9342	21.9292	21.7442
Me1	20.5302	21.5951	21.8614	20.3952	20.5955	21.3501	21.3607	20.5075	22.3252	22.01	22.1569	22.0129
Ctsz	22.2329	21.6034	21.4475	22.1189	22.127	21.5813	21.7213	22.4993	21.0454	21.2756	21.1674	21.5919
Ndufa2	20.0896	21.4973	21.4934	19.9999	20.3104	21.6658	22.0535	20.8358	21.7891	21.7913	21.9858	21.6816
Lamb1	21.6517	21.7302	21.4884	21.527	21.6765	21.7798	21.6888	21.7456	21.4072	21.8057	21.3034	21.8848
Anpep	20.4528	22.0987	22.3977	20.3426	20.17	21.5839	21.8451	20.1067	21.8437	21.5614	21.9575	22.296
Nap1l4	21.4205	21.6621	21.7033	21.1478	21.3172	21.4993	21.5322	21.3927	21.6087	21.6683	21.5505	21.4696
Chdh	19.1618	21.6325	22.1837	18.8976	19.4444	21.7049	21.5654	18.4634	22.5799	21.6383	22.4449	22.4548
Gspt2	21.5034	21.7635	21.7143	21.2244	21.3731	21.5203	21.4206	21.5205	21.4694	21.7353	21.5755	21.2715
Lbr	21.6615	21.9623	21.8783	21.6266	21.5822	21.8546	21.9909	21.7844	21.7201	21.2805	21.3469	21.6143
Dpp3	21.3432	21.8994	21.9915	21.3875	21.4349	21.5135	21.5214	21.6208	21.753	22.1303	21.7502	21.4903
Pcna	22.8833	21.4326	21.3047	22.9485	22.6614	21.1173	21.4302	22.8988	21.0213	21.1634	20.9851	21.1014
Gsdmc3	20.0854	21.3408	21.8775	18.4242	20.128	21.6043	21.5419	17.9839	22.3074	21.5341	22.3023	22.3395
Ahsa1	21.6983	21.6083	21.454	21.6947	21.8026	21.4806	21.5431	21.7971	21.4376	21.4976	21.4704	21.4485
Wdr6	21.2764	21.7239	21.7652	21.4589	21.6248	21.7387	21.8305	21.1529	21.5571	21.2904	21.6023	21.7363
Mpst	20.3341	21.4895	21.6577	20.2967	20.4982	21.8226	21.9721	20.9131	21.795	21.419	22.0418	21.6655
Ranbp3	22.0541	21.488	21.5697	22.1442	22.0688	21.4187	21.4197	22.1059	21.559	21.5789	21.5428	21.2652
Smu1	21.2738	21.6021	21.6385	21.559	21.1387	21.2038	21.4753	21.3942	21.631	21.6352	21.8018	21.7924
Erp44	20.3874	21.7317	21.5903	20.3921	20.2433	21.3518	21.2204	20.555	21.3276	22.1616	21.9854	21.5502
Elob	20.9968	21.0767	21.2199	21.0676	21.1937	20.9305	20.8851	22.1836	21.2828	21.5009	21.281	21.2251
Prpf19	21.5044	21.6014	21.7047	21.6333	21.4785	21.6425	21.6831	21.4773	21.5663	21.5063	21.5678	21.6156
Fbn2	21.2351	21.5437	21.6532	21.0597	21.6666	22.6161	23.2276	21.033	20.7713	21.3447	21.196	22.2707
Ak1	21.7445	21.5705	21.4238	21.9158	21.6168	21.8997	22.1001	21.448	21.5792	21.5956	21.1456	21.0336
Ehd3	21.8992	21.5727	21.6108	21.7924	21.9431	21.4269	21.473	22.2393	21.4035	21.5714	21.409	21.4847
Meis2	21.3006	21.7209	21.3538	21.1912	21.4584	21.7684	21.6951	21.2151	21.6443	20.9208	21.8273	21.8642
Tnks1bp1	20.9767	21.6014	21.5589	21.0142	21.1565	21.6223	21.5423	21.302	21.9552	21.5775	21.5313	21.7121
Vapa	21.3912	21.4046	21.831	21.3411	21.7172	22.3935	21.4751	20.791	21.3692	21.6333	21.4752	21.3207
Letm1	20.7988	21.6849	21.6689	21.006	20.6346	21.6197	21.6505	20.5275	21.7313	21.8645	21.8336	21.715
Ddx21	22.3311	21.5738	21.4575	22.6384	22.2882	21.645	21.4319	22.3627	21.4444	21.3407	21.2852	21.3451
Dkc1	22.5775	21.5427	21.454	22.6055	22.3308	21.7334	21.74	22.0785	21.5444	21.3638	21.4942	21.4628
Chd5	21.7567	21.5838	21.5396	21.6984	21.7572	21.5219	21.4366	22.0671	21.9235	21.0336	21.363	21.683
Sod2	20.3062	21.4649	21.5399	20.2514	20.2376	21.2573	21.1236	19.8053	21.6425	22.2243	22.1597	21.8074
Wasf2	21.7039	21.5705	21.4788	21.7693	21.6581	21.6466	21.385	21.9648	21.6826	21.4778	21.2885	21.4313
Yme1l1	21.377	21.6612	21.6259	21.5284	21.5252	21.7513	21.6055	21.2124	21.5309	21.6677	21.5221	21.4602
Hnrnpul1	20.9533	21.6768	21.7518	20.8092	20.9274	21.4684	21.6038	20.8997	21.7239	21.728	21.6931	21.676
Dbnl	21.2924	21.6656	21.5711	21.4096	21.3448	21.541	21.3701	21.7238	21.6529	21.47	21.4944	21.5707
Cops6	21.5867	21.6502	21.496	21.5499	21.5426	21.5547	21.596	21.4788	21.6016	21.689	21.593	21.4452
Akr7a2	20.4445	21.8919	21.9142	20.4784	20.3828	21.2893	21.393	20.7014	21.899	21.8912	21.7077	21.7646
Susd2	19.4549	21.8045	21.7775	19.5561	20.1767	21.812	21.7878	18.9937	21.9406	22.1394	22.0117	21.908
Dctn4	21.5235	21.5163	21.5479	21.418	21.3794	21.6816	21.3605	21.3579	21.5918	21.6401	21.6115	21.5078
Coro2a	19.1781	21.6618	21.6231	18.6944	19.2309	21.3367	21.6878	18.9127	22.2269	21.708	22.224	22.1895
Ttn	22.2049	21.6521	21.3663	22.0986	21.0874	23.1569	23.5812	20.6831	21.6344	20.7618	20.9694	21.3186
Suclg2	20.6186	21.6303	21.7262	20.5816	20.584	21.6533	21.5841	20.2914	21.8329	21.6324	21.8731	21.7719
Psmd12	21.38	21.6067	21.5748	21.3433	21.1761	21.2121	21.4144	21.1121	21.6222	21.5967	21.7019	21.6785
Xpnpep1	21.3101	21.6131	21.7383	21.2223	21.2979	21.4064	21.4369	21.3216	21.642	21.6839	21.6751	21.3679
Aox3	21.5932	21.6377	21.5568	21.6531	21.9207	22.1045	21.9487	21.5582	21.9236	21.3627	21.7647	21.5993
Apmap	20.9388	21.718	21.61	20.5632	20.9566	21.3055	21.4205	20.6747	21.362	21.7979	21.7907	21.5463
Mapk3	21.1117	21.507	21.507	21.2196	21.2764	21.5643	21.7582	21.3622	21.8765	21.3422	21.6368	21.6594
Tjp2	20.1207	21.8075	21.8324	19.9574	20.2868	21.7269	21.5955	20.1131	22.0649	21.9671	21.9005	21.6848
Bphl	19.8339	21.6459	21.5205	20.217	20.4688	21.6764	21.7835	19.7791	21.6478	21.3823	21.7998	21.8838
Pld3	21.037	21.7428	21.4639	21.0083	21.1201	21.6283	21.6407	21.267	21.3914	21.7144	21.3999	21.3564
Vps4b	21.0568	21.5818	21.6593	20.8909	20.9382	21.3869	21.552	20.86	21.7433	21.669	21.7475	21.759
Gnai1	21.4426	21.6153	21.77	21.518	21.2384	21.6739	21.3555	21.0421	21.802	21.5704	21.4202	21.5493
Lrp1	22.1623	21.4948	21.5966	22.1357	22.3139	21.8988	21.9297	22.3589	21.0093	21.0138	21.0201	21.8567
Eif2s3x	21.4205	21.5669	21.5749	21.4839	21.443	21.5579	21.5074	21.2253	21.5071	21.8016	21.6898	21.4191
Ces5a	19.4587	21.7906	21.6332	19.8258	19.8738	22.2913	22.1986	18.5084	21.9933	21.6641	22.2756	21.7049
Lonp1	21.2085	21.4498	21.6401	21.0541	21.3215	21.4392	21.509	21.2999	21.6036	21.6086	21.6932	21.4714
Naip7	20.1096	21.8334	21.606	19.6951	20.3259	22.4251	22.2241	18.7788	21.5738	22.1101	21.3353	21.7365
Jup	19.4708	21.6696	21.5998	19.1678	19.6391	21.753	21.7248	19.2934	21.9432	21.6822	21.8954	21.9054
Ppp1ca	21.1958	21.6986	21.5027	20.9118	21.3129	21.4503	21.8818	21.5965	21.6068	21.5121	21.7651	21.7087
Nid2	21.2455	21.6261	21.4102	21.1013	21.5696	21.7707	21.6303	21.4665	21.2936	21.9851	21.3157	21.5127
Tm9sf2	20.2007	22.0505	21.4682	19.6487	19.6739	21.2542	22.0173	20.1401	21.7239	21.6422	21.7086	21.987
Snu13	21.4066	21.227	21.373	21.5154	21.2255	20.6631	20.508	21.7634	21.7948	21.4022	21.1921	21.5592
Eif2s2	20.7938	21.7512	21.6155	20.6639	20.6716	21.4488	21.3391	21.0301	21.5429	21.7533	21.5732	21.544
Ap2m1	21.2194	21.6841	21.7732	21.1126	21.0786	21.5702	21.4703	21.3178	21.5565	21.405	21.5106	21.7482
Gpm6a	20.6596	21.5271	21.4744	20.6472	20.5258	21.5729	21.5185	20.7867	21.7565	21.1601	21.5619	21.7378
Plp2	21.3952	21.7328	21.7796	20.8574	21.1998	21.3086	21.5451	21.4458	21.3097	21.9698	21.5686	21.5446
Uba1y	21.8867	21.573	21.4782	21.9055	22.0258	21.5313	21.6033	22.0422	21.5959	21.4421	21.301	21.217
Arhgef6	21.4233	21.7641	21.5557	21.5749	21.4173	21.6176	21.7619	21.8499	21.4783	21.3534	21.1897	21.6313
Rcc1	22.3256	21.5002	21.1451	22.3214	22.1676	21.6614	21.8101	22.264	21.5404	21.0475	21.2033	21.6368
Tbcb	21.7046	21.3424	21.3855	21.6553	21.7602	21.363	21.3814	21.7842	21.5528	21.4692	21.4471	21.2148
Rras	21.0726	21.6442	21.4696	20.9264	21.0849	21.4453	21.5655	21.0962	21.5181	21.931	21.7052	21.4266
Ruvbl2	21.6897	21.5223	21.5024	21.7882	21.6821	21.3993	21.3348	21.9197	21.5449	21.4134	21.3451	21.4824
Tmem109	22.0533	21.7604	21.4593	21.7126	21.9094	21.7041	22.124	22.1433	21.1551	21.4724	21.3065	21.3923
Arpc3	21.11	21.725	21.9216	21.0344	21.3125	21.8538	21.708	20.9997	21.7242	21.3244	21.5917	21.6058
Nans	19.5086	22.0281	22.0003	19.6417	19.6986	21.4456	21.4662	19.6169	21.88	22.0203	22.1164	21.6964
Raly	21.5356	21.4391	21.3802	21.6411	21.4977	21.5642	21.4138	21.7591	21.3844	21.3251	21.277	21.582
Copz1	20.1433	21.6075	21.6482	20.3872	20.4741	21.4437	21.295	20.7725	21.5893	21.7184	21.5789	21.5982
Ufd1	21.7316	21.5176	21.3275	21.7708	21.5843	21.4042	21.4461	21.537	21.4506	21.6206	21.4879	21.2766
Nmt1	21.1538	21.4272	21.431	20.8734	20.9611	21.1968	21.1652	21.1734	21.5186	21.8141	21.4755	21.2913
Myg1	21.5008	21.3925	21.4927	21.6657	21.9125	21.4437	20.9479	21.7633	21.5419	21.5096	21.4632	21.1449
Alcam	19.5372	21.6102	21.1718	19.2015	19.4472	21.269	21.7482	18.9757	22.0703	21.4569	21.9107	21.9651
Pcbp3	21.1962	21.5381	21.5058	21.1437	21.0924	21.0685	21.5339	21.719	21.38	21.5263	21.5309	21.5615
Mtdh	20.8047	21.3876	21.4074	20.9909	20.9332	21.274	21.5051	21.2541	21.4761	21.5033	21.2027	21.3112
Larp7	21.6202	21.4947	21.3375	21.6643	22.2231	21.3666	21.5556	21.737	21.3492	21.545	21.3596	21.4571
Rnf213	21.4408	21.7298	21.5984	21.5291	21.3608	21.5587	21.765	21.2846	21.8334	21.3022	21.4567	21.8371
Sucla2	20.4351	21.4645	21.4726	20.2728	20.1406	21.4476	21.6796	20.425	21.6817	21.7737	21.8116	21.7645
Serpina3k	23.0965	21.5499	20.5174	23.165	23.2094	21.9479	22.2391	23.4699	21.2686	20.552	20.2726	20.9206
Colgalt1	22.239	21.2702	21.4468	22.1168	22.3357	21.8055	21.8038	22.4873	21.0877	20.5072	20.8978	21.7515
Dync2h1	21.448	21.5947	21.1992	21.4514	21.0782	21.5196	21.8136	21.2148	21.5166	21.4094	21.4409	21.505
Pgm1	21.1251	21.5063	21.7911	20.9775	21.0706	21.3843	21.3498	21.1082	21.6741	21.7205	21.5417	21.3247
Mki67	22.2432	21.5475	21.5228	22.1465	22.1139	21.0357	21.3976	22.2492	21.8089	21.1978	21.6723	21.3879
Wdr13	20.7613	21.5593	21.4977	20.5965	20.8413	21.4391	21.2058	20.0737	21.5673	21.4521	21.5168	21.3797
Eif2a	21.7268	21.3151	21.3641	21.8667	21.6816	21.533	21.3186	21.7313	21.3535	21.3627	21.2348	21.2175
Gps1	21.6771	21.6211	21.4649	21.3327	21.6859	21.435	21.728	21.5888	21.4597	21.5161	21.4328	21.5062
Tor1aip1	21.2007	21.6631	21.5749	20.9852	21.0031	21.4781	21.6559	20.8001	21.6679	21.7257	21.5745	21.5817
Amt	18.7809	21.2902	21.6836	18.0476	19.0115	21.2828	21.1703	17.7067	22.1736	21.6185	22.1821	22.2313
Txndc12	21.0624	21.0286	20.9008	21.0202	21.0425	21.4028	21.1594	21.5063	21.1393	20.6621	20.7034	21.2019
Gcn1	21.6621	21.6372	21.5855	21.6183	21.6753	21.5715	21.5075	21.7107	21.2249	21.7756	21.5091	21.3108
Upf1	21.2312	21.5616	21.5147	21.0855	21.3303	21.4237	21.403	21.4125	21.4314	21.5469	21.4882	21.466
Acadvl	21.0127	21.4071	21.6025	20.9234	20.8872	21.5515	21.6247	20.8588	21.4368	21.5414	21.4003	21.5758
Cmbl	20.3962	21.4618	21.2689	19.5523	20.4503	21.3128	21.9764	19.8069	22.6037	22.2184	22.0629	21.938
Arpin	20.5699	21.3116	21.2077	20.5896	20.7384	21.265	21.1982	20.8608	21.6504	21.4911	21.4782	21.5249
Mgst1	19.7927	21.2721	23.0862	19.7804	19.5054	21.0319	21.1273	20.2931	21.4173	21.5794	23.0145	21.6457
Ptprc	22.179	21.9378	21.646	22.1415	21.9621	21.9774	22.1653	22.0077	21.4446	20.937	20.7297	21.2033
Abca6	21.4883	21.3911	21.4304	21.373	21.426	21.4868	21.2785	21.1521	21.5104	21.4651	21.5329	21.4079
Stbd1	19.743	22.1313	21.6598	20.2819	19.1558	22.3365	21.5085	19.2849	21.266	21.6751	21.3808	21.2613
Flot1	21.1238	21.4408	21.5162	20.897	21.0644	21.5021	21.3349	21.0548	21.4484	21.6581	21.4345	21.4348
Lypla1	20.5887	21.7171	21.7428	20.8283	20.8885	21.9173	21.5274	20.4065	21.7005	21.7116	21.5391	21.2315
Kars1	21.8734	21.6683	21.4471	21.6488	21.9184	21.2288	21.5676	21.9135	21.3815	21.4305	21.2334	21.1577
Eif3k	21.9015	21.494	21.3819	21.8852	21.9173	21.7053	21.8033	21.5899	21.2623	21.4379	21.4929	21.4574
Hgs	21.3647	21.4027	21.3951	21.3341	21.2951	21.397	21.4546	21.3825	21.3703	21.61	21.443	21.5668
Col6a5	20.4986	23.4573	21.5412	21.1606	19.9067	21.8902	22.0128	18.915	21.7886	22.6343	21.7364	19.7646
Sec23ip	20.7224	21.6038	21.5238	20.7445	20.8272	21.3699	21.4023	20.876	21.4436	21.6893	21.5179	21.5081
Gcdh	20.9249	21.6092	21.6065	20.7639	21.1174	21.1665	21.245	20.881	21.1798	21.7329	21.6869	21.422
Myh14	19.7414	21.7492	21.7115	19.3207	19.7178	22.1188	21.9487	18.5934	22.3723	21.6663	22.0016	21.9526
Niban2	21.3267	21.5829	21.6514	21.2275	21.2998	21.7659	21.5903	21.2618	21.7468	21.3906	21.4435	21.6182
Ak2	21.0516	21.3323	21.5482	21.1642	21.1306	21.4239	21.5654	21.374	21.3396	21.1462	20.8834	21.5694
Mfge8	20.6921	22.2879	22.9041	20.3975	20.6212	21.6576	21.6751	20.3943	21.4838	21.2812	21.3824	21.2369
Mybbp1a	22.6147	21.2884	21.1492	22.5402	22.5114	21.3269	21.4286	22.4771	21.1604	21.069	21.1557	21.2527
Ctss	21.438	21.6116	21.6823	21.1096	21.3554	21.3934	21.6653	21.7738	21.5665	21.0202	21.1114	21.3419
Tmx1	20.8186	21.4835	21.7097	20.9032	20.9542	21.3887	21.5665	21.329	21.5568	21.5655	21.7733	21.5671
Nucb1	20.5105	21.0186	21.3136	20.4064	20.4341	21.3404	21.2767	20.4539	20.8804	20.536	20.7084	21.0605
Mup18	22.2318	20.6246	21.3946	22.1835	22.5138	21.2285	21.4007	23.1972	20.0889	20.0604	22.9659	20.9242
Gale	20.2485	21.5294	21.7129	20.3183	21.1672	21.4714	21.6394	20.395	21.7941	21.4566	21.4703	21.3744
Csde1	21.6095	21.3916	21.3688	21.7116	21.8313	21.465	21.4421	21.8003	21.2902	21.5324	21.4895	21.2426
Abhd14b	20.2839	21.6028	21.3419	19.9499	20.3584	21.4688	21.2586	19.2844	21.7309	21.7925	21.8441	21.37
Pfas	21.6786	21.7423	21.4481	21.6916	21.649	21.2609	21.2665	21.8381	21.4112	21.9647	21.5934	21.0346
Mpdu1	19.0392	21.7654	21.4786	18.6936	19.1973	20.2744	21.601	20.0174	21.7494	21.6903	21.9721	21.827
Psat1	22.1592	21.9073	21.6578	22.1865	22.4364	20.8366	20.6824	22.5896	20.4543	22.5388	21.3051	20.0635
Rps6ka3	21.1933	21.4668	21.5597	21.3496	21.0965	21.485	21.4165	20.9604	21.6637	21.3101	21.6092	21.4528
Fcer1g	22.1396	22.0069	21.9977	21.8962	22.114	21.9503	22.2362	22.5758	21.2515	20.5605	20.9214	21.911
Cog5	20.6319	21.5673	21.5334	20.6285	20.7989	21.4412	21.45	20.4784	21.5584	21.5372	21.6434	21.471
Ptpn1	21.197	21.6114	21.7605	21.3526	21.2688	21.5958	21.6691	21.0733	21.5957	21.2463	21.2792	21.4888
Nolc1	22.0502	21.2782	21.3264	22.1083	22.6333	21.3741	21.4384	22.4365	21.0864	21.4638	21.1101	21.0112
Tomm40	21.4355	21.5898	21.4342	21.2047	21.2204	21.2979	21.7651	21.3145	21.3999	21.0714	21.3029	21.4835
Rps25	21.8095	21.5245	21.6635	22.04	21.7352	21.4447	20.0115	22.2916	21.7259	20.3401	21.688	21.3949
Ces1d	17.7215	23.1927	22.6652	17.4227	19.4715	21.8703	21.6056	18.7902	21.6319	23.8181	22.8715	20.3585
Anxa13	18.2999	21.2288	21.6836	17.8125	19.2229	21.0796	21.4027	17.9873	22.6357	22.4015	22.414	22.712
Bmpr2	21.2213	21.8299	21.647	21.1217	21.4658	21.4901	21.3509	20.9646	21.2668	22.0349	21.6795	21.1752
Rps6ka1	20.3871	21.5284	21.6655	20.3133	20.4102	21.6933	21.477	20.1509	21.9801	21.4724	21.7868	21.5835
Cpne1	21.3053	21.4753	21.3357	21.5309	21.3023	21.5965	21.6172	21.4496	21.488	21.4142	21.3496	21.5478
Akap2	21.5642	21.2715	21.1918	21.3876	21.6788	21.1852	21.2176	21.7426	21.0956	21.4954	21.0671	21.3168
Stim1	20.1891	21.5157	21.3314	20.1221	20.3105	21.5237	21.5697	20.0139	21.653	21.736	21.5639	21.4369
Pepd	21.6738	21.5645	21.5141	21.545	21.6071	21.2955	21.2763	21.3466	21.4662	21.6138	21.5064	21.213
Prkar1a	22.6198	21.2501	21.4069	22.7654	22.8514	21.7228	21.466	22.4991	20.8467	21.2221	20.9395	20.994
Eps15l1	21.6638	21.4002	21.4286	21.5477	21.5944	21.3514	21.5513	21.5839	21.2902	21.3333	21.2892	21.3384
Cyrib	22.1804	21.5248	21.334	22.2978	22.1392	21.5874	21.4095	22.4016	21.2262	20.9574	20.9	21.3254
Caprin1	21.1951	21.3538	21.4708	21.2413	21.2831	21.4052	21.3413	21.2154	21.2629	21.2643	21.3386	21.36
Selenbp1	20.0077	21.4799	21.6527	19.8035	20.4934	21.528	21.2593	19.7661	21.5824	21.5275	21.9299	21.3102
Ilf3	21.5006	21.3764	21.3742	21.5167	21.614	21.4206	21.4934	21.518	21.3613	21.12	21.2208	21.4747
Nsf	20.8623	21.5932	21.5756	20.9088	20.8742	21.5406	21.5263	20.7711	21.4061	21.6649	21.4162	21.429
Sting1	20.9306	22.0412	21.9037	21.0793	21.0062	21.7751	21.8963	21.2719	21.8456	21.1867	21.3355	21.6166
Acin1	20.8094	21.4615	21.3836	21.0191	21.1749	21.535	21.5306	21.1504	21.4847	21.3428	21.4363	21.4574
Stom	21.4567	21.4809	21.946	21.406	21.1168	21.3304	21.1632	21.7259	21.2668	21.2202	21.0534	21.7926
Cavin3	21.4064	21.0922	21.2588	21.4305	21.7423	21.7197	21.4722	21.7838	20.8996	21.4983	21.2821	21.1738
Chchd3	20.5343	21.3144	21.3051	20.2844	20.5884	21.2466	21.5175	20.4525	21.6154	21.4537	21.5134	21.44
Eif4e	21.747	21.2926	21.3145	21.9472	21.5407	21.13	21.0799	21.9774	21.1048	21.3907	21.1783	21.183
Ctnnal1	21.3433	21.4175	21.2693	21.3866	21.1369	21.2662	21.1677	21.0991	21.2484	21.8145	21.398	20.9518
Gsk3a	20.5127	21.3894	21.5383	20.6511	20.9041	21.0111	21.1806	21.1074	21.4886	21.4058	21.3449	21.5487
Pdia5	20.7672	21.4558	21.5042	20.536	20.7899	21.669	21.8898	21.2146	20.8704	21.3377	21.3587	21.4736
Eml4	20.5527	21.5744	21.5068	20.396	20.6561	21.7828	21.7219	20.3341	22.0074	21.3728	21.7948	21.6321
Lrba	19.8509	21.8767	21.6949	19.51	19.8442	21.5304	21.7734	19.3824	21.9302	21.6595	21.9429	21.6592
Adss2	21.8928	21.2925	21.7733	21.8224	21.6863	21.2327	20.9353	21.9336	21.4902	21.2297	21.5533	20.2799
Ndufb8	19.7925	21.7494	21.3509	19.7085	19.7181	21.3818	21.8771	19.9271	21.6671	21.395	21.7605	21.6849
Thop1	21.2659	21.5855	21.4055	21.171	21.0611	21.3528	21.3899	21.2368	21.3937	21.555	21.3804	21.1782
Srp68	21.1199	21.6443	21.4147	21.0261	21.0844	21.2094	21.3722	21.1315	21.2577	21.4756	21.3739	21.2255
Actl6b	20.8268	21.4929	21.4493	20.5751	20.7924	20.902	21.4082	21.3314	21.4437	21.3547	21.458	21.5156
Pccb	19.9714	21.5664	21.5202	20.0985	20.1326	21.303	21.3125	19.9403	21.3431	22.0306	21.8527	21.3446
Pls1	19.853	21.6552	21.6918	19.0819	19.4536	21.7458	21.6919	18.9086	22.0376	21.3696	21.624	21.6353
Nes	23.8329	21.1369	21.1983	23.7338	23.7539	21.2649	21.3178	24.0571	20.5959	20.8815	20.6446	20.8574
Pfkfb2	20.1755	21.7661	21.5782	19.9267	20.2228	21.2564	21.4476	20.2451	21.8319	21.6692	21.7714	21.6726
Dctn1	20.9242	21.4434	21.4831	20.8674	20.9536	21.3384	21.2172	20.9095	21.4822	21.5999	21.4077	21.4452
Pfdn6	20.866	20.9566	21.0479	20.7825	20.8906	20.8125	21.0191	21.7983	21.0324	21.055	20.9045	21.0906
Tpr	21.2995	21.4352	21.4054	21.3022	21.2671	21.5375	21.2655	21.3008	21.3686	21.4106	21.3261	21.382
Top2b	20.8969	21.3436	21.3831	20.9385	21.1306	21.5184	21.4769	21.0497	21.5058	21.2467	21.3632	21.6429
Cltb	20.489	21.3316	21.3169	20.5759	20.6052	21.1691	20.0978	21.409	22.0758	19.389	21.2168	22.1301
Ttc27	22.5455	21.2718	20.9757	22.0895	21.8987	21.2563	21.1715	21.8802	21.0704	20.6442	21.0142	20.9232
Mlec	21.3105	21.5473	21.4018	21.0449	21.0777	21.3856	21.3103	20.8019	21.1664	21.5029	21.0875	21.3616
Limk2	20.4044	21.6853	21.3698	20.5852	20.5083	21.5074	21.5468	20.2888	21.7411	21.4529	21.8972	21.5923
Cers2	21.724	21.417	21.2124	21.5829	21.8194	21.2093	21.4487	21.7001	21.2392	21.2116	21.0473	21.2773
Atp6v0a1	20.7176	21.3723	21.5399	20.8144	20.719	21.1657	21.4284	20.9009	21.5309	21.3851	21.5564	21.5082
Mtr	21.8752	21.2057	21.3236	22.0184	21.8964	21.5089	21.3915	21.8643	21.3074	21.6734	21.2408	21.1159
Rint1	20.6472	21.1901	21.6043	20.5797	21.3508	21.4271	21.4839	20.8996	21.2908	20.8257	21.3964	21.5
Picalm	21.4925	21.6265	21.5628	21.2979	21.6162	21.4065	21.9022	21.7772	21.089	21.1478	21.0192	21.6345
Tcf20	21.8883	21.427	20.9898	21.7865	21.9619	21.4466	21.2648	21.3549	21.3696	21.1685	21.0658	21.1298
Tmx3	21.2809	21.2999	21.2534	21.163	21.1153	20.7571	21.2338	21.4283	21.5712	21.1076	21.4074	21.8133
Prkar1b	22.1425	21.1317	21.2452	22.1714	22.1342	21.1689	21.2317	21.9672	21.0571	21.1515	21.1138	20.9313
Abcf1	21.2619	21.3042	21.3431	21.2221	21.0797	21.1959	21.0004	21.1752	21.2632	21.4731	21.189	21.1881
Arap1	21.2781	21.4106	21.5802	21.1752	21.2308	21.6548	21.6358	21.2646	21.273	20.8738	21.0286	21.6762
Ndufa6	20.6841	21.0718	21.0504	20.8067	20.3981	21.2622	21.39	19.9372	21.4422	21.2435	21.5342	21.3256
Myo1a	20.0952	21.9766	21.6556	20.8064	20.3265	22.3385	22.5494	21.2654	21.6405	21.1477	20.9194	20.3882
Aip	21.1177	21.3719	21.3084	21.2332	21.5611	21.4482	21.3831	21.3665	21.1529	21.3579	21.065	21.1892
Map3k3	20.9743	21.299	21.127	21.2195	21.0799	21.3758	21.0787	21.1464	21.5827	21.2252	21.4799	21.2556
Bag3	20.9049	21.3781	21.3421	21.0673	21.1293	21.401	21.3639	21.177	20.8029	21.578	21.0757	21.2166
Ap2a1	21.1974	21.4675	21.4461	21.2067	21.2682	21.4427	21.5255	21.2253	21.3115	21.1378	21.2349	21.5501
Fbln2	22.0869	21.6773	21.9889	22.4286	22.4362	22.8781	22.8502	22.4994	20.522	19.86	19.6643	22.2191
Ostf1	21.4106	21.3393	21.3572	21.5495	21.3716	21.641	21.6608	21.7057	21.261	21.049	21.0535	21.3416
Gmeb1	21.4886	21.4699	21.4166	21.2096	21.2095	20.8855	21.2704	21.0595	21.0746	21.3941	21.2586	21.1974
Prkaa1	20.9529	21.3337	21.3056	21.1511	21.0422	21.3344	21.2447	20.9558	21.3278	21.3749	21.3357	21.2349
Pgam2	22.3446	21.0443	21.446	22.4469	21.6459	21.7382	21.9652	21.0698	21.4578	20.5542	21.1731	20.96
Fscn1	22.6321	20.9056	20.7564	22.8061	23.1717	22.0716	22.0699	23.3606	20.2691	20.1064	19.8242	21.3007
Chmp4b	20.4669	21.0243	21.1505	20.167	20.4733	21.0386	20.9175	20.7184	21.1631	21.1623	21.0981	21.2097
Usp9x	21.1244	21.4445	21.41	21.117	21.2967	21.2981	21.5025	21.1574	21.3422	21.3489	21.3437	21.3172
Acss2	19.3616	21.7234	21.6882	19.2769	19.8846	21.5443	21.4584	19.5943	21.9385	22.0408	21.8417	21.7109
Sntb2	20.9962	21.2433	21.2794	20.9593	21.2688	21.3869	21.3467	21.1776	21.1663	21.4133	21.2564	21.42
Snrpa	21.518	21.1534	21.0092	21.2574	21.2468	20.951	21.1767	21.692	21.4086	21.1254	21.1299	21.3708
Ubqln2	21.7739	20.9896	20.8853	21.874	21.9258	20.984	20.7761	21.8933	20.8154	21.2451	21.1069	21.0328
Nop10	21.4482	21.0744	21.0556	21.7371	21.2454	21.0006	20.8517	21.6204	21.1612	21.0957	20.9757	21.0776
Nudt5	20.3394	21.2516	21.2029	20.4614	20.5876	21.1007	20.9344	20.6493	21.5534	21.6968	21.5617	21.2928
Mthfd1	21.2254	21.4607	21.5217	21.3471	21.3031	21.4345	21.1376	21.0796	21.1626	21.4119	21.3071	21.0279
Kmt2b	21.2217	21.0292	20.9988	21.091	21.1833	21.0644	21.3701	21.0433	21.1866	21.6269	21.6544	21.488
Prmt8	21.3415	21.2892	21.1956	21.0896	21.0796	20.6366	21.1648	21.3698	21.3492	21.2555	21.557	21.4875
Abce1	21.0693	21.3306	21.3161	21.2556	21.4162	21.0785	21.1244	21.4441	21.005	21.4026	21.205	21.1652
Myh1	22.4984	21.6944	21.4093	21.9598	21.5075	24.1065	24.1824	20.9247	22.1444	21.0036	20.8648	21.3712
Tmed4	19.8825	21.7309	21.4241	19.8528	20.2732	21.1801	21.6992	19.7478	21.3658	21.8739	21.8721	21.6108
Tomm70	20.8497	21.5386	21.5004	20.7295	21.1635	21.5084	21.5063	20.6762	21.4747	21.3343	21.5498	21.3574
Wbp2	20.8645	21.2623	21.1556	20.532	20.7103	21.1094	21.3964	20.7254	21.4174	21.2744	21.4979	21.2884
Rnf130	21.5522	20.8973	21.1681	21.8173	21.9932	21.3139	21.0041	21.4326	21.2789	21.3012	21.632	21.0835
Dhx8	21.3932	21.2518	21.3221	21.4359	21.3454	21.5068	21.3485	21.255	20.9797	20.9956	21.1082	21.2777
Phpt1	20.0341	21.191	21.2265	20.0223	20.2544	21.016	21.4554	20.3551	21.1433	21.3869	21.4113	21.0205
Hip1	21.6596	21.4286	21.4961	21.6809	21.7767	21.5655	21.5567	21.903	20.9569	21.3487	20.8469	21.3681
Pura	18.8779	21.4234	21.4895	18.8758	18.2011	21.4816	20.8334	19.8782	21.5546	21.76	21.8428	21.273
Mob1b	21.2193	21.3572	21.3333	21.3135	21.2906	21.1778	21.6515	21.5654	21.4663	21.1696	21.1726	21.1719
Abo	20.9534	21.64	21.423	20.748	20.781	20.9882	21.0437	20.6348	20.6564	21.3344	21.618	20.6995
Lama4	20.7387	21.4126	21.2018	20.6029	21.0895	21.3367	21.4451	21.3285	21.0052	21.6556	21.2118	21.4774
Eif3l	20.9824	21.435	21.3066	21.2265	21.149	21.1333	21.3864	21.3067	21.2224	21.3601	21.3847	21.2558
Naxd	19.701	21.247	21.4103	19.5447	20.0127	21.2332	21.0533	19.8285	21.4261	21.4715	21.5835	21.5162
Sncb	20.4469	21.323	21.2149	20.3031	20.5174	21.1912	21.3495	20.5421	21.4311	21.1553	21.45	21.5488
Uqcc2	20.6151	21.1469	21.1611	20.5667	20.7224	21.2174	21.0959	20.8232	21.3153	21.3876	20.7539	21.234
Timm9	20.5543	20.8423	20.9887	20.4683	20.3761	20.8769	21.2227	21.3076	21.0123	21.0649	20.8631	21.0349
Ndufs8	20.4259	21.257	21.1051	20.0435	20.1124	21.2407	21.7669	20.5377	21.3707	20.927	21.2076	21.3847
Pspc1	21.2232	21.248	21.1581	21.2046	21.4872	21.5183	21.5113	21.4784	21.134	21.061	21.141	21.2612
Rbp1	21.041	21.479	21.2965	21.1316	21.2643	21.4202	21.4832	21.2243	21.2156	20.8966	20.9695	21.3337
Serpina1d	23.1157	19.9973	20.7888	23.2556	22.997	21.4471	21.2043	23.8118	21.0705	20.5264	20.098	20.675
Ndufs6	19.8271	20.8943	20.9899	19.6606	19.8772	21.0294	21.141	19.9861	21.2908	21.4134	21.4246	21.3043
Ikbip	21.3825	21.0079	21.5676	21.3878	21.318	22.1345	21.9468	21.3753	20.5626	20.6162	20.1421	21.6513
Rab8a	20.7806	21.3847	21.3786	20.8553	20.7246	21.3496	21.1014	20.6244	21.3473	21.4783	21.2656	21.2705
Igfals	21.5925	21.2006	21.3979	21.4001	21.6477	21.5901	21.6387	21.4079	20.915	20.492	21.0154	20.7703
Cat	20.5465	21.144	21.3035	20.5441	20.5694	21.1939	21.1041	20.7893	21.3291	21.056	21.9267	21.5106
Snrpc	20.5065	21.1627	20.947	20.6665	20.4606	21.0801	21.0704	20.7304	21.0714	21.2339	21.0223	21.1296
Tp53bp2	20.9599	21.2249	21.1847	21.2449	21.0864	21.3928	21.2052	21.1672	21.2601	21.4174	21.3534	21.2226
Ppm1g	20.9323	21.3459	21.3617	20.7512	20.517	21.0897	20.9829	20.8562	21.3889	21.1644	21.2492	21.2522
Pabpn1	21.2375	20.9573	20.9529	21.3719	21.6493	21.255	21.2173	21.0595	20.9557	20.9551	21.1271	21.1068
Cpt2	20.5975	21.2726	21.3987	20.5952	20.6032	21.5187	21.4526	20.2805	21.4589	21.4236	21.5274	21.3829
Ifitm3	20.863	21.9206	21.7217	20.9195	20.9153	21.921	21.577	21.074	21.487	21.4408	21.133	21.3955
Cab39	20.7604	21.3324	21.4395	20.7124	20.7888	21.3458	21.2215	20.2425	21.4182	21.3298	21.5665	21.1987
Hspb8	21.1774	21.143	20.9096	20.9938	21.1836	21.0701	21.1307	21.6326	20.4776	21.5544	21.0573	20.9634
Golga4	20.0512	21.4164	21.4427	20.0971	20.2658	21.4405	21.3515	19.9911	21.5609	21.6736	21.5171	21.3386
Clpp	21.0818	21.1693	21.184	21.1584	20.7554	21.2062	20.9291	20.6677	21.3809	21.4731	21.165	21.2057
Asl	20.4074	21.2929	21.2657	20.1557	20.4516	21.1061	21.2192	20.3848	21.3365	21.3667	21.4857	21.2339
Dguok	21.0472	21.2488	21.206	20.7669	20.8299	21.2743	21.4039	20.5799	21.5054	20.963	21.4782	21.4982
Mrps10	20.526	21.5627	20.8563	20.3391	20.0956	20.5386	21.3734	20.5361	21.3968	21.2221	21.5721	21.9072
Casp8	21.2945	21.2712	21.2523	21.2514	21.305	21.2508	21.2859	21.1162	21.6225	21.067	21.293	21.3706
Camk2d	20.9296	21.309	21.3236	20.5824	20.8758	20.9014	20.9868	21.5591	21.3466	21.145	21.2132	21.5789
Fmo2	19.5173	21.6626	21.1658	19.4759	19.8603	21.5811	21.493	19.2388	21.949	21.331	21.5834	21.5054
Pgp	20.5674	21.8181	21.4074	20.6077	20.6194	21.0589	20.9227	20.3491	21.3862	22.0866	21.6758	20.9106
Atg7	20.9551	21.3409	21.279	20.838	21.0091	21.2923	21.3018	20.9363	21.3669	21.3683	21.2933	21.2415
Acad8	20.2477	21.1673	21.4347	20.2865	20.4245	21.3135	21.1187	20.1292	21.2433	21.4176	21.3975	21.2154
Smarca5	21.3285	21.348	21.2705	21.3444	21.3645	21.3401	21.207	21.2092	21.2283	21.1749	21.0667	21.1437
Robo1	20.9314	21.2753	21.2721	20.8972	20.8317	21.3639	20.9933	20.7108	21.2833	21.3666	21.1532	21.4632
Gpx4	20.5274	21.1084	21.083	20.7079	20.3765	21.1192	21.1737	20.619	21.5371	21.2777	21.4688	21.3552
Enpep	21.5055	21.1987	21.3641	21.4443	20.8913	21.262	20.9039	20.8508	21.3305	21.4111	21.2868	21.3822
Tpd52	20.5454	21.2423	21.2812	20.4465	20.5	20.8025	20.8003	20.6478	21.2849	21.0896	20.98	21.1233
Gstt1	19.5829	21.8831	21.5432	19.4054	19.9387	21.36	21.751	19.3012	21.5657	21.8911	21.7818	21.6679
Src	20.505	21.3439	21.4714	20.4217	20.6903	21.2418	21.2967	20.7105	21.5505	21.4078	21.5019	21.381
Ndufb6	21.742	21.1927	21.1132	21.2707	21.2692	21.1062	21.2219	21.0649	21.3015	21.1573	21.2186	21.5601
Eif3g	20.939	21.1778	21.0138	20.8474	20.862	20.9903	21.2315	21.5361	21.1692	21.586	21.2375	21.0778
Tmem209	21.2708	21.2517	21.2521	21.288	21.0526	21.5269	21.263	21.1533	21.2371	21.2199	21.0493	21.1836
Trap1	21.1435	21.2017	21.2168	21.116	21.1272	21.1769	21.1367	21.0912	21.2791	21.2796	21.3138	21.1392
H2ac21	21.4284	21.1183	21.1451	21.217	21.4114	21.1984	21.5058	21.3367	20.9235	20.6536	20.9231	20.9812
Skp1	21.5539	21.4432	20.9706	21.0714	21.4239	20.7497	21.5517	21.2839	21.0873	21.2304	21.3396	21.4258
Cryl1	20.1344	21.396	21.2655	20.0427	20.2167	21.3093	21.1087	19.7847	21.5609	21.0726	21.8389	21.5523
Tomm34	20.9342	21.2843	21.1105	20.9792	20.9826	21.2538	21.0586	20.9998	21.4235	21.1495	21.2945	21.2836
Nop56	21.5061	21.1575	21.1241	21.631	21.5577	21.3238	21.2385	21.2648	21.0923	21.106	21.1191	21.0585
Cspg4	22.2545	21.0307	21.1266	22.2133	22.2577	21.4006	21.1719	22.2085	20.8922	21.073	20.7448	21.1929
Trip4	21.0135	21.2646	21.1909	21.0083	20.9272	21.3771	21.1418	20.7779	21.1306	21.3219	21.0448	21.157
Crip2	18.858	21.5611	20.8986	18.6396	19.191	20.0528	20.8685	20.2152	21.3814	21.6558	21.5711	21.669
Gsk3b	20.8354	21.2607	21.3268	20.8214	20.8504	21.4868	21.2992	20.5386	21.3131	21.4388	21.199	21.1503
Apoa4	21.9778	20.8366	20.8681	21.9423	22.0203	21.5354	21.3049	21.8882	20.9085	20.3957	20.4268	20.9971
Glyr1	20.2863	21.4712	21.342	20.2406	20.3619	21.3092	21.1267	20.4287	21.3277	21.4539	21.3937	21.2929
Mri1	20.8755	21.2668	21.2246	20.8085	20.9572	21.1047	21.0508	20.8775	21.3519	21.3242	21.3816	21.0185
Gatd3	19.5631	21.3383	21.1945	19.5709	19.7056	20.7929	20.8822	19.9096	21.4874	21.5186	21.4852	21.6554
Idh3g	20.9745	21.1706	21.2967	20.9022	20.9073	21.5057	21.8462	20.69	21.3195	21.0274	21.3021	21.3156
Cluh	21.2695	21.2488	21.2549	21.5186	21.5784	21.1988	21.1284	21.2344	21.205	21.1665	21.213	20.9589
Ssrp1	21.0552	21.3468	21.3158	21.176	21.1766	21.2493	21.2642	21.1282	21.1689	21.1215	21.2366	21.4126
Ifit1	20.9334	21.9136	21.6668	20.8804	20.7861	21.4585	21.7752	20.4173	22.0124	21.2197	21.707	21.9911
Ca9	21.0971	21.2642	22.5341	21.06	21.0966	21.5711	21.6656	21.0951	20.9262	20.9607	20.3061	20.8226
Msi2	20.091	21.3048	21.2134	19.8123	20.1215	21.1982	21.1357	20.1997	21.3673	21.5053	21.3682	21.1489
Coro7	21.2956	21.4635	21.2995	21.4248	21.3492	21.4638	21.5336	21.3458	21.1629	21.366	21.0948	21.1487
Fabp4	21.2118	21.4388	22.0309	21.7545	20.6432	20.8652	20.8602	21.4407	21.4423	21.5624	20.4001	20.0943
Myo6	19.7474	21.4665	21.3893	19.5396	19.8817	21.442	21.4619	19.7265	21.8438	21.6155	21.9777	21.6539
Cst3	20.3305	21.1093	21.9546	20.1161	20.632	20.37	20.5916	20.7399	20.607	21.153	20.9606	20.604
Dag1	19.9806	21.3228	21.2281	20.0696	20.0607	21.1943	21.3275	20.2199	21.3289	21.4684	21.0175	20.8603
Rab35	21.0866	21.5899	21.3705	20.8081	20.9675	20.8289	20.2755	21.374	21.6062	20.373	21.5511	21.6642
Arl6ip5	20.8031	21.6157	20.9926	20.9154	20.3615	20.9581	21.3045	21.5779	21.4733	20.7376	20.5318	21.682
Prpf8	21.3442	21.2559	21.2001	21.2956	21.3206	21.1516	21.2349	21.2657	21.2432	21.0556	21.1868	21.289
Cxadr	18.7422	21.6245	21.4507	19.4494	19.3731	21.1207	21.136	18.9437	22.0011	21.5596	21.6891	21.524
Pcyox1	20.3446	21.4272	21.4331	20.3029	20.2663	21.3097	21.499	20.1921	21.4151	21.4324	21.4364	21.4017
Dync1li1	20.7556	21.2717	21.249	20.5533	20.7282	21.1652	21.3068	20.6639	21.3473	21.3981	21.2773	21.3113
Pafah1b1	21.1005	21.3334	21.2261	21.1218	21.0695	21.4062	21.2267	20.9505	21.0358	21.1802	21.0829	21.1389
Abhd16a	20.6618	21.2459	21.3363	20.6472	20.5554	21.2962	21.4193	20.4587	21.4019	21.203	21.4057	21.4204
Dnm1	21.1114	21.0697	21.1478	21.1095	21.1525	21.2384	21.1594	21.7528	21.059	21.0824	20.9291	21.1999
Gipc2	18.3408	21.1457	21.405	19.5575	19.3121	21.2538	21.4357	19.4453	22.0951	20.6648	21.5236	21.9811
Naa15	21.5587	21.215	21.1599	21.6841	21.755	21.1008	21.2216	21.7548	20.9969	21.0417	21.0556	20.9578
Arhgef40	21.5757	21.03	21.0401	21.5478	21.6104	21.2395	21.2435	21.5259	21.2339	20.7925	21.027	21.1837
Ppp2r2c	21.1657	21.7442	21.2343	21.0424	21.3931	21.3705	21.4776	21.2615	21.1246	21.204	21.1206	21.5669
Adk	21.1376	21.4753	21.2572	21.3455	21.2024	21.2671	21.3104	20.9901	20.8218	21.5853	21.2866	20.5602
Tjp1	20.5044	21.2724	21.2004	20.352	20.5719	21.2592	21.2049	20.6595	21.2878	21.32	21.2381	21.2255
Gna13	21.1721	21.3432	21.1939	21.1704	21.2419	21.5761	21.4869	20.8872	21.2058	21.046	21.0783	21.1411
Pdlim3	19.8457	21.6159	21.6414	19.5657	19.7888	21.3658	20.6023	18.9823	20.848	22.2825	21.7922	21.0336
Bin1	22.156	21.3126	20.5592	21.8799	22.0251	21.4367	21.5456	22.248	21.0446	20.5527	20.4789	20.9128
Ivd	19.5851	21.2983	21.4503	19.5231	19.6594	20.8728	20.9386	19.5869	21.1499	21.6483	21.6296	21.1478
Arfip1	20.7589	21.0806	21.1562	20.6773	20.8186	21.2682	21.2277	20.8052	21.2331	21.2109	21.2615	21.1025
Ass1	19.9138	21.187	21.2974	20.2845	20.1337	21.1748	21.1981	19.9367	21.0385	20.9467	22.0194	21.0069
Prkag2	21.0403	21.493	21.2466	20.9595	21.1604	21.1173	21.2184	20.9973	21.2048	21.4585	21.3081	21.1177
Ndufb4	19.9932	21.177	21.6689	20.284	20.07	21.6878	20.943	20.0325	21.5347	21.2299	20.9959	21.1858
Rad23a	20.675	21.0679	21.0444	20.5013	20.6856	20.8525	20.9654	20.798	21.1448	21.4138	21.2093	21.0195
Ppif	21.5791	20.9928	20.8886	21.9346	21.9473	21.2912	21.1752	21.0184	20.8935	20.7402	20.9497	20.9006
Cad	21.8907	21.0288	21.2688	21.9258	21.8381	21.1317	21.1031	21.8564	20.6432	20.9091	20.8394	20.8343
Msh2	21.9379	21.0871	21.054	21.9386	21.8866	21.2868	21.0732	21.7095	21.0242	20.773	20.8749	20.9497
Cyfip2	21.2283	21.2882	21.2404	21.1565	21.102	20.9241	21.2461	21.2689	21.264	21.0024	21.134	21.381
Lpcat2	21.5877	20.9355	21.0971	21.2498	21.2056	20.7687	21.3833	21.4413	21.2074	20.4985	21.065	21.5418
Dnaaf2	21.0966	21.2737	21.2795	21.2851	21.3638	21.2222	21.2279	20.7324	21.1823	21.148	21.1566	21.0074
Mical1	20.705	21.4878	21.289	20.6327	20.8194	21.302	21.4909	20.6182	21.1619	20.9797	21.1039	21.3702
Palld	21.3141	21.1784	21.1484	20.9711	21.3357	21.2172	21.085	21.3992	20.682	21.3929	21.0107	21.3735
Pygm	22.407	19.9565	19.9821	22.9683	20.868	23.602	24.0008	20.238	22.0391	21.6805	20.3213	19.9612
Emc9	20.4005	21.3109	21.1565	20.3263	20.3938	21.3264	21.4946	20.7978	21.3565	20.836	20.9202	21.1142
Hnrnpll	21.0403	21.2546	21.0908	20.9558	21.0508	21.1564	21.2821	21.1288	21.2367	21.0686	21.0494	21.2994
Ppp1r12b	19.3771	21.3659	21.1472	19.4542	20.1374	21.0656	20.7626	19.9047	20.7027	22.1521	21.4679	20.5942
Il3ra	19.7221	20.8916	21.1688	20.1777	20.3511	21.1741	21.0912	20.3122	21.5244	20.8104	21.3287	21.365
H2-T23	20.0252	21.3019	21.4058	20.2981	20.2466	21.0611	20.8002	19.5816	21.4669	21.1042	21.1485	21.2824
Nnt	20.716	21.4355	21.0303	20.5549	20.4962	21.9479	22.0688	20.7757	20.9301	21.0768	21.9484	20.9933
Impa1	21.4358	21.103	21.1976	21.3623	21.4697	21.132	20.897	21.3108	21.3949	21.33	21.3882	20.9762
Smc3	21.3487	21.1091	21.1104	21.2636	21.2312	21.1766	21.0054	21.2037	21.086	21.1034	20.9908	21.1077
Rab27b	20.1234	20.9272	20.9776	19.7152	19.694	20.7326	21.0196	19.5221	21.8265	20.8879	21.5948	21.8845
Chordc1	21.0858	21.1909	21.0473	20.9176	21.0337	20.7777	21.0481	20.9236	21.1792	21.1325	21.2297	21.1012
Rab21	20.6869	21.2883	21.1718	20.8181	20.9972	21.4173	21.5737	21.1586	21.0378	20.8498	21.1401	21.2754
Tsg101	20.8915	21.2262	21.2924	20.636	20.762	20.6822	21.0414	20.8034	21.3264	21.1916	21.3547	21.2336
Ldb3	22.0892	21.1211	20.4716	21.8619	21.0388	23.2331	23.6234	20.3108	21.6274	21.969	20.6758	19.5005
Psme2	20.2724	21.2397	21.4485	20.2107	20.7815	21.1438	21.0357	20.2857	21.7442	20.8391	21.1517	21.3456
Sesn3	21.295	20.6909	20.9241	21.3184	21.3124	21.4023	20.6449	20.9265	21.4724	21.1257	21.1644	21.1393
Hsph1	21.6	21.0455	20.838	21.6073	21.5906	21.0647	21.0363	21.5819	20.6899	20.8272	20.8506	20.7879
Cdc5l	21.3774	21.0647	21.0161	21.3499	21.337	21.1664	21.1847	21.1676	21.032	20.9646	20.9745	21.2188
Psmc3	21.5306	20.9881	21.1291	21.7392	21.7593	21.344	20.8611	21.109	20.9129	21.0781	20.9467	20.6782
Aimp2	20.4633	21.2722	21.2193	20.364	20.648	21.1661	21.1045	20.837	21.0635	21.2156	20.9779	20.8432
Naa11	19.9823	21.2091	21.1876	20.9611	21.2015	20.8909	21.1695	21.2274	21.1663	21.2919	21.2452	21.1918
Eml2	19.9178	21.2336	21.2236	20.1632	20.204	20.9639	20.8259	19.8541	21.4931	21.4861	21.4059	21.2079
Tnpo1	21.3543	21.0875	20.9953	21.3044	21.3851	20.8664	21.1222	21.3599	21.0462	20.9919	21.1048	21.205
Chmp2a	20.504	20.8205	20.9367	20.3471	20.5059	20.7672	20.6083	20.7028	21.1952	21.0931	20.9956	20.9417
Nfkb2	21.2529	21.1359	21.1823	21.3226	21.1682	21.1939	21.1147	21.2348	21.559	20.9107	21.2666	21.1971
Erbin	20.798	21.144	21.1155	20.8943	20.8201	21.2366	21.0669	20.8404	21.1953	21.0999	21.0862	21.2248
Map2k1	21.1141	21.2769	21.4119	21.1495	21.227	21.2734	21.3226	20.7328	21.2847	21.1715	21.0362	20.9077
Ppm1b	21.1964	21.0902	21.0413	21.2345	21.1877	21.0198	20.8971	21.1966	21.1889	21.323	21.076	20.8053
Etfdh	20.1291	21.1479	21.0855	19.9303	20.2545	20.9752	21.1845	20.2029	21.3589	21.1756	21.2984	21.3542
Dnajb11	20.3088	21.1809	21.0675	20.2865	20.2036	21.1006	21.049	20.0721	20.7611	21.1194	20.8059	20.8542
Slmap	19.3837	21.5776	21.3302	19.5337	19.891	21.1867	21.044	19.4844	20.9313	22.2443	21.4922	21.1167
Golph3l	20.595	21.0662	21.0746	20.3758	20.4638	20.973	21.078	20.619	21.1311	21.249	21.0286	20.9946
Ptx3	21.6476	20.9881	21.135	21.547	21.6315	20.9497	20.6039	21.1617	21.0314	20.9565	21.8047	20.8684
Atp6v1h	20.4709	21.0741	21.146	20.4093	20.5205	20.9363	20.8028	20.4406	21.2769	21.3543	21.2363	21.0802
Hsd17b8	19.842	21.2047	21.2932	19.815	19.7898	21.3149	21.1124	19.1058	21.5106	21.2471	21.4567	21.4071
Fkbp5	20.8119	21.3238	21.0166	20.7145	20.7215	20.8781	20.9646	20.8556	21.1241	21.5202	21.571	21.2453
Smarcb1	20.7361	21.0935	21.0943	20.7174	20.7185	20.9325	20.8098	21.1187	20.9898	20.9931	20.9327	21.1964
Ssr1	20.3823	21.0208	21.2365	20.1567	20.3822	20.4693	21.0043	21.407	20.6062	21.2123	21.022	20.9514
Golga2	20.5186	21.0774	21.0891	20.402	20.4945	21.1864	21.0513	20.4457	21.0787	21.2299	21.0499	21.0636
Ero1a	21.2892	21.1237	21.2493	21.0829	21.4063	20.729	20.5378	21.9802	21.1295	21.0626	20.9147	20.7901
Rpl37a	20.1571	21.0166	21.1885	20.3534	20.538	20.4397	20.1615	20.9965	20.8911	21.0693	20.9637	20.8969
Ppp1cc	21.3952	21.0519	21.1151	21.2544	21.4603	20.8079	21.1087	21.5879	21.0766	20.9452	20.9445	21.0461
Bub3	20.8445	21.0606	21.2405	20.9988	20.822	21.1635	21.1019	20.981	21.2373	21.0675	21.0682	21.1199
Efhd1	21.5791	20.7385	20.6526	21.4979	21.896	20.9179	21.2386	21.799	20.9251	20.5371	20.8669	20.9553
Aldh16a1	21.186	21.25	21.2364	21.2235	21.2171	21.1931	21.1663	21.0373	21.1907	20.9815	21.0349	20.9578
Scrib	20.8228	21.1161	21.0641	20.6826	20.9192	21.1248	20.956	20.9714	21.2074	21.083	20.9797	21.0475
Hexb	20.4438	21.1474	21.2773	19.9843	20.4121	20.6727	20.8983	20.4383	21.4813	20.8926	21.2374	21.2931
Atp2b4	19.1092	21.7507	21.3186	18.4468	20.6171	20.9863	20.9727	19.6355	20.877	22.2252	21.6682	21.0876
Cotl1	22.2183	21.2092	21.2378	21.9471	21.4124	20.9091	20.725	21.9864	21.3787	20.7721	20.9314	20.8317
Kif5b	20.5623	21.1527	21.1752	20.4627	20.6643	21.1702	20.9591	20.6168	21.2589	21.1723	21.1865	21.1568
Col3a1	21.1333	21.3172	21.5788	21.3021	20.9693	22.6237	21.7544	20.4461	20.9984	21.0997	20.3582	21.2631
Ndufa8	19.6188	21.1545	21.2603	19.4804	19.8355	21.3916	21.6021	19.8786	21.4211	21.276	21.6298	21.278
Lama3	20.1629	21.8088	21.2484	19.6556	19.7146	21.6012	21.0014	18.9932	21.364	21.1989	21.4636	21.2335
Nagk	19.7667	21.1523	21.0864	19.6849	19.6268	20.9564	20.914	20.2151	21.6304	21.1133	21.5433	21.4585
Ddt	21.0893	20.6691	20.9341	20.7537	21.1252	20.042	20.0138	21.0296	20.7304	20.4926	21.1587	20.5478
Myo1d	19.5863	21.4218	21.4704	19.4483	19.6214	21.1992	21.313	19.4042	21.5693	21.4729	21.5098	21.3277
Hacd3	19.1948	21.219	21.1708	19.1564	19.223	20.751	21.0093	19.8605	21.9592	21.4626	21.4735	21.9744
Acrbp	21.2197	21.0936	21.0379	21.3982	21.2862	21.2243	21.2004	21.2264	21.1707	21.0415	20.983	21.0576
Abcc3	20.8136	20.9929	20.9041	20.3411	20.5989	21.0368	21.2231	20.5716	21.4997	20.9895	20.9814	20.9869
Necap2	20.9514	21.0359	21.1839	21.0192	20.8566	21.0914	20.8655	21.1704	21.3028	21.1221	20.5539	20.9094
Pafah1b2	20.3867	21.1493	21.1032	20.5073	20.6829	21.0036	20.7163	21.0014	21.1361	20.966	20.9107	20.8966
Nomo1	21.2019	21.2229	21.0875	21.1873	21.3251	21.2145	21.2778	21.2013	20.9032	21.2103	21.0752	21.0055
Limch1	20.1525	21.0149	20.7317	20.5455	20.4835	21.1047	21.1145	21.1849	20.8399	21.0988	20.9231	20.8722
Atl3	20.7204	21.2547	21.3166	20.4676	20.4585	21.0117	21.1094	20.523	21.2832	21.219	20.979	21.246
Gnai2	20.8687	21.2618	21.1438	20.9547	20.4773	21.2711	21.4671	20.9243	21.2165	21.0327	20.903	21.4398
Nit2	20.6246	21.1985	21.1609	20.6772	20.6092	21.0617	20.9129	20.2817	21.0727	21.3271	21.3151	20.8869
Sh3pxd2b	22.1578	20.8639	20.9694	22.1514	22.0543	21.2379	21.1854	22.1439	20.5803	20.2881	20.1713	20.9913
Lmod1	19.0359	21.3692	21.2585	18.9491	19.8175	21.2017	20.891	18.8678	21.0606	22.3717	21.7232	21.4825
Nrdc	21.5886	21.1152	21.0144	21.6153	21.7147	21.02	21.082	21.4225	20.8785	20.9791	21.0187	20.8126
S100a14	18.7294	21.2304	21.1742	18.3346	18.2339	21.3307	21.2652	19.9336	21.6645	21.1059	21.2737	21.3053
Fam83h	19.6457	21.1181	21.0377	20.4972	19.8295	21.1742	20.9761	19.7901	21.5395	21.0055	21.3513	21.3629
Yars1	21.1422	21.1194	21.0274	21.1253	21.0265	20.8362	20.7906	21.3647	20.8497	21.3528	21.0532	20.7062
Mogs	20.9469	21.2073	20.9875	20.6196	20.7825	21.1947	21.2232	20.5703	21.0369	20.9796	20.9085	20.9695
Osbpl9	21.4677	21.0464	21.1017	21.4585	21.6137	20.9163	20.9966	21.389	21.1222	20.8889	20.9664	20.9226
Vps26b	20.9404	21.2011	20.7001	20.6506	20.784	20.798	21.5439	21.0688	20.9895	20.7907	20.7345	21.3513
Engase	19.4132	21.5599	21.3332	19.1409	19.6366	21.4844	21.6093	19.1144	21.7061	21.2197	21.5826	21.5868
Sun2	21.6181	21.0651	21.2481	21.6316	21.6757	21.3988	21.2905	21.5118	21.0849	20.7238	20.7774	21.062
Lrpprc	20.9437	21.0455	21.0325	20.9033	20.9982	20.8889	21.0268	21.0791	21.0831	21.0553	21.1597	21.1205
Numa1	20.7714	21.092	21.0387	20.7811	20.7381	21.138	21.0539	20.6954	21.1534	21.0919	21.0131	21.0825
Dek	20.9415	21.1634	21.0535	20.8685	20.9039	21.0083	21.0615	21.1383	21.031	20.8698	20.9038	21.0258
Flrt1	20.9412	21.0422	21.0606	20.9059	20.9845	21.2225	20.9854	20.9519	20.9738	20.8649	20.9649	20.9694
Spint2	20.7222	20.9938	21.0674	20.4167	20.7787	20.7954	21.0441	20.8147	21.1656	20.8822	21.1285	21.1575
Vill	19.0712	21.2821	21.0832	18.8771	18.8068	21.4597	21.4128	17.6436	22.0804	21.2481	21.8542	21.9317
Ndufv1	20.0043	21.1337	21.1395	20.221	20.112	21.1429	21.142	19.3463	21.2223	21.3636	21.3785	21.1853
Otub1	21.9772	21.1206	20.964	21.9472	21.9141	21.1691	21.2604	21.6236	20.9567	20.8593	21.0782	20.7956
Pdk2	20.6827	21.0037	20.8714	20.0409	20.2756	21.1965	21.3685	19.7494	21.2027	20.9425	21.2873	21.1171
Ap1m1	21.3428	21.1368	21.0763	21.1502	21.2516	20.9129	20.9637	21.1435	20.8887	21.0245	20.9606	21.0523
Fah	21.1319	21.3139	20.4918	21.2073	21.0906	21.1164	21.1518	21.2148	20.563	20.8317	21.2701	21.0222
Plcb3	20.55	21.1921	21.1552	20.5737	20.6806	21.3375	21.2258	20.5201	21.241	21.1026	21.1477	20.9388
Stk26	20.4548	20.9449	21.204	20.5588	20.4739	21.2069	20.9343	20.3089	21.3969	21.0697	21.0498	21.0686
Kif5c	20.542	21.155	21.2349	20.5894	20.9529	21.4356	21.3575	20.4593	21.2371	21.2031	21.2869	21.1904
Atad3	20.9295	21.0049	21.0384	20.7308	21.0552	21.0718	20.8936	20.9145	21.0415	20.8701	20.8858	21.016
Papss1	21.0343	20.9951	21.2083	21.0723	21.0046	21.1061	20.8259	21.096	21.1649	20.8289	20.6584	21.0097
Dsg2	18.4544	21.516	21.1994	18.3279	18.5815	21.5562	21.4666	17.2398	21.9053	21.1799	21.5335	21.5927
Tra2b	20.6512	21.0342	21.1905	20.6449	20.692	21.0181	20.6357	20.8034	21.2381	20.8888	21.1148	21.0785
Sfxn1	20.0023	21.2334	21.1576	19.9472	19.951	20.8896	20.8454	19.88	21.2492	21.2553	21.3654	21.3088
Csnk2b	20.9908	21.0676	21.174	21.2149	21.1735	21.2365	20.8611	20.7584	21.1487	20.3233	21.132	20.9281
Niban1	20.6912	21.4725	21.3857	20.6123	20.7984	20.9575	21.028	21.1951	21.1865	21.533	21.3202	21.0105
Pgm3	20.3552	20.9142	21.1574	20.3048	20.4143	20.6901	20.5423	20.1258	21.177	21.4207	21.2042	20.8593
Plscr1	19.9378	20.9522	21.6487	19.4212	19.3639	20.9153	21.0215	19.4095	21.6065	20.4066	20.754	21.211
Vamp8	20.7838	21.1334	21.4959	21.2668	20.6029	21.1002	20.906	20.9754	21.2352	21.1726	20.5387	20.8314
Ndufs4	20.1066	20.5942	20.449	19.9701	20.1022	20.1477	20.9379	19.5688	20.9042	20.822	21.1017	21.0867
Cops7a	21.0684	21.1725	20.8968	21.1431	20.9872	20.8784	21.1276	21.214	21.0635	21.0075	20.9693	21.0441
Apoo	20.2234	21.1423	20.919	19.6411	20.0927	20.5885	21.205	20.0988	21.2808	20.7608	21.2443	21.353
Sart3	20.6859	21.1319	21.0537	20.622	20.7652	20.8553	20.8967	20.8691	21.1715	21.1797	20.959	20.9977
Bsg	20.2257	20.8779	20.5789	19.8508	20.2263	20.6538	20.8006	20.8095	21.0579	21.4126	21.1677	20.9599
Uba2	21.3824	21.0789	20.9726	21.3338	21.4879	20.7286	20.8115	21.3683	21.0882	20.9691	20.915	20.8504
Ep300	21.0579	20.9723	20.6504	20.9424	20.778	21.0507	21.0002	20.9285	20.8024	20.7141	20.7047	20.8727
Serpinb5	18.6815	20.963	21.4671	18.4426	18.8471	20.9857	21.0893	18.3451	22.1818	21.4162	21.9941	22.1423
Meioc	22.5369	19.8665	19.6216	21.8939	20.6272	22.62	23.3468	20.1111	21.4183	20.9125	20.565	20.8281
Stat3	20.6566	21.2216	21.3254	20.5941	20.6811	21.0959	21.1545	20.777	21.1907	21.057	21.1066	21.3167
Sf3a1	20.7332	20.8097	20.9141	20.7496	20.7365	21.0765	20.9634	20.8803	20.929	20.9092	20.7267	20.8724
Swap70	21.1903	21.0968	20.9828	21.3274	21.2754	20.9484	20.9255	21.3248	20.9802	20.898	20.7215	20.7907
Nudt3	22.1101	20.879	20.9751	21.8998	21.8258	20.7787	20.6755	21.8486	20.5178	20.7972	20.4951	20.429
Ldhd	18.3745	21.7325	22.2222	18.5215	19.5985	21.633	21.514	18.5453	20.7916	22.0395	21.6331	20.3494
Pcmt1	21.1404	20.86	20.628	20.9723	21.0467	20.6802	20.8894	21.2058	20.5068	21.1806	20.9022	20.5681
Rnmt	20.538	21.1391	20.9213	20.5337	20.6736	21.1702	21.1722	20.6031	20.9517	20.7694	20.6919	20.9838
Gstm5	20.825	21.1963	21.5674	20.6509	20.7433	20.7862	21.0637	20.8869	20.9377	21.3027	21.2779	20.9373
Usp40	21.2236	20.9315	20.9998	21.153	21.3674	21.2309	21.2203	21.1028	21.0806	21.2428	20.9826	20.9036
Cbr3	19.9814	21.7325	21.2745	19.9516	20.2849	21.3101	21.3682	20.0874	21.5811	20.8632	21.2237	20.8842
Aacs	21.6278	21.1606	21.2484	21.5729	21.8445	21.0202	20.9845	21.6052	20.8209	21.2938	21.0738	20.5461
Arrb1	20.121	21.1855	20.5956	19.4296	20.0039	20.5687	21.9131	20.8084	21.1419	21.1497	21.2209	20.9999
Rplp0	21.217	21.1877	21.2957	21.2011	21.34	20.8345	20.2521	21.3686	20.9653	20.1842	21.1605	21.2623
Apobr	20.2035	20.9198	20.5984	19.8273	20.0452	20.9287	21.0359	20.2326	21.3792	20.6892	20.9198	21.1203
Cstf2	20.6345	20.883	20.8743	20.7628	20.554	20.9779	20.9523	20.8622	21.0433	20.7559	20.7572	20.9509
Cops8	20.8487	20.7236	20.9537	20.995	20.8812	20.9775	20.8103	21.3165	20.963	20.8206	20.5778	20.8398
Actn2	22.0925	21.3793	20.6183	21.3721	20.9808	22.636	22.7466	20.424	21.0365	20.3581	20.5314	20.3348
Ank3	20.5145	20.9905	20.9262	20.5316	20.562	20.8804	20.7871	20.7122	21.0874	21.1687	21.1715	20.9177
Gns	20.303	20.7965	20.7071	20.2616	20.0567	20.758	20.542	20.4556	21.1553	20.838	20.7943	21.0422
Baz2a	20.6801	21.0161	20.9714	21.1888	20.7966	21.2482	21.1597	21.0811	21.1948	20.7991	20.8654	21.1793
Lyz2	20.4393	21.6903	21.9893	20.627	20.5776	21.9452	21.5061	20.3039	22.0439	21.0013	20.9296	20.6527
Galm	20.0578	21.6149	21.2085	20.0145	20.2072	21.0412	20.7975	20.1887	20.9003	21.9762	21.3384	20.2443
Hnrnph2	20.9519	20.9568	21.0183	20.9229	21.0164	21.0088	20.6563	20.8963	20.7969	21.1426	20.9091	20.9195
Eif3h	20.5413	21.1489	21.2515	20.7818	19.8167	20.5777	20.5817	20.9325	21.2088	20.9113	20.8625	20.9217
Shmt1	20.1456	21.153	21.2188	20.0109	20.3581	20.7617	20.9959	19.9123	21.2896	21.404	21.5379	21.2565
Cops3	20.4316	21.0391	21.1359	20.3674	20.4645	20.7688	20.6091	20.5161	21.0192	21.1017	21.1417	21.0374
Lin7c	20.0914	20.8315	20.9473	20.0798	20.2105	20.8295	20.8356	20.1234	21.0043	21.1771	20.7821	20.9228
Ibtk	20.3675	21.1482	20.9092	20.4429	20.3812	20.7727	20.8872	20.2056	20.9835	21.0563	20.9184	20.9704
Synpo2	20.1041	21.2277	21.0904	19.9514	20.3396	20.855	20.5334	20.2544	20.4802	22.0691	21.2815	20.4876
Aoc1	21.8087	17.9897	22.9901	21.6014	18.8283	21.2202	21.18	18.4749	17.3535	22.8513	18.4089	20.4616
Parp9	19.8188	21.2201	21.2591	19.773	19.6985	21.1478	21.219	19.1777	21.5975	20.9894	21.3823	21.4687
Magt1	19.7229	21.5732	21.2729	19.5573	19.7373	21.1912	20.9048	19.7256	20.96	21.5921	21.5312	20.9822
Map1b	21.5279	20.9773	21.0987	21.5149	21.5169	20.8846	20.8862	21.6925	20.5068	21.2312	20.5626	20.7984
Hpcal1	20.3218	21.3233	21.0445	20.0727	20.249	20.8134	21.4272	20.1873	20.8811	21.0523	20.9416	21.1595
Atp2a1	21.4868	21.4755	21.0714	21.3907	19.9116	22.9396	23.9688	19.4723	21.4481	19.7532	20.8137	21.1283
Psmc4	20.7229	20.8723	21.0225	20.5456	20.851	20.8159	21.0723	20.5902	20.9478	20.9522	20.9949	21.0365
Mthfd1l	22.5886	20.9071	20.8517	22.4834	22.6344	20.9934	20.909	22.7264	20.7257	20.4493	20.4398	20.8817
H2bc21	19.7704	21.0123	20.8934	19.8271	20.1382	20.7012	21.4716	20.7077	20.5991	21.0536	21.107	21.1384
Icam1	20.9835	21.3526	21.5166	21.0987	21.1201	21.9912	21.695	20.0699	21.0513	20.8285	20.8913	21.046
Apool	19.6503	20.918	21.1894	18.939	19.5238	20.952	20.9067	19.5372	21.3917	21.1599	21.0358	21.088
Itpa	20.6273	20.9169	20.94	20.6949	21.0759	20.434	20.8151	21.1214	21.1805	21.0376	21.2546	20.7223
Wdr82	20.4692	21.0423	20.9184	20.6014	20.4721	20.7035	20.9067	20.3565	20.9552	20.9969	21.1003	21.0725
Parva	19.7762	21.1252	21.2064	19.8005	19.8519	20.772	20.3821	20.0724	20.9067	21.9164	21.0185	21.2083
Fam98b	20.1339	20.9316	20.9251	20.1087	20.4213	20.9768	21.2203	20.4473	21.0647	20.8163	21.1134	21.0305
Echdc1	20.7116	20.9905	21.0638	20.6409	20.5901	20.822	20.9108	20.3126	21.086	21.2871	21.2534	20.9943
Ctsa	19.9219	20.9443	21.1062	20.179	19.9309	20.587	20.1793	20.0089	21.2382	21.1011	21.0313	20.8842
Otc	20.4593	20.9991	20.9707	20.5012	19.2274	21.4712	21.4236	20.353	21.2076	20.4099	21.4662	20.5383
Cab39l	19.9103	21.4291	21.1522	20.0466	20.1912	20.8724	20.954	20.4303	21.0102	21.4647	21.3836	20.9098
Bag6	21.4906	20.7095	20.7152	21.45	21.4067	20.9231	20.7253	21.3462	20.7761	20.8503	20.6827	20.6848
Dnaja3	20.5757	20.7412	20.7869	20.4202	20.5914	20.951	21.0202	20.6456	20.9982	21.1287	20.9448	21.0819
Thbs1	20.8575	22.5555	22.0592	20.7412	20.4831	21.6682	21.6698	21.3238	21.1668	20.8811	20.3744	21.1871
Rab22a	21.085	21.195	21.0361	20.6988	20.7247	20.9244	21.0158	20.9806	20.8941	20.7758	20.8539	21.217
Glod4	20.0203	21.0332	20.9845	19.8765	20.1417	20.7015	20.5356	20.167	21.3147	21.1279	20.9954	20.8955
Ttc1	20.97	20.5932	20.5175	20.9915	21.1069	20.6475	20.4312	21.0488	20.5617	20.8542	20.5936	20.4494
Acot9	20.6339	20.9495	21.1313	20.8609	20.7606	21.1096	20.8329	20.8185	20.94	20.7168	21.1627	20.991
Rela	21.7648	20.9772	20.8799	21.4385	21.9826	21.1531	21.0201	21.8313	20.9261	20.5145	20.6409	20.7977
Strap	21.0571	20.9125	20.9219	21.2105	21.1171	20.8436	20.7795	21.186	20.8149	20.9691	20.7336	20.736
B4galnt2	18.8701	20.9339	21.7913	18.2816	18.8717	20.9599	21.2338	17.8968	21.7386	21.0831	21.702	21.7285
Sult1b1	18.0659	21.8318	21.2131	19.4479	19.6573	22.5712	22.5314	19.7227	21.4446	20.8822	20.8812	20.0375
Echdc2	18.8568	21.0104	21.1457	18.6485	19.0957	21.0521	20.8018	18.4591	21.6315	21.4659	21.7563	21.5646
Snx5	21.4432	20.9528	20.9771	21.5991	21.412	21.1139	20.9969	21.3908	20.7719	20.8226	20.6532	21.0466
Snx6	20.494	20.8748	21.0165	20.6159	20.5834	20.8068	20.8165	20.9527	21.1363	20.9262	21.0409	21.0537
Pcbd2	19.991	20.7107	20.3256	19.8611	20.0904	20.7397	20.6769	20.7332	20.9621	20.6372	20.7506	20.794
Irgm1	20.8453	21.2826	21.5027	20.8935	20.4959	21.2386	21.2272	20.1844	21.2893	20.6521	20.8193	21.3133
Ptk7	20.1502	21.0388	21.2999	20.0398	20.2819	21.5003	21.2849	20.1597	20.8882	20.6643	20.6334	21.574
P4ha1	22.111	20.9053	20.8647	21.6979	22.4076	21.4709	21.4887	22.8409	20.459	19.9546	19.9788	21.1114
Sh3bp1	21.3116	21.0085	20.8461	21.2749	21.1643	20.7265	20.854	21.3782	20.5999	20.1631	20.3374	20.8029
Fabp1	17.4871	19.8799	21.242	16.7514	21.029	20.79	20.1058	19.8366	20.3399	19.9055	23.5509	20.9621
Nfu1	20.6319	20.6323	20.6821	20.7641	20.7148	20.798	20.771	21.0978	20.7925	20.2805	20.9166	20.8833
Lgals2	19.6194	22.2265	21.385	19.9785	20.2638	23.1383	23.0859	18.9522	21.6411	19.9359	20.3575	19.6677
Smarca4	20.6385	21.0563	21.0045	20.6907	20.4971	21.0155	20.9927	20.4668	21.178	20.9056	21.0139	21.0785
Gpd1	18.2212	22.1086	21.7516	19.0065	18.5469	21.2123	21.5126	18.3556	21.1585	22.5024	22.0643	20.5202
Mpi	20.1925	21.3464	21.2393	20.0684	20.2367	20.9998	20.8876	19.5658	20.8776	21.5241	21.3383	20.8295
Ddah2	21.0766	20.7474	20.7053	20.9275	21.1058	20.8452	20.6804	21.3083	20.7585	20.7756	20.7661	20.7368
Acyp1	19.991	20.7941	20.6094	19.6767	19.716	20.3834	20.4923	20.9676	20.7662	20.8212	20.6896	20.755
Tut7	20.3372	20.7841	20.7065	20.3487	20.5321	20.745	20.8464	20.6527	20.6388	20.5424	20.6151	20.5408
Bpnt2	20.7776	20.8192	20.9802	20.3778	20.2455	20.8688	20.5727	20.3921	21.1458	20.7425	20.9843	21.0376
B4galt1	19.7452	20.7134	21.693	19.4932	19.7651	20.9279	20.8957	19.6462	21.2667	20.58	21.3214	20.8902
Exosc10	21.3682	20.8583	20.8277	21.4719	21.315	21.0044	20.8963	21.3151	21.0305	20.6159	20.7671	20.8364
Stt3a	20.8714	21.4558	20.6465	20.1181	20.3858	20.428	21.4623	20.9301	20.8671	20.8768	20.353	21.45
Lyst	20.2907	20.7949	20.7242	20.598	20.7446	20.9525	20.0556	20.6887	21.2312	21.1617	20.9562	20.8538
Cpt1a	19.6211	21.1293	21.2257	19.7732	19.8172	21.0608	21.0288	19.4345	21.3516	20.9674	21.2184	21.305
Cyp51a1	21.0869	21.1253	20.9145	21.0303	20.9771	21.0272	21.4678	20.8924	20.8947	20.6268	20.8658	21.3506
Chp1	20.5813	20.502	20.3574	20.2719	20.7236	20.7767	20.4436	20.7744	20.8928	20.3971	20.454	20.944
Arid1b	20.2531	20.968	20.8808	20.2201	20.376	21.1044	20.9466	20.1099	21.1321	20.7673	20.9349	21.0612
Atp8a1	20.5572	21.0409	20.9304	20.3722	20.5409	20.9656	20.9739	20.3183	20.8238	21.086	21.1158	20.7362
Itih1	21.3691	21.3398	20.8695	21.4821	21.6707	21.8311	21.5146	21.6759	20.2084	20.5232	20.2484	20.2714
Psmd8	20.2833	20.7799	20.9475	20.4665	20.6224	20.2102	20.7789	20.4287	21.1115	21.167	21.2712	20.7717
C1qc	22.6441	20.9313	21.0953	22.7976	22.8362	21.2961	21.4661	22.8425	20.3465	20.0247	19.5297	21.0272
Itgb4	19.3068	21.2217	21.1937	19.0105	19.3904	21.4535	21.3007	18.5317	21.3775	21.0715	21.1463	21.2345
Man2b1	20.4905	21.3016	21.0952	20.252	20.5332	20.7565	20.6101	20.9519	20.813	21.3378	21.0854	20.6741
Casp3	21.4791	20.9005	20.883	21.4385	21.2981	20.5295	20.6809	21.6031	20.979	20.673	20.5875	20.8018
Tmlhe	21.0659	20.3652	21.2266	21.051	21.1816	21.0719	20.9721	21.2601	20.7502	20.8685	20.7693	21.0505
Fnbp1	21.1619	21.0416	20.8779	21.1076	21.1122	20.9672	21.2922	21.4095	20.6958	20.8265	20.5729	20.68
Ruvbl1	21.2039	20.9021	20.8698	21.21	21.1384	20.9443	20.7863	21.1345	20.9121	20.8767	20.744	20.9035
Strn	20.8062	20.8023	20.8826	20.5861	20.8564	20.9287	21.1733	20.7806	20.9429	20.637	20.7692	20.7934
Chd4	20.5344	20.9175	20.9736	20.6354	20.7041	20.9175	20.8944	20.868	20.9643	20.912	20.908	20.9568
Naa25	21.424	20.8529	20.9158	21.4299	21.4238	20.8316	20.9378	21.2761	20.8406	20.629	20.8039	20.7104
Acox1	19.7774	21.0982	21.1551	19.5355	19.8564	20.8729	20.9766	19.8412	21.2499	21.3822	21.5121	20.9679
Stt3b	20.2863	21.2812	20.7618	19.8857	19.9957	20.8802	20.8927	20.3445	21.0182	21.2013	20.9063	21.0422
Arhgap35	20.577	20.9214	20.7247	20.5024	20.5663	20.8757	20.6587	20.7678	20.6889	20.9916	20.9785	21.0853
Mat2b	20.4403	20.9822	20.9529	20.515	20.5881	20.8719	20.8161	20.7223	21.0369	20.8863	20.9313	20.865
Prkcd	20.9705	20.9654	20.9696	20.8081	20.6487	21.0001	20.9725	20.6106	21.1083	20.709	20.962	20.8755
Nlrx1	19.9528	21.1735	21.1893	19.5643	19.7564	21.2135	21.3035	19.7236	21.0311	21.2067	21.1256	21.015
Cyfip1	21.3544	21.104	21.1079	21.0572	21.3193	21.2367	21.0837	21.1347	20.9884	20.4995	20.7561	21.0265
Stub1	21.1338	20.8423	20.7173	20.9234	21.0069	20.8117	20.7739	20.9283	20.6974	20.8323	20.6966	20.8063
Hsd17b11	19.2439	21.1224	21.0613	19.0733	19.3526	20.5057	21.1201	19.3841	21.1071	21.426	21.4676	21.1983
Hibch	19.9506	21.0625	21.0331	19.9665	20.046	21.0858	20.8449	19.4268	21.181	21.186	21.1091	20.9017
Mical2	21.3894	20.783	20.9357	21.3105	21.2892	20.6211	21.0403	21.3931	20.6287	20.9609	20.6475	20.9027
Pitrm1	21.0735	20.6698	20.8936	20.8221	21.0103	21.0696	20.8077	20.917	20.9572	20.635	20.8642	21.1171
Aoc3	19.1099	21.5365	21.2247	19.2806	19.6968	20.8013	21.035	18.8882	21.1454	22.0563	21.3276	20.9009
Pcolce	21.2007	21.5321	21.3413	21.1313	21.4132	22.1772	22.1543	21.1746	20.4203	20.0661	19.7285	21.4732
Eif1a	20.1759	21.0138	20.3858	19.8149	20.1279	20.027	20.9295	20.8851	20.6927	20.962	20.8984	20.9268
Vamp3	20.6966	21.1455	21.1918	20.3835	20.4915	21.0266	20.9728	21.0731	20.5825	20.7584	20.4399	20.8461
Lpo	20.1531	22.6336	21.9907	20.0941	18.4538	21.0079	20.8748	18.9576	21.0197	23.3394	21.6282	18.4849
Prmt5	21.3415	20.7129	20.7186	21.6262	21.3058	20.6646	20.3687	20.8805	20.8027	20.7364	20.5924	20.5759
Endog	19.4365	20.7568	20.8111	19.2647	19.4596	21.1129	21.181	19.6259	21.071	20.6405	21.0201	21.1893
Plod1	22.2881	20.5524	21.0467	22.1395	22.4736	21.4586	21.3562	22.5001	20.2084	19.7174	19.7375	21.3702
Mcfd2	18.3907	21.0505	20.8041	18.5396	18.5232	19.6773	19.9803	20.5281	20.439	20.9576	20.2714	20.2325
Stx12	20.8869	20.9465	21.036	20.9988	21.0858	21.01	20.8228	21.0964	20.763	21.0205	20.752	20.8664
Vps28	20.3852	20.7844	20.9935	20.212	20.1323	20.97	20.8211	20.4041	20.7822	20.8988	21.0676	20.9158
Ppp3r1	20.5623	20.4596	20.5518	20.2324	20.813	20.2461	20.7023	21.0906	20.2684	20.6741	20.5978	20.6299
Pld4	22.275	21.0658	20.7576	22.3272	22.3798	21.345	21.3933	22.438	20.6169	20.2908	20.0994	20.3772
Slc25a10	19.8671	21.0445	20.9348	19.4645	19.6858	20.9184	21.1683	19.6227	21.5409	20.862	21.2163	21.1572
Csnk1a1	19.9556	20.979	21.0098	19.9644	20.0033	20.9135	20.9213	20.3793	21.1668	20.814	20.9849	21.138
Etv6	20.1237	20.8284	20.9412	20.0916	20.1122	20.8021	20.7661	20.2208	21.1427	20.8524	21.0295	20.9098
Tbcd	20.484	20.9125	20.8811	20.238	20.4803	20.9474	20.8524	20.6245	20.9632	20.9198	20.8333	20.8617
Casp6	19.6795	20.8146	20.9026	19.4799	19.6097	20.6764	20.9075	19.7395	21.4249	20.8164	21.2563	21.2124
Ttll12	21.928	20.9334	20.6876	21.7799	21.8206	20.4984	20.6158	21.9108	20.8582	20.6025	20.6888	20.6198
Tcof1	21.2403	21.0504	20.8968	21.0485	21.2711	20.9859	20.938	21.2493	20.6807	20.8016	20.6392	20.6783
Gmppa	20.1712	21.0713	21.0254	19.8722	19.9854	20.7836	20.8159	19.8672	20.8272	21.3206	20.9244	20.7881
Dpp7	19.8673	20.8852	20.611	19.47	20.1401	20.8393	21.0654	20.3231	21.3724	20.6785	20.9121	21.0763
U2af2	20.7608	21.0438	20.9492	20.7183	20.4824	20.8835	20.9701	20.5736	20.8766	20.7103	20.7498	21.0218
Tacc1	20.7049	20.9606	20.945	20.7956	20.6536	20.8929	20.9136	20.9975	20.6457	20.7974	20.7927	20.9113
Xrn2	20.7915	20.8811	20.8508	20.8724	20.828	20.9201	20.8746	20.8767	20.8227	20.7108	20.6701	20.8108
Rragd	21.1207	20.9893	20.8199	20.9549	20.9566	20.8762	20.9712	21.0899	20.7255	20.6485	20.741	20.8799
Ccar1	20.2193	20.8368	20.8014	20.5569	20.4497	20.6519	20.8625	20.5859	20.8421	20.7535	20.8355	20.8728
Pygl	20.144	21.5255	21.5776	20.1253	20.3178	21.3618	21.1397	20.1296	20.8637	21.2367	21.1852	20.5845
Zbp1	19.8857	21.0824	20.914	19.7643	19.9042	20.895	21.023	19.8584	21.126	20.5954	20.6517	20.8875
Ube2o	21.0855	20.6678	20.6897	21.1306	21.1349	20.678	20.5361	21.3687	20.6023	21.0406	20.5901	20.4165
Skic8	20.6907	20.767	20.8306	20.8909	20.7346	20.6354	20.6785	20.8754	20.7062	21.0106	21.0222	20.6901
Yrdc	21.7773	20.8475	20.7827	20.7159	21.5694	20.4712	20.539	20.9701	20.4793	20.9695	20.7563	20.7842
Cirbp	19.332	20.4983	20.6062	19.0714	19.5557	20.471	20.3399	20.0254	20.387	20.5901	20.5275	20.9402
Dnajc11	20.4587	20.8062	20.7668	20.535	20.4999	20.9347	20.992	20.2755	20.9586	20.836	20.8755	20.9752
Atm	20.2074	20.5066	20.4819	20.3231	20.2259	20.3922	20.4456	20.2392	20.5238	20.6284	20.6074	20.4389
Tsfm	20.0239	20.86	21.0275	19.9732	20.2048	20.8949	20.9591	20.2075	21.0664	20.9956	21.1598	21.1243
Nudt16	20.9595	20.9115	20.8849	21.129	21.0717	21.0631	21.372	21.1204	20.8814	20.637	20.3868	20.7843
Mycbp	19.8965	20.4317	20.2243	19.7811	19.6249	20.3582	20.289	20.5134	20.7207	20.4873	20.648	20.5193
Pls3	21.1157	20.8254	20.8064	21.0174	21.1717	20.8084	20.7637	21.259	20.8431	20.6954	20.7614	21.0087
Decr1	20.5021	20.9462	20.7401	19.5002	20.3038	20.8356	20.7292	19.7208	21.1589	21.0963	21.2922	21.4047
Padi2	20.1307	21.3122	20.8791	20.2002	20.1421	21.379	21.2706	19.8603	21.4485	20.2799	20.3207	20.9817
Sltm	20.5073	21.6893	21.4626	20.419	20.1308	21.06	20.7449	19.953	20.9122	21.7132	20.8479	19.7989
Ppic	21.4907	20.772	21.2571	21.3126	21.5749	22.1102	21.8875	21.7577	20.1085	19.6152	19.693	21.8368
Bcl2l14	18.1697	20.8801	20.9793	18.0316	18.6872	21.1954	20.9524	17.3992	21.6853	20.9668	21.444	21.3771
Tor1b	20.2937	20.9814	21.0317	20.2026	19.9895	20.4313	20.6924	20.0338	20.6004	21.1882	21.0256	20.6116
Urod	20.9617	20.7888	20.6799	21.012	20.667	20.6917	20.7342	20.5512	20.7862	20.7362	20.6171	20.765
Slc25a12	20.1996	20.9696	20.8398	19.8358	20.0372	20.7674	21.1019	20.3359	20.9657	20.8455	20.7748	20.9054
Acy3	20.532	20.8688	20.8722	20.6089	20.9178	20.7743	19.535	20.7227	21.2729	20.7191	21.0672	21.0235
Fdps	21.3814	20.8082	20.8517	21.3349	21.4403	20.5147	20.7744	21.4302	20.5429	20.7379	20.5919	20.3475
Apex1	20.0351	21.1264	20.8374	19.8957	19.9709	20.2034	21.1137	20.2243	20.9856	20.6008	20.854	21.1372
Emc7	21.0148	20.7761	20.7081	21.0226	20.7162	21.1262	20.9343	20.5423	20.5578	20.9074	20.8528	20.6868
Hmox2	20.6929	20.8796	20.7701	20.7409	20.7382	21.0362	21.1592	20.833	20.6778	20.7106	20.7198	20.812
Pak2	20.3519	20.825	20.9789	20.0465	20.4112	20.5092	20.1411	20.389	21.1362	20.9067	20.7102	20.7999
Guk1	20.1058	20.711	20.8013	20.0783	20.1043	20.7418	20.4683	19.6944	20.868	20.6598	20.8357	20.2595
Trim72	20.5371	20.7269	20.6697	20.3893	20.1021	21.3376	21.5922	20.3082	20.1218	20.6053	20.5447	20.6758
Ddx46	20.9258	20.8343	20.752	20.9826	20.9192	20.8355	20.7235	20.8181	20.8038	20.7599	20.7182	20.8137
Babam1	20.7747	20.8675	20.9603	20.7309	20.7727	20.685	20.4088	21.0581	20.8704	20.7922	20.6006	20.5397
Plrg1	20.3655	20.8002	20.9191	20.5562	20.6075	20.8101	20.881	20.7191	20.8274	20.7645	20.8087	20.8867
Baz1b	21.1576	20.8418	20.8632	21.1632	21.0603	20.9973	20.6637	21.1726	20.6517	20.7596	20.5126	20.677
Pfkm	21.1828	20.8116	20.6636	21.1183	20.8983	21.399	21.9712	20.8896	20.8035	21.3665	20.6897	20.2804
Csrp2	20.5551	20.9877	21.0627	20.6723	20.8658	21.563	21.3808	21.3179	20.282	19.7985	19.533	22.1774
Lama2	20.0769	21.223	20.8392	19.9211	20.0474	21.421	21.3535	19.4892	20.6753	21.0383	20.7117	20.624
Klhdc7a	18.698	21.0333	21.0344	18.569	18.8146	20.7841	20.7724	19.5152	21.7038	21.0218	21.538	21.6008
Sf3a3	20.233	20.955	20.965	20.1282	20.316	20.9516	20.8174	20.5054	20.8813	20.7331	20.7735	20.9261
Poldip2	20.4567	20.5916	20.6339	20.5152	20.5785	20.6053	20.7172	20.6789	20.3196	20.3462	20.757	20.7012
Myef2	21.3697	20.607	20.6113	21.2418	21.3433	20.8454	20.8459	21.1978	20.6829	20.7145	20.7401	20.8742
Prpsap2	20.8736	20.7648	20.8173	21.0994	20.9061	20.8368	20.5182	20.6379	20.823	20.8714	20.8678	20.6648
Sumf2	20.7003	20.9048	20.7963	20.7204	21.1157	20.8948	20.8424	21	20.1075	20.7775	20.5459	20.9032
Dhrs4	19.5238	20.8436	21.1652	18.5076	19.3236	20.6786	20.5572	18.7375	21.4457	21.2368	21.4607	21.2804
Ufl1	20.014	20.9348	20.8078	19.8421	20.1463	20.7344	20.7691	20.1257	20.6264	20.9525	20.7518	20.5631
Tcaf3	21.6704	22.6887	18.526	21.4903	21.6668	22.4308	18.4889	21.7706	19.9642	19.2214	19.9948	20.2911
Krt16	18.8697	20.0158	20.1205	18.5641	19.405	20.0996	20.2756	20.3263	20.0531	21.2058	19.9885	21.1437
Sephs1	19.941	21.061	20.8677	20.0162	20.0164	20.9479	20.8262	20.1077	20.9176	20.9918	20.9132	20.9268
Sarg	18.8795	20.7579	20.8252	18.7961	18.9979	20.9316	20.8357	19.5295	21.3494	20.9001	21.2912	21.1123
Tmem30c	21.2957	15.6884	22.2552	21.0747	21.2166	20.0473	21.6085	18.4597	17.7314	22.114	18.0371	19.5951
Plcg2	20.5426	21.1374	20.9785	20.4806	20.5382	21.023	21.2822	20.3102	20.9918	20.7187	20.6669	20.723
Gsdmd	21.1883	20.6456	20.8326	21.1327	21.1556	20.9887	21.0795	21.2556	21.0457	20.3858	20.652	20.7093
Aldh3b2	19.677	20.7567	21.3004	19.4528	19.4905	20.4874	20.2862	19.1293	21.7622	21.3725	21.1284	21.258
Sf1	20.4012	20.8173	20.8296	20.486	20.5286	20.8247	20.5893	20.3673	20.7453	20.6554	20.6679	20.6116
Galns	20.6052	20.6857	20.8063	20.6572	20.7352	20.8882	20.8239	20.6342	20.7885	20.3939	20.5397	20.7472
Ap3d1	20.1614	20.9201	20.7828	19.9224	20.0494	20.3298	20.8278	20.3497	20.9076	20.8306	20.9222	21.1258
Ndufb3	20.062	20.8808	20.8303	19.8641	19.9321	20.8831	21.1748	19.7158	20.9723	20.7458	21.0898	20.9678
Gpx7	21.2983	20.6333	21.3384	21.4798	21.4166	22.1044	21.9258	21.5364	19.9688	19.901	19.6738	21.6699
Sgsm3	19.1808	20.9625	20.8922	19.7119	19.5071	20.8878	20.765	19.7961	20.9698	20.9306	21.0263	20.8551
Hmga2	23.7495	19.0529	18.6316	23.9321	23.6124	21.1677	19.3308	22.8745	18.171	21.1657	22.3463	20.1006
Atp13a1	20.3636	21.126	20.9352	20.0306	20.2352	20.5664	20.849	20.1954	20.6533	21.2016	20.9799	20.6336
Vtn	21.4863	20.9649	21.0747	21.3744	21.1959	20.9701	20.8631	21.8344	20.176	19.9358	19.5588	21.7292
Trappc12	20.5188	20.836	20.8187	20.3936	20.5333	20.7397	20.8765	20.3785	20.7817	20.7468	20.8684	20.8587
Cdh17	18.6852	21.9819	21.129	19.5714	19.7932	22.4246	22.6145	16.2667	21.468	20.5614	20.3807	20.1584
Myh7b	22.827	20.8683	18.3739	22.8754	21.696	23.5911	24.0254	21.4848	22.1634	21.047	18.1622	16.9271
Arl2	21.1477	20.7484	20.7721	21.186	21.2681	20.6326	20.6004	21.1145	20.6734	20.6659	20.7419	20.7098
Isg15	20.3597	21.2142	21.2109	20.103	20.2793	21.2464	20.8521	20.1943	21.2434	20.1122	20.4758	21.4296
Hnrnpdl	20.6425	20.6245	20.8077	20.754	20.241	20.4022	20.1776	20.8043	20.8994	20.8236	20.7183	20.8808
Hic2	21.8167	20.3725	19.5252	21.8668	21.948	22.5367	22.0655	21.8485	19.5983	18.9963	18.9316	21.0974
Zc3hav1	20.6198	20.7766	20.6377	20.5628	20.5025	20.5618	20.7278	20.7846	20.9309	20.6176	20.6351	20.8522
Get4	20.8117	20.9464	20.8062	20.8094	20.8535	20.4406	20.5082	20.8065	20.6565	20.6566	20.6623	20.9071
Ppie	20.9338	20.574	20.6436	20.8315	20.9778	20.8752	20.834	20.8394	20.6121	20.598	20.8483	20.7792
Stmn1	21.1532	20.044	20.6466	20.9459	21.0228	19.9315	20.236	21.6356	20.2746	19.9123	19.6949	20.5288
Creg1	19.5185	21.2828	20.9452	19.5061	19.8969	20.1224	20.1262	20.0633	20.5118	21.2977	21.0236	20.3789
Shtn1	20.1112	20.8561	20.82	20.0723	20.0607	20.8308	20.5826	19.5097	21.0875	20.9612	20.9754	20.6248
Timm23	20.9265	20.6745	20.7111	20.6988	20.8267	20.7418	20.8294	20.7958	20.6931	20.708	20.7096	20.8871
Gfpt2	20.6544	21.0103	21.3001	20.8231	20.5768	21.4554	20.8227	20.6034	20.5631	20.4994	20.242	20.4899
Btf3l4	19.552	20.4703	20.4129	19.1167	19.7999	20.1673	20.458	20.6533	20.3652	20.8237	20.6187	20.5973
Prrc1	19.7434	20.8294	20.8222	19.7904	19.911	20.539	20.5453	20.0484	20.6218	20.7681	20.691	20.718
Smarca1	21.1664	20.7588	20.7427	20.934	20.8704	20.7279	20.7985	20.9596	20.82	20.5606	20.6715	20.8225
Rpl36a	21.0724	20.7883	20.8229	20.951	21.0632	20.8846	20.9028	20.8004	20.894	21.1014	20.6452	20.5424
Tm9sf3	19.5021	20.9677	20.7218	19.1191	19.4701	20.2385	20.824	19.6994	20.8755	20.8169	21.0581	21.1266
Actl6a	20.1462	20.7803	20.8077	20.2951	20.3305	20.7639	20.5453	20.5977	20.9442	20.5721	20.6905	20.8595
Fbxo6	21.0966	20.5047	20.5132	21.0632	21.2903	20.443	20.6345	21.0743	21.0006	20.5925	21.015	20.8267
Ykt6	20.4149	20.8896	20.7896	20.4185	20.2994	20.623	20.7505	20.8204	20.8248	20.5122	20.7623	20.8205
Ckap2	21.7107	20.5781	20.5856	21.7766	21.5387	20.7373	20.5543	20.8698	20.5134	20.5132	20.7239	20.4783
Dock1	20.6112	20.8709	20.896	20.6483	20.6031	20.9566	20.9816	20.6963	20.7572	20.8139	20.8044	20.7531
Sf3b6	20.2949	20.7451	20.625	20.0006	20.3676	20.302	20.0199	20.7673	20.9012	20.2114	20.6381	21.1119
Dcps	21.1895	20.8073	20.5433	21.188	21.3139	20.7431	20.8012	21.2146	20.8678	20.5643	20.6895	20.3661
Pmpca	20.6354	20.7325	20.8771	20.6512	20.7744	20.6535	20.7323	20.4527	20.8428	20.7291	20.9009	20.7913
Asph	21.3768	20.4784	20.5966	21.3488	21.624	21.1661	21.0061	21.6428	20.3156	20.2358	20.2969	20.8269
Myl2	18.4468	21.3077	20.2203	17.8968	18.3359	19.7119	20.9989	20.9482	20.2813	20.7123	19.8183	20.2816
Bpnt1	19.5236	20.9703	20.778	19.6887	19.5522	20.6818	20.8013	19.6315	20.8706	21.1274	20.9966	20.7445
Gstt2	17.9169	21.1805	21.5554	18.541	18.8464	20.4804	20.5037	18.9292	21.2355	21.015	20.9211	21.1965
Znf638	19.9557	20.7307	20.6618	19.9889	19.9797	20.755	20.7681	20.1119	20.7173	20.8144	20.7144	20.8222
H2-Eb1	21.3167	20.9608	20.9487	21.2021	20.8136	21.0488	21.3315	21.1408	20.5551	20.4921	20.3655	20.5371
Ptpn23	20.4765	20.8003	20.8322	20.5909	20.6182	20.8029	20.6405	20.4587	20.687	20.7357	20.6797	20.734
Mrpl38	21.0807	20.7448	20.7491	20.9341	20.8477	20.8656	20.8707	20.9234	20.792	20.6766	20.8603	20.8608
Gapvd1	20.5612	20.8213	20.7856	20.6075	20.48	20.7861	20.7845	20.9925	20.7547	20.748	20.802	20.5917
Ctc1	20.6768	20.609	20.5769	20.7833	20.8326	20.8961	20.6598	21.0165	20.6235	20.9046	20.7733	20.7856
Smarce1	20.4298	20.7634	20.6537	20.3682	20.4558	20.7886	20.8211	20.2152	20.7524	20.556	20.6448	20.7671
Thrap3	20.5497	20.8071	20.775	20.3948	20.4168	20.7043	20.7089	20.4119	20.6867	20.6541	20.54	20.7215
Ppid	21.8029	20.5505	20.4448	22.009	21.9473	20.6939	20.5403	21.8852	20.5234	20.5179	20.438	20.2381
Synj1	20.7304	20.9228	20.8671	20.8419	20.9381	20.9348	21.0589	20.7904	20.6367	20.7951	20.5565	20.5423
Mettl1	20.7421	20.6713	20.7273	20.6677	20.5345	20.6548	20.6434	20.7839	20.5563	20.4564	20.4916	20.5457
Gfer	21.0486	20.4161	20.3998	21.0784	21.0689	21.1206	20.4945	20.0941	20.4292	20.6413	20.6069	20.4163
Rab27a	19.5666	21.1804	21.1542	19.2842	19.529	21.1741	21.1024	19.0782	21.2977	20.6384	21.0765	21.0603
Gls	20.5556	20.8265	20.9388	20.7987	21	20.7036	20.8303	20.9735	20.8015	20.4401	20.7279	20.7807
Bag2	21.0471	20.4168	20.5309	21.4725	21.3422	20.6717	20.1812	21.4606	20.3045	20.6053	20.5847	20.4131
Lamtor3	19.7185	20.6384	20.947	19.852	19.8999	20.4752	20.7205	20.7241	20.843	20.5064	20.4937	20.6757
Mif	18.8328	20.4876	20.61	18.3356	19.5883	20.0463	20.2408	20.6222	21.1625	20.3886	20.0946	21.1445
Fxr1	21.2385	20.6325	20.4912	21.1569	21.2559	20.6673	20.8718	21.4896	20.4437	20.4183	20.351	20.7255
Ubap2l	20.8855	20.6162	20.5912	20.9795	20.7733	20.6753	20.6708	20.7694	20.3982	20.6401	20.3941	20.6138
Ncbp2	20.9152	20.6578	20.3658	20.9717	21.0074	20.6467	20.7826	21.1785	20.5692	20.3235	20.2913	20.6406
Denr	20.203	20.7031	20.6399	18.9097	19.3532	20.3119	20.4919	20.1565	20.6652	20.649	20.4756	20.6159
Mars1	20.5861	20.9038	20.7456	20.5842	20.6502	20.5545	20.7588	20.6723	20.6178	21.0696	20.7731	20.6291
Mccc1	19.4158	20.6717	20.7841	19.4641	19.7622	20.5424	20.4931	19.4392	21.0378	20.8885	20.9909	20.9189
Banf1	20.5837	19.9937	20.8528	21.0635	21.1593	21.4841	20.1066	21.1572	20.2364	20.6041	20.4883	19.5408
Esyt2	20.3185	20.859	20.9806	20.2687	20.3837	20.8822	20.7506	20.2435	20.7287	20.74	20.7245	20.9914
Cfb	21.18	21.0217	22.5479	21.0454	21.0074	20.9378	21.2297	21.2432	20.0939	20.0519	19.599	20.616
Fabp5	22.3217	19.7192	20.4742	22.355	22.314	20.5032	20.2932	22.0645	19.4642	19.5035	20.0158	20.0169
Slk	20.7817	20.6195	20.7141	20.8042	20.8451	20.5403	20.4145	21.1926	20.8444	20.6142	20.5307	20.5969
Bckdha	19.2327	20.6209	20.5304	19.284	19.428	20.3572	20.284	19.2791	20.386	20.8232	21.5331	20.4001
Stx5	20.4054	20.7538	20.7226	20.4172	20.6713	20.6632	20.5975	20.5745	20.5369	20.7397	20.75	20.508
Ccdc47	20.3241	20.9139	20.8408	20.1115	20.2595	20.7168	20.8529	20.2361	20.5917	21.0036	20.7705	20.6493
Gstk1	19.4048	20.6931	20.8484	18.9008	19.357	20.152	20.4879	19.0528	21.2287	21.1386	21.5945	21.2731
Brd2	20.8588	20.6944	20.6747	20.984	20.9343	20.7818	20.8241	20.7964	20.641	20.2785	20.3353	20.6401
Tubb6	21.5491	20.1778	20.6435	21.7219	21.6018	20.6165	20.5961	21.6122	19.9881	20.2437	19.8894	20.7891
Smc1a	20.7994	20.7473	20.7385	20.8128	20.8141	20.8988	20.7648	20.7606	20.6838	20.6664	20.668	20.7194
Plod3	22.1885	20.3735	20.781	22.1371	22.1746	21.3954	21.1049	22.3588	19.9067	19.7774	19.7213	21.0158
Il1rap	21.3401	20.2514	20.7267	21.0764	21.4779	21.2827	20.661	21.1869	19.8086	20.5996	19.5347	21.2995
Tpp2	20.4422	20.8131	20.6319	20.3738	20.4968	20.5142	20.866	20.7218	20.5855	20.6129	20.7329	20.7692
Mrc2	22.0216	20.795	20.841	22.0985	22.1314	21.7059	21.558	22.1486	19.8951	19.5237	19.5795	21.0225
Ndufa9	19.9028	20.6686	20.8163	20.0296	19.9847	20.7452	20.7647	19.9657	20.8838	20.8811	20.9109	20.7212
Arfgap2	20.3239	20.6956	20.5041	20.3248	20.3148	20.5011	20.7237	20.3612	20.6525	20.6585	20.6616	20.8041
Cand2	20.4166	20.763	20.552	20.5283	20.6159	20.6786	20.8091	20.5529	20.3664	20.6602	20.4595	20.2211
Hagh	20.2388	20.6236	20.5311	19.9766	20.2559	20.523	20.5551	20.5242	20.4983	20.6612	20.7492	20.3093
H2ax	22.0206	20.3441	20.955	20.8979	22.3302	20.7129	20.7976	19.2666	20.601	20.2435	20.761	20.714
Serpinf1	20.2621	20.9484	20.8723	20.3229	20.2037	21.6958	21.8227	20.3387	20.1524	19.7149	19.7446	21.8945
Mia3	19.5578	20.7431	20.7701	19.6405	19.8395	20.6687	20.563	19.8771	20.5904	20.8443	20.6834	20.6657
Igf2r	21.4729	20.5298	20.6365	21.3116	21.6422	20.5534	20.5389	21.6432	20.3426	20.6812	20.443	20.7393
Gaa	20.6673	20.3637	20.3561	20.2629	20.6449	20.6926	20.7204	20.8899	20.282	20.0783	20.1256	20.6404
Pdk3	20.0671	20.7657	20.7548	19.7965	19.9823	20.5706	20.7966	20.013	21.0833	20.337	21.111	20.9971
Mcrip1	20.4729	20.1866	20.4582	20.5402	20.2138	20.3433	20.3271	21.0692	20.1457	20.1054	20.1085	20.3662
Ppl	19.4473	20.7525	20.9335	18.9446	19.253	21.0962	20.7467	18.8051	21.2242	20.7037	21.0637	20.9536
Plaa	20.7381	20.7706	20.6625	20.7169	20.7844	20.7005	20.7379	20.6544	20.634	20.805	20.5832	20.5214
Drap1	21.2357	20.459	20.2869	21.42	21.3058	20.512	20.5776	21.0519	20.4424	20.4563	20.4572	20.3925
Emc1	20.6399	20.7632	20.68	20.7274	20.6124	20.3918	20.6652	20.7057	20.4592	20.7452	20.6312	20.6604
Nup35	20.6712	20.6274	20.6281	20.2736	20.6161	20.4234	20.4447	20.7958	20.5133	20.6152	20.4407	20.6226
Herc4	20.3122	20.655	20.5612	20.4466	20.26	20.5415	20.5126	20.5017	20.7417	20.6934	20.5953	20.6955
Prpf6	20.9403	20.5751	20.5689	20.8658	21.0535	20.7462	20.6414	20.7577	20.7039	20.5531	20.5886	20.6955
Tnpo3	20.7118	20.6788	20.6356	20.7446	20.834	20.7013	20.7946	21.3391	20.615	20.2407	20.2427	20.6651
Agpat1	19.6198	21.4058	21.1681	19.5387	20.087	20.8042	20.6794	19.8648	20.6616	21.7796	21.1578	20.2893
Aifm1	19.6625	20.5901	20.7403	19.4271	19.6645	20.5733	20.3956	19.6294	20.8178	20.8249	20.9049	20.8758
Cyb5r1	21.5648	20.7273	20.1358	21.2487	21.2036	20.6447	21.228	21.1178	20.5072	20.0757	20.3305	20.9088
Tlk2	20.01	20.6739	20.7722	19.9262	20.0268	20.5223	20.4468	19.7279	21.2025	20.6789	20.9368	20.7949
Anp32a	18.6934	20.9709	20.8439	18.9757	18.2994	20.4993	20.5021	19.5429	21.1919	20.4963	20.8176	20.9783
Acy1	20.5177	20.7493	20.593	20.4768	20.7027	20.8264	20.6991	20.5637	20.5383	20.7823	20.6704	20.2158
Ddx3y	20.7834	20.4487	20.9327	21.5341	20.2374	20.849	20.3707	20.1688	20.7146	20.978	20.8865	20.3654
Kank2	20.5373	20.7255	20.7089	20.3733	20.5226	20.7934	20.6894	20.6296	20.4117	20.9403	20.5227	20.9645
Rgn	20.3585	20.3028	20.6342	18.9939	20.3611	20.12	20.2979	18.2415	20.3042	20.3587	22.3925	20.7098
Opa1	19.6994	20.8624	20.7406	19.8299	19.9213	20.5938	20.7162	19.6295	20.7821	20.8055	20.7588	20.7
Supt5h	20.6695	20.8392	20.6559	20.7226	20.6922	20.7471	20.6699	20.4709	20.7561	20.5821	20.5635	20.663
Plbd1	20.1103	21.4901	20.9563	20.283	20.0067	21.4554	21.5057	20.0627	21.0296	20.3142	20.2531	20.1913
Ppfibp2	18.2898	20.6304	20.6061	19.0945	19.7979	20.6497	20.6309	20.5001	21.1398	20.8577	20.9578	20.9612
Ifi35	19.7297	20.6728	20.5504	19.7741	19.5539	20.5313	20.5935	19.8539	21.0352	20.561	20.7963	20.8057
Arpp19	19.655	20.5227	20.4376	20.0368	20.1738	20.5017	20.6011	21.3159	20.4359	20.4014	20.0774	20.509
Api5	20.7444	20.5648	20.5267	20.6771	20.6986	20.4978	20.5586	20.5786	20.7049	20.4421	20.6171	20.5943
Nop2	22.1328	20.5169	20.3909	22.2133	22.0326	20.8449	20.501	21.858	20.1734	20.3617	20.27	20.2898
Ahr	20.3977	20.6455	20.4725	20.7879	20.528	20.6302	20.6861	20.2617	20.824	20.2331	20.6934	20.6418
Gclm	19.5024	20.4255	21.1842	19.935	20.6685	21.0181	20.2547	20.1853	20.9434	21.0165	20.5541	20.1702
Parp3	20.479	20.8157	20.9157	20.3886	20.5437	20.8508	20.9902	20.3825	20.7542	20.7254	20.6239	20.993
Ncf2	21.4593	20.946	21.0986	21.5199	21.2828	21.0446	21.1247	21.4071	20.7165	20.0518	19.5302	20.2174
Ppox	20.4277	20.6508	20.8358	20.2767	20.1706	20.5575	20.7052	20.388	20.5849	20.6726	20.5481	20.7868
Arid1a	20.6332	20.7893	20.8016	20.6377	20.6593	20.8988	20.8497	20.4384	20.687	20.7542	20.717	20.6165
Clta	20.924	19.9472	19.5243	20.7202	20.7559	20.255	19.5951	21.715	20.7084	20.003	19.5859	20.65
Aspa	18.8015	20.99	20.8363	19.3108	19.4574	20.6431	20.8282	16.5631	21.482	20.2192	21.3476	21.0761
Sh3kbp1	21.4161	20.463	20.5096	21.4638	21.4775	20.8555	20.7397	21.6779	20.6286	20.2948	20.281	20.8896
Srp54	19.7272	20.7312	20.7619	19.802	19.9278	20.3085	20.5748	20.0936	20.5915	21.1626	20.784	20.5215
Triobp	20.9216	20.4598	20.5748	20.9026	20.6135	20.5372	20.6556	20.7637	20.6384	20.6839	20.2567	20.6087
Cbx3	20.3625	20.6129	20.4443	20.3538	20.3387	20.6467	20.5569	20.4349	20.5288	20.3904	20.3516	20.6413
Ppp1r12a	19.2149	21.1088	20.8159	19.2784	19.6198	20.6927	20.5241	19.5504	20.6133	21.19	20.7724	20.5056
Decr2	19.9361	20.4795	20.868	19.8128	19.9943	20.6359	20.5908	19.8026	20.964	20.7716	21.1853	20.9113
Sf3b4	20.2802	20.4658	20.4574	19.9405	20.3894	20.2245	20.2836	20.6826	20.607	20.4282	20.4527	20.7535
Cobll1	19.7301	20.7365	20.5821	19.6569	19.7106	20.368	20.2413	19.5517	20.6329	21.0368	20.7667	20.4759
Polr2e	20.5933	20.4842	20.5661	20.7959	20.877	20.4832	20.5664	20.8302	20.3409	20.6482	20.6665	20.635
Sacm1l	19.7775	20.8413	20.7446	19.653	19.9413	20.4961	20.806	19.8354	20.8093	20.8737	20.8419	20.8039
Isyna1	19.8576	21.0451	20.8049	19.9479	20.1598	20.6539	20.4565	20.0963	20.3758	21.2623	20.5503	20.0407
Bpgm	18.7218	22.6761	21.935	18.4784	19.7326	21.0249	20.8621	19.6202	21.0532	23.3589	21.9808	18.8924
Kpna3	20.4826	20.4892	20.6656	20.6209	20.5535	20.7389	20.6007	20.4708	20.7286	20.7391	20.7452	20.6972
Lss	20.1828	20.7293	20.683	20.3441	20.5397	20.503	20.7587	20.5136	20.2964	20.7406	20.5042	20.3862
Ncstn	19.6938	20.5421	20.7126	19.5759	19.8778	20.3107	20.5518	19.8954	20.9203	20.6532	21.0989	20.9576
Hmgcl	18.6216	20.7483	20.9886	18.8878	19.0475	20.6455	20.5713	19.1142	20.9312	20.8007	20.7108	20.8159
Edc4	20.6201	20.6397	20.741	20.7233	20.9052	20.6238	20.5231	21.2048	20.5041	20.6981	20.3592	20.5976
Nap1l1	21.7058	20.5281	20.8282	21.7071	21.7018	20.9726	20.2733	21.433	20.3053	20.1075	19.872	20.2403
Tln2	19.0765	20.9199	21.0272	19.0086	19.5414	21.0858	20.8137	19.1659	20.566	21.2525	20.8426	20.9096
Ugt1a7	21.1635	21.2561	21.2319	21.1465	21.1666	21.5556	21.7977	20.8815	20.2945	19.8723	19.9525	20.3135
Jpt2	20.3799	20.1867	20.2592	20.3892	20.4495	20.2467	20.3011	20.7968	20.3579	20.4627	20.1451	20.2372
Sbp	16.5005	18.9471	23.0401	22.9738	17.0562	22.037	14.9726	22.7884	22.5424	16.7607	22.6017	22.6446
Prpf40a	20.3129	20.7409	20.259	20.1945	20.26	19.8892	20.6225	20.2094	20.9124	20.5556	20.709	20.9454
Ecpas	20.3314	20.8319	20.8097	20.4206	20.408	20.4801	20.5002	20.4797	20.6487	20.9073	20.8019	20.476
Myo7b	20.0435	21.0039	20.5286	18.2921	16.6212	21.435	21.701	20.4327	20.3195	20.5867	18.8282	21.0478
Lsp1	20.2537	20.9912	20.8526	20.2846	20.1619	21.1353	21.2166	20.2443	20.7596	20.4277	20.1061	20.736
Timp2	18.792	20.1663	21.4722	18.233	18.8655	18.7693	19.4	19.4171	21.1526	19.862	21.8805	22.1695
Prpf31	20.5796	20.6618	20.6284	20.639	20.705	20.636	20.5663	20.549	20.671	20.5771	20.559	20.6001
Nmi	20.3266	20.7635	20.8116	20.1723	20.2529	20.6012	20.8285	19.9116	20.7954	20.6799	20.8829	20.9182
Nfib	20.3034	20.6119	20.3412	20.1514	20.4222	20.3209	20.4328	20.3565	20.5549	20.5477	20.6699	20.8108
Tut1	20.5961	20.5803	20.5223	20.6189	20.4525	20.571	20.5877	20.5145	20.5294	20.4909	20.5779	20.515
Gar1	21.4273	20.4872	20.3102	21.5472	21.065	20.6149	20.7025	20.753	20.3088	20.2692	20.4179	20.5421
Ube2k	21.2977	20.6089	20.2346	21.1918	21.2891	20.3448	20.4146	21.2639	20.389	20.355	20.3134	20.2846
Acp2	20.46	20.4426	20.5414	20.5801	20.5002	20.7798	20.6841	20.6221	20.5565	20.6122	20.3422	20.4383
Zmpste24	20.0855	20.8608	20.8612	19.876	20.0731	20.4558	20.6761	20.2483	20.7234	20.8274	20.7139	20.8075
Scamp4	20.1093	21.0423	20.7576	19.9617	20.2049	20.6157	20.9007	20.3008	20.5378	20.6305	20.3709	20.8107
Mon2	20.5737	20.5863	20.5388	20.5196	20.7607	20.4566	20.6993	20.7297	20.4496	20.6328	20.5415	20.574
Dhrs1	20.196	20.7357	20.8595	20.156	20.1536	20.6551	20.5289	20.1559	20.5021	20.9159	20.6395	20.8232
Cdc42bpg	19.1004	20.7671	20.8532	19.0961	19.7541	20.971	20.6784	19.0227	21.0152	21.1004	20.9275	20.7572
Ccdc6	20.4747	20.5843	20.6027	20.4888	20.5522	20.3704	20.3535	20.6211	20.7285	20.788	20.5729	20.6008
Rock2	20.2339	20.6532	20.7898	20.0503	20.1878	20.7321	20.7248	20.2533	20.8114	20.9583	20.6229	20.8163
Myo19	19.8922	20.1804	20.8094	19.9014	19.4879	20.351	20.2572	19.5532	20.5526	20.3198	20.3255	20.5187
Ccnk	21.6094	20.5468	20.2367	21.1535	21.2085	20.734	20.8929	20.712	20.4177	20.5906	20.6481	20.4772
Exoc2	20.3069	20.7612	20.8221	20.2034	20.3963	20.6563	20.702	20.2543	20.7215	20.8355	20.4514	20.7738
Map1s	21.5821	20.5241	20.5176	21.507	21.9305	20.6733	20.6938	21.3186	20.0935	20.4735	20.4534	20.4398
Cryab	22.0477	20.1843	19.4486	21.917	21.7692	21.2958	21.7126	21.3579	19.7358	20.5389	19.7488	19.5322
Tsr2	20.8248	19.9401	19.9233	21.0128	20.9789	20.0281	20.1603	20.8242	20.2996	20.2706	20.3341	20.132
Cbx1	19.6079	20.494	20.5943	19.1605	19.4266	20.2646	20.4684	20.1392	20.6847	20.7664	20.4761	20.7783
Dazap1	20.6068	20.1942	20.612	21.0565	20.3482	19.7642	19.4234	20.5135	20.7631	19.9705	20.3316	20.7468
Ugt2b17	20.0292	20.8489	21.2137	20.136	19.9082	21.1588	20.7292	19.538	20.7333	20.2622	20.5961	20.4143
Cacybp	21.019	20.4181	20.5558	20.704	20.6814	20.3878	20.1475	20.6989	20.7042	20.0757	20.4625	20.7448
B4galnt1	19.0655	20.9431	21.143	19.1887	19.6045	20.8339	20.7559	19.1563	20.8403	21.0573	21.1865	20.4644
Oplah	19.9406	20.6048	20.6374	19.7598	19.8581	20.6361	20.542	20.0387	21.1008	20.925	20.9252	20.9459
Camk2b	20.2652	20.8114	20.8123	20.511	20.1525	20.7156	20.3643	20.1161	20.2249	21.6964	20.8238	20.17
Tmem30b	19.8411	20.3958	20.5604	19.9525	20.3351	20.6795	20.6421	20.3461	20.5221	20.5407	20.5212	20.453
Ppp1r12c	20.3281	20.711	20.746	20.4226	20.3476	20.7058	20.3684	20.1784	20.4778	21.0257	20.5528	20.4766
Tmem33	21.2741	20.7863	20.5831	20.9139	21.1887	20.4413	21.0194	21.0379	20.4846	20.3563	20.4661	20.5591
Chmp1b2	20.3259	20.4076	20.3835	20.1965	20.3293	20.688	20.6025	20.1172	20.561	20.5416	20.6171	20.4195
Lrrc47	20.6269	20.5945	20.6604	20.7162	20.7588	20.6399	20.5223	20.8557	20.6505	20.7607	20.6832	20.4608
Nipbl	20.8365	20.4853	20.521	20.7196	20.8922	20.5848	20.7185	20.6461	20.4774	20.4038	20.4664	20.5102
Mrpl43	20.243	20.4004	20.2624	20.1377	20.2243	20.3507	20.3757	20.541	20.3361	20.3718	20.2952	20.503
Aamdc	20.3743	20.1441	20.0781	20.2608	20.301	20.2957	20.5643	20.5723	20.2988	20.463	20.0886	20.3025
Polr2f	21.5417	20.4107	20.4319	21.337	21.5474	20.7497	20.7688	20.7984	20.3656	20.4376	20.4442	20.4906
Pi4ka	20.1983	20.8018	20.5108	20.1729	20.2382	20.5309	20.7843	20.1193	20.4887	20.5993	20.4734	20.7662
Actbl2	20.5976	20.4584	20.4067	20.7531	20.9483	20.606	20.8117	20.6934	20.2869	20.5813	20.4388	20.3494
Lamb3	19.5857	21.5987	20.8316	18.8166	19.089	21.0054	20.7232	18.2143	20.9131	20.7049	20.7998	20.8436
Slu7	20.5169	20.6283	20.5609	20.063	20.1393	20.6806	20.6064	19.9138	20.6377	20.6401	20.7043	20.6091
Thoc3	20.5974	20.4042	20.5626	20.6816	20.8682	20.7394	20.483	20.687	20.4002	20.4345	20.4895	20.5738
Lsm4	19.5683	20.4135	20.5011	20.3251	20.4224	20.5291	20.5013	21.0078	20.4801	20.2827	20.3174	20.6858
Rbmx	20.2109	20.139	20.2969	20.371	20.1114	20.5898	20.476	19.9453	20.2628	20.3796	20.432	20.3642
Derl1	20.7034	20.8654	20.5272	20.6687	20.7773	20.303	20.9158	20.6019	20.6169	20.6064	19.9409	20.7806
Cuta	17.6946	20.5159	20.5361	18.3596	18.057	19.8079	19.6645	21.1933	20.9533	20.4578	20.146	20.7595
Ptma	20.0869	21.0287	20.4129	21.0172	19.7174	20.5682	18.9384	22.2564	21.3398	18.7357	20.2392	20.7078
Trip10	20.2945	20.6418	20.5792	20.3845	20.4692	20.5602	20.5829	20.7611	20.7142	20.5898	20.5247	20.4121
Mesd	19.1716	20.5503	20.3382	19.2785	19.6226	20.1592	20.3538	19.9382	20.2713	20.333	20.1512	20.5638
Emc2	20.5896	20.7478	20.7279	20.5115	20.5334	20.6886	20.6269	20.6089	20.3192	20.6823	20.5008	20.528
Klc2	20.2181	20.7554	20.6486	19.8528	20.1223	20.5075	20.4165	20.2336	20.761	20.9175	20.7776	20.4866
Rpl32	20.8335	20.5642	20.4348	20.0097	19.7855	19.81	20.244	20.7384	20.6582	20.5832	20.354	20.8694
Atp6v1d	19.9006	20.6277	20.6697	20.0165	20.3194	20.655	20.6854	20.0209	20.7684	20.8013	20.7225	20.5651
Stxbp1	20.3813	20.519	20.5359	20.5618	20.6899	20.6371	20.565	20.4762	20.5295	20.4828	20.3562	20.6737
Itgam	21.2884	21.5133	21.3184	20.9725	21.0622	21.3752	21.4332	20.8432	21.1545	19.9222	19.838	20.2325
Acad10	19.1938	20.5093	20.7008	19.1101	19.0631	20.722	20.6316	18.7648	20.8453	20.6668	20.9398	20.5755
Ubfd1	20.4186	20.5609	20.3036	20.367	20.2694	20.2379	20.392	20.5771	20.3537	20.5145	20.4087	20.506
Pex26	19.9874	20.6026	20.6418	20.2802	19.9458	20.9424	20.8558	20.1226	20.7672	20.5538	20.5145	20.6445
Pbsn	17.4758	18.4103	18.365	22.6092	22.283	22.8935	17.2631	22.4245	19.1359	17.7802	19.312	18.7988
Cd47	19.9175	20.7164	20.6208	19.5571	19.7559	20.0227	20.6627	20.5928	20.6134	20.6827	20.653	20.8007
[truncated: 5,305 more rows]

## Sheet: FigS6C
SNA			MAL II			CD163			CD4			CD8
Control	Nans KO		Control	Nans KO		Control	Nans KO		Control	Nans KO		Control	Nans KO
1.494	0.021		11.394	0.008		1.26	0.053		0.007	1.96		0.105	2.79
4.568	0.008		5.818	0.062		2.215	0.012		0.004	1.785		0.012	1.85
2.677	0.051		18.803	0.07		2.015	0.024		0.006	4.878		0.009	1.704

## Sheet: FigS6D_tumor volume
Control	Nans KO
259.532	197.286
290.512	233.376
339.257	212.199
281.157	188.648
233.189	182.365

## Sheet: FigS6D_tumor mass
Control	KO
169	114
296	123
214	136
262	155
195	146
