# Supplementary material for: Integrated proteogenomic characterization of localized prostate cancer identifies biological insights and subtype-specific therapeutic strategies
Source: Nat Commun. 2025 Apr 3;16:3189. doi: 10.1038/s41467-025-58569-w (PMC11968977; doi:10.1038/s41467-025-58569-w)
Supplement: Supplementary file 4 — Source data [file 41467_2025_58569_MOESM4_ESM.zip › SourceData/SourceData Figure 4/Figure 4.xlsx]

## Sheet: Fig4C_22Rv1
Control	sgNANS-1	sgNANS-2
1.00534	0.14695	0.173979
1.05835	0.117596	0.098477
0.939855	0.106404	0.109501

## Sheet: Fig4C_Myc-Cap
Contrl	sgNans-1	sgNans-2
1.12	0.25	0.169
0.98	0.24	0.235
0.86	0.267	0.261

## Sheet: Fig4H_mIHC
CD4				CD8				CD20				CD163
subgroup 1	subgroup 2	subgroup 3		subgroup 1	subgroup 2	subgroup 3		subgroup 1	subgroup 2	subgroup 3		subgroup 1	subgroup 2	subgroup 3
4.46	0.1	1.94		2.21	0.02	1.76		2.86	0.06	2		0.05	2.12	0.06
4.42	0.24	1.1		1.29	0.18	2.05		4.75	0.09	2.46		0.07	2.8	0.08
2.21	0.35	3.42		1.42	0.01	0.75		0.78	0.003	1.22		0.02	1.68	0.04
1.31	0.2	1.98		3.92	0.07	1.41		8.87	0.04	1.74		0.02	1	0.04
4.23	0.1	4.19		0.73	0.03	3.42		2.45	0.01	2.88		0.05	8.1	0.15
3.1	0.1	3.78		1.78	0.03	2.76		16.82	0.004	3.36		0.01	6.23	0.09
1.87	0.02	1.27		2.83	0.02	1.73		2.89	0.002	4.8		0.01	3.1	0.1
6.63	0.07	1.66		3.04	0.08	1.97		6.07	0.03	7.18		0.08	1.74	0.17
4.49	0.07	4.36		6.3	0.15	6.15		2.57	0.02	3.92		0.006	1.25	0.02
11	0.028	8.6		5.45	0.042	21		4.29	0.001	11		0.26	2.73	0.1
