# Supplementary material for: Integrated proteogenomic characterization of localized prostate cancer identifies biological insights and subtype-specific therapeutic strategies
Source: Nat Commun. 2025 Apr 3;16:3189. doi: 10.1038/s41467-025-58569-w (PMC11968977; doi:10.1038/s41467-025-58569-w)
Supplement: Supplementary file 4 — Source data [file 41467_2025_58569_MOESM4_ESM.zip › SourceData/SourceData FigureS4/Figure S4.xlsx]

## Sheet: FigS4B_22Rv1
days	Control						sgNANS-1						sgNANS-2
0	0.1869	0.1858	0.1821	0.1873	0.1843	0.1804	0.1828	0.1836	0.1838	0.1827	0.1846	0.1821	0.1844	0.1843	0.1837	0.1796	0.1844	0.1827
3	0.4468	0.4495	0.4449	0.4447	0.4427	0.446	0.4216	0.4203	0.4256	0.428	0.4249	0.425	0.4207	0.427	0.4209	0.4248	0.4212	0.4257
5	0.9913	0.9881	0.9412	0.9206	0.9381	0.8961	0.85	0.8795	0.8623	0.8453	0.8839	0.8481	0.8521	0.8814	0.8768	0.8637	0.7808	0.8778

## Sheet: FigS4B_Myc-Cap
	Control					sgNans-1					sgNans-2
0	0.069	0.073	-0.07	0.082		0.068	0.068	0.062	0.065		0.063	0.06	0.058	0.045
3	0.637	0.604	0.586	0.607		0.632	0.61	0.605	0.592	0.626	0.588	0.563	0.576	0.563	0.595
5	0.884	0.878	0.861	0.851	0.876	0.886	0.826	0.466	0.868	0.866	0.827	0.811	0.808	0.806	0.869

## Sheet: FigS4C_22Rv1
Control	sgNANS-1	sgNANS-2
180	187	160
168	178	169
174	193	178

## Sheet: FigS4C_Myc-Cap
Control	sgNans-1	sgNans-2
158	197	167
120	142	112
133	111	139
